# Supplementary material for: Transcriptomic analysis of brain tissues identifies a role for CCAAT enhancer binding protein β in HIV-associated neurocognitive disorder
Source: J Neuroinflammation. 2020 Apr 11;17:112. doi: 10.1186/s12974-020-01781-w (PMC7149918; doi:10.1186/s12974-020-01781-w)
Supplement: Supplementary file 1 — Additional file 1: Table S1. Related to Figure 2. Full differential gene expression (DEG) between Minor Neurocognitive Disorder and HIV+ cognitively normal subjects (CNHIV+). Table S2. Related to Figure 2. Enriched cellular components between Minor Neurocognitive Disorder and HIV+ cognitively normal subjects (CNHIV+). Table S3. Related to Figure 2. Enriched biological processes between Minor Neurocognitive Disorder and HIV+ cognitively normal subjects (CNHIV+). Table S4. Disease-gene associations for differentially regulated genes in Minor Neurocognitive Disorders (MND) compared to HIV+ cognitively normal subjects (CNHIV+). Table S5. List of differentially regulated transcription factors and along with targets also differentially expressed in Minor Neurocognitive Disorder compared to HIV+ cognitively normal subjects (CNHIV+). Table S6. Related to Figure 2. All enriched pathways for C/EBPβ targets in Minor Neurocognitive Disorder compared to HIV+ cognitively normal subjects (CNHIV+). Table S7. Related to Figure 3. List of astrocyte specific marker genes that are also C/EBPβ targets in Minor Neurocognitive Disorder compared to HIV+ cognitively normal subjects (CNHIV+). Table S8. Related to Figure 3. All enriched pathways for C/EBPβ regulated astrocyte marker genes targets in Minor Neurocognitive Disorder compared to HIV+ cognitively normal subjects (CNHIV+). [file 12974_2020_1781_MOESM1_ESM.xlsx]

## Sheet: Table_S1_DGE_List
Symbol	Gene	Ensembl ID	Description	log2.MND.CNHIV+	AveExpr	lfdr.MND.CNHIV+
FBXO41	150726	ENSG00000163013	F-box protein 41	1.12422	7.2905	0.00683672
CYFIP2	26999	ENSG00000055163	cytoplasmic FMR1 interacting protein 2	1.23813	8.41614	0.00683672
SIRPA	140885	ENSG00000198053	signal regulatory protein alpha	1.10594	7.92732	0.00683672
SPTBN1	6711	ENSG00000115306	spectrin beta, non-erythrocytic 1	1.10444	10.6506	0.00683672
MAP1A	4130	ENSG00000166963	microtubule associated protein 1A	1.47611	10.56	0.00683672
ATP9A	10079	ENSG00000054793	ATPase phospholipid transporting 9A (putative)	1.10502	9.05724	0.00683672
ADAR	103	ENSG00000160710	adenosine deaminase RNA specific	1.49509	8.45355	0.00683672
IP6K1	9807	ENSG00000176095	inositol hexakisphosphate kinase 1	1.34374	6.77383	0.00683672
NUDT3	11165	ENSG00000272325	nudix hydrolase 3	1.06306	8.8659	0.00683672
DEAF1	10522	ENSG00000282712	DEAF1 transcription factor	1.519	5.66005	0.00683672
MAFG	4097	ENSG00000197063	MAF bZIP transcription factor G	1.37709	5.70724	0.00683672
PCDH10	57575	ENSG00000138650	protocadherin 10	1.17782	7.04	0.00683672
SYNE1	23345	ENSG00000131018	spectrin repeat containing nuclear envelope protein 1	1.17596	9.88508	0.00683672
DNAJC5	80331	ENSG00000101152	DnaJ heat shock protein family (Hsp40) member C5	1.09188	7.64886	0.00683672
DPYSL2	1808	ENSG00000092964	dihydropyrimidinase like 2	1.14771	10.1237	0.00683672
SLC23A2	9962	ENSG00000089057	solute carrier family 23 member 2	1.16725	7.0288	0.00683672
USP11	8237	ENSG00000102226	ubiquitin specific peptidase 11	1.24261	7.71602	0.00683672
ITGB3BP	23421	ENSG00000142856	integrin subunit beta 3 binding protein	1.39298	6.71148	0.00683672
DKK3	27122	ENSG00000050165	dickkopf WNT signaling pathway inhibitor 3	1.25477	8.47612	0.00683672
RNF41	10193	ENSG00000181852	ring finger protein 41	1.39106	6.1146	0.00683672
LNPEP	4012	ENSG00000113441	leucyl and cystinyl aminopeptidase	1.2442	7.38886	0.00683672
ADD1	118	ENSG00000087274	adducin 1	1.01157	8.14543	0.00683672
GUK1	2987	ENSG00000143774	guanylate kinase 1	1.16525	6.85515	0.00683672
FAM171B	165215	ENSG00000144369	family with sequence similarity 171 member B	1.72531	8.09987	0.00683672
ARHGAP35	2909	ENSG00000160007	Rho GTPase activating protein 35	1.14229	8.10466	0.00683672
KIF1A	547	ENSG00000130294	kinesin family member 1A	1.14395	10.2116	0.00683672
ATP6V0E2	155066	ENSG00000171130	ATPase H+ transporting V0 subunit e2	1.70274	6.98574	0.00683672
TMEM185B	79134	ENSG00000226479	transmembrane protein 185B	1.25707	4.20838	0.00683672
TRIM69	140691	ENSG00000185880	tripartite motif containing 69	1.88341	5.81533	0.0071108
SPTAN1	6709	ENSG00000197694	spectrin alpha, non-erythrocytic 1	1.24008	10.3709	0.00720157
ATP6V0D1	9114	ENSG00000159720	ATPase H+ transporting V0 subunit d1	1.14409	6.17202	0.00720419
CPE	1363	ENSG00000109472	carboxypeptidase E	1.40481	8.90008	0.00745781
AP3D1	8943	ENSG00000065000	adaptor related protein complex 3 subunit delta 1	1.15681	6.70728	0.00745781
USP22	23326	ENSG00000124422	ubiquitin specific peptidase 22	1.23076	8.15825	0.00745781
ADGRB3	577	ENSG00000135298	adhesion G protein-coupled receptor B3	1.25199	7.74302	0.00745781
ADD2	119	ENSG00000075340	adducin 2	1.39509	8.17201	0.00745781
SHISA5	51246	ENSG00000164054	shisa family member 5	1.45564	5.54223	0.00745781
SLC5A3	6526	ENSG00000198743	solute carrier family 5 member 3	1.28816	6.85373	0.00745781
PSD3	23362	ENSG00000156011	pleckstrin and Sec7 domain containing 3	0.99753	9.14089	0.00745781
ABHD2	11057	ENSG00000140526	abhydrolase domain containing 2	1.11638	7.65377	0.00745781
ATRN	8455	ENSG00000088812	attractin	1.05492	6.95098	0.00745781
ANK2	287	ENSG00000145362	ankyrin 2	1.23496	10.2843	0.00750438
ITPK1	3705	ENSG00000100605	inositol-tetrakisphosphate 1-kinase	1.07217	7.32837	0.0078549
EEF2	1938	ENSG00000167658	eukaryotic translation elongation factor 2	1.27908	9.47808	0.00801523
CALM2	805	ENSG00000143933	calmodulin 2	0.929828	8.95466	0.00801523
JADE2	23338	ENSG00000043143	jade family PHD finger 2	1.05461	6.5303	0.00801523
FUT9	10690	ENSG00000172461	fucosyltransferase 9	1.10559	7.73956	0.00801523
NCAM1	4684	ENSG00000149294	neural cell adhesion molecule 1	1.24012	8.8617	0.00801523
LMO4	8543	ENSG00000143013	LIM domain only 4	1.23948	7.17615	0.00801523
PPP2R1A	5518	ENSG00000105568	protein phosphatase 2 scaffold subunit Aalpha	1.07738	7.45747	0.00801523
MTURN	222166	ENSG00000180354	maturin, neural progenitor differentiation regulator homolog	1.16275	10.3367	0.00820201
USP46	64854	ENSG00000109189	ubiquitin specific peptidase 46	1.09346	6.59083	0.00864024
SLC35B4	84912	ENSG00000205060	solute carrier family 35 member B4	1.15532	5.71118	0.00875303
ATMIN	23300	ENSG00000166454	ATM interactor	1.22569	6.2915	0.00875303
USP31	57478	ENSG00000103404	ubiquitin specific peptidase 31	0.974103	6.89533	0.00875303
ASTN1	460	ENSG00000152092	astrotactin 1	0.941927	7.57982	0.00875303
TANC2	26115	ENSG00000170921	tetratricopeptide repeat, ankyrin repeat and coiled-coil containing 2	1.02748	7.9647	0.00875303
C1orf21	81563	ENSG00000116667	chromosome 1 open reading frame 21	1.28345	7.1234	0.00875303
ENO1	2023	ENSG00000074800	enolase 1	1.22554	8.39741	0.00875303
CTNND2	1501	ENSG00000169862	catenin delta 2	0.960005	7.96194	0.00875303
CREBL2	1389	ENSG00000111269	cAMP responsive element binding protein like 2	1.17455	5.76708	0.00875303
FAIM2	23017	ENSG00000135472	Fas apoptotic inhibitory molecule 2	1.31082	8.86571	0.00877841
SUMO3	6612	ENSG00000184900	small ubiquitin like modifier 3	1.08439	5.39845	0.00875303
CRKL	1399	ENSG00000099942	CRK like proto-oncogene, adaptor protein	0.989291	6.8979	0.00877841
NDRG4	65009	ENSG00000103034	NDRG family member 4	1.16705	8.68275	0.00877841
ARHGAP21	57584	ENSG00000107863	Rho GTPase activating protein 21	1.08778	9.05666	0.00877841
KBTBD6	89890	ENSG00000165572	kelch repeat and BTB domain containing 6	1.08632	5.31007	0.00877841
EIF4G1	1981	ENSG00000114867	eukaryotic translation initiation factor 4 gamma 1	1.13371	7.26995	0.00880389
LSAMP	4045	ENSG00000185565	limbic system associated membrane protein	1.2257	8.12462	0.00880389
NDUFS8	4728	ENSG00000110717	NADH:ubiquinone oxidoreductase core subunit S8	1.41309	4.74051	0.00877841
MINK1	50488	ENSG00000141503	misshapen like kinase 1	1.02324	7.17925	0.00884918
GNAZ	2781	ENSG00000128266	G protein subunit alpha z	0.948738	6.19607	0.00884918
UBE2Z	65264	ENSG00000159202	ubiquitin conjugating enzyme E2 Z	0.998277	5.99482	0.00884918
IDSP1	NA	ENSG00000176289	iduronate 2-sulfatase pseudogene 1	1.43858	4.93286	0.00884918
GIT1	28964	ENSG00000108262	GIT ArfGAP 1	1.26584	6.92613	0.00884918
TNKS	8658	ENSG00000173273	tankyrase	1.09206	7.20273	0.00884918
TBKBP1	9755	ENSG00000198933	TBK1 binding protein 1	1.41247	4.38422	0.00884918
FAM131A	131408	ENSG00000175182	family with sequence similarity 131 member A	1.1096	6.18316	0.00914976
ARFGEF3	57221	ENSG00000112379	ARFGEF family member 3	1.00039	8.09792	0.00914976
UHMK1	127933	ENSG00000152332	U2AF homology motif kinase 1	1.1876	7.14311	0.00914976
LARP1	23367	ENSG00000155506	La ribonucleoprotein domain family member 1	1.31237	7.73322	0.00914976
SYT13	57586	ENSG00000019505	synaptotagmin 13	1.11033	6.96146	0.00914976
ADCY1	107	ENSG00000164742	adenylate cyclase 1	1.03705	8.7784	0.00914976
RMRP	NA	ENSG00000277027	RNA component of mitochondrial RNA processing endoribonuclease	1.45073	10.4066	0.00914976
NCKAP1	10787	ENSG00000061676	NCK associated protein 1	1.18139	8.28908	0.00914976
SRPX2	27286	ENSG00000102359	sushi repeat containing protein X-linked 2	-3.09442	1.15003	0.00861849
RUFY3	22902	ENSG00000018189	RUN and FYVE domain containing 3	1.033	7.95062	0.00914976
TMOD2	29767	ENSG00000128872	tropomodulin 2	0.928242	9.14196	0.00914976
VCP	7415	ENSG00000165280	valosin containing protein	1.03132	7.05914	0.00914976
MRAS	22808	ENSG00000158186	muscle RAS oncogene homolog	1.31883	7.03323	0.00914976
GAPDH	2597	ENSG00000111640	glyceraldehyde-3-phosphate dehydrogenase	1.20384	9.72678	0.00914976
PPP2R2C	5522	ENSG00000074211	protein phosphatase 2 regulatory subunit Bgamma	1.01956	7.89796	0.00914976
BRSK1	84446	ENSG00000160469	BR serine/threonine kinase 1	1.00022	6.73514	0.00914976
KIAA1191	57179	ENSG00000122203	KIAA1191	1.01253	6.19305	0.00914976
MYO5A	4644	ENSG00000197535	myosin VA	0.961864	9.1238	0.00914976
LONRF2	164832	ENSG00000170500	LON peptidase N-terminal domain and ring finger 2	1.05738	8.40204	0.00914976
TLN1	7094	ENSG00000137076	talin 1	1.23147	7.05371	0.00914976
RAB6B	51560	ENSG00000154917	RAB6B, member RAS oncogene family	1.19063	8.48554	0.00914976
CAMK2A	815	ENSG00000070808	calcium/calmodulin dependent protein kinase II alpha	1.03294	10.06	0.00914976
SRPK2	6733	ENSG00000135250	SRSF protein kinase 2	1.06945	7.28703	0.00914976
ATP5F1C	509	ENSG00000165629	ATP synthase F1 subunit gamma	0.971142	5.8494	0.00914976
AGO1	26523	ENSG00000092847	argonaute RISC component 1	0.949747	6.74985	0.00914976
CLSTN1	22883	ENSG00000171603	calsyntenin 1	0.941609	9.13226	0.00914976
TUBA1B	10376	ENSG00000123416	tubulin alpha 1b	1.25918	9.45186	0.00914976
GRB2	2885	ENSG00000177885	growth factor receptor bound protein 2	1.24314	6.63824	0.00914976
CAPRIN1	4076	ENSG00000135387	cell cycle associated protein 1	0.925073	7.26984	0.00914976
SORL1	6653	ENSG00000137642	sortilin related receptor 1	1.26694	9.05566	0.00914976
FBLL1	345630	ENSG00000188573	fibrillarin like 1	1.70066	3.19644	0.00914976
RAD23A	5886	ENSG00000179262	RAD23 homolog A, nucleotide excision repair protein	1.15613	5.32267	0.00914976
NDUFC2	4718	ENSG00000151366	NADH:ubiquinone oxidoreductase subunit C2	1.10115	5.24812	0.00914976
RAP2A	5911	ENSG00000125249	RAP2A, member of RAS oncogene family	0.951608	7.12287	0.00914976
ZXDC	79364	ENSG00000070476	ZXD family zinc finger C	1.07481	4.80302	0.00914976
GPX4	2879	ENSG00000167468	glutathione peroxidase 4	1.2313	6.07794	0.00914976
DYNC1H1	1778	ENSG00000197102	dynein cytoplasmic 1 heavy chain 1	1.10206	10.5254	0.00919772
BCL11B	64919	ENSG00000127152	BAF chromatin remodeling complex subunit BCL11B	1.65829	4.28467	0.00914976
MAPK1	5594	ENSG00000100030	mitogen-activated protein kinase 1	0.992544	8.17825	0.00933434
LMTK2	22853	ENSG00000164715	lemur tyrosine kinase 2	0.860653	7.91659	0.00933434
SDHA	6389	ENSG00000073578	succinate dehydrogenase complex flavoprotein subunit A	0.911944	6.66251	0.00941236
NTRK2	4915	ENSG00000148053	neurotrophic receptor tyrosine kinase 2	1.49943	9.93351	0.00949764
ABR	29	ENSG00000276016	ABR activator of RhoGEF and GTPase	1.07787	8.43875	0.00949764
PRNP	5621	ENSG00000171867	prion protein	1.28013	8.52488	0.00949764
XPOT	11260	ENSG00000184575	exportin for tRNA	1.04501	6.50719	0.00949764
TNPO1	3842	ENSG00000083312	transportin 1	0.98339	6.70987	0.00949764
SCYL1	57410	ENSG00000142186	SCY1 like pseudokinase 1	1.2143	5.79016	0.00949764
SLC26A4-AS1	NA	ENSG00000233705	SLC26A4 antisense RNA 1	0.910719	7.00129	0.00949764
PHACTR1	221692	ENSG00000112137	phosphatase and actin regulator 1	0.917998	7.65656	0.00949764
PDXP	57026	ENSG00000241360	pyridoxal phosphatase	1.26053	6.35161	0.00949764
NGRN	51335	ENSG00000182768	neugrin, neurite outgrowth associated	0.831731	7.9041	0.00949764
ABCA3	21	ENSG00000167972	ATP binding cassette subfamily A member 3	0.907057	7.03736	0.00949764
PINK1	65018	ENSG00000158828	PTEN induced kinase 1	1.06095	7.6922	0.00949764
ALKBH5	54890	ENSG00000091542	alkB homolog 5, RNA demethylase	0.911133	6.35454	0.00949764
SCD5	79966	ENSG00000145284	stearoyl-CoA desaturase 5	1.05695	8.05269	0.00949764
SEZ6L	23544	ENSG00000100095	seizure related 6 homolog like	1.23984	7.25075	0.00949764
B3GAT1	27087	ENSG00000109956	beta-1,3-glucuronyltransferase 1	1.21627	7.77681	0.00949764
MAP1B	4131	ENSG00000131711	microtubule associated protein 1B	1.16457	11.1792	0.00949764
CSNK1D	1453	ENSG00000141551	casein kinase 1 delta	0.944369	6.00825	0.00949764
ALDOA	226	ENSG00000149925	aldolase, fructose-bisphosphate A	1.11636	9.01577	0.00949764
SNPH	9751	ENSG00000101298	syntaphilin	1.1351	7.3224	0.00951295
TMEM245	23731	ENSG00000106771	transmembrane protein 245	0.949309	7.12782	0.00951295
THRA	7067	ENSG00000126351	thyroid hormone receptor alpha	1.25676	7.54677	0.00968286
KIF5C	3800	ENSG00000168280	kinesin family member 5C	0.793795	9.53296	0.00968286
KIF5A	3798	ENSG00000155980	kinesin family member 5A	1.1369	10.2272	0.00968286
BEX4	56271	ENSG00000102409	brain expressed X-linked 4	0.860103	6.16977	0.00968286
ZYG11B	79699	ENSG00000162378	zyg-11 family member B, cell cycle regulator	0.818384	7.00521	0.00968286
FAM168B	130074	ENSG00000152102	family with sequence similarity 168 member B	0.968059	7.43766	0.0098451
PDZD8	118987	ENSG00000165650	PDZ domain containing 8	1.18348	6.44233	0.00988483
TTC7B	145567	ENSG00000165914	tetratricopeptide repeat domain 7B	1.05215	6.33638	0.00988483
BCL2L2	599	ENSG00000129473	BCL2 like 2	0.983265	6.84162	0.00988483
NLGN4X	57502	ENSG00000146938	neuroligin 4 X-linked	1.16946	5.73677	0.00988483
NSMF	26012	ENSG00000165802	NMDA receptor synaptonuclear signaling and neuronal migration factor	1.35242	7.25865	0.00988483
HUWE1	10075	ENSG00000086758	HECT, UBA and WWE domain containing E3 ubiquitin protein ligase 1	0.994245	8.8982	0.00988483
VPS26B	112936	ENSG00000151502	VPS26, retromer complex component B	0.904588	6.21682	0.00988483
FKBP8	23770	ENSG00000105701	FKBP prolyl isomerase 8	0.840204	7.75126	0.00988483
RTN3	10313	ENSG00000133318	reticulon 3	1.0014	9.08346	0.00988483
SSU72	29101	ENSG00000160075	SSU72 homolog, RNA polymerase II CTD phosphatase	0.956298	5.56995	0.00988483
ADCY2	108	ENSG00000078295	adenylate cyclase 2	1.02343	7.50061	0.0099252
TPRG1L	127262	ENSG00000158109	tumor protein p63 regulated 1 like	0.99492	6.29652	0.00994431
CA8	767	ENSG00000178538	carbonic anhydrase 8	1.58404	3.9564	0.00988483
VXN	254778	ENSG00000169085	vexin	1.18857	6.86772	0.0100156
GNB5	10681	ENSG00000069966	G protein subunit beta 5	1.00797	6.46248	0.0100475
CTSB	1508	ENSG00000164733	cathepsin B	1.02623	7.54379	0.0100513
STXBP5	134957	ENSG00000164506	syntaxin binding protein 5	1.04552	7.23155	0.0100513
ZBTB18	10472	ENSG00000179456	zinc finger and BTB domain containing 18	1.06222	6.74419	0.01012
MAP2	4133	ENSG00000078018	microtubule associated protein 2	1.35255	10.5097	0.01012
MEGF9	1955	ENSG00000106780	multiple EGF like domains 9	0.961051	6.70658	0.01012
VPS18	57617	ENSG00000104142	VPS18 core subunit of CORVET and HOPS complexes	1.10182	4.89787	0.01012
GRIA2	2891	ENSG00000120251	glutamate ionotropic receptor AMPA type subunit 2	1.0594	8.84582	0.01012
SYNGR1	9145	ENSG00000100321	synaptogyrin 1	1.03706	8.11785	0.01012
MAP2K4	6416	ENSG00000065559	mitogen-activated protein kinase kinase 4	0.99389	6.73225	0.01012
PEBP1	5037	ENSG00000089220	phosphatidylethanolamine binding protein 1	1.0353	8.57891	0.01012
TRRAP	8295	ENSG00000196367	transformation/transcription domain associated protein	0.99201	7.16588	0.01012
AK1	203	ENSG00000106992	adenylate kinase 1	1.07302	4.6406	0.01012
TMEM130	222865	ENSG00000166448	transmembrane protein 130	1.02637	7.3931	0.01012
PRPF4B	8899	ENSG00000112739	pre-mRNA processing factor 4B	0.822183	6.14677	0.01012
MAPK9	5601	ENSG00000050748	mitogen-activated protein kinase 9	0.853528	6.7902	0.01012
ADGRL3	23284	ENSG00000150471	adhesion G protein-coupled receptor L3	0.960648	7.68945	0.01012
REPS2	9185	ENSG00000169891	RALBP1 associated Eps domain containing 2	1.1269	7.15006	0.01012
ATP6V1H	51606	ENSG00000047249	ATPase H+ transporting V1 subunit H	1.2363	6.54232	0.0101865
ZBTB22	9278	ENSG00000227780	zinc finger and BTB domain containing 22	1.19263	3.99798	0.01012
ARL6IP1	23204	ENSG00000170540	ADP ribosylation factor like GTPase 6 interacting protein 1	1.37243	7.86981	0.0101905
MPDU1	9526	ENSG00000129255	mannose-P-dolichol utilization defect 1	1.07942	4.00919	0.0101848
OAZ1	4946	ENSG00000104904	ornithine decarboxylase antizyme 1	1.18576	7.44903	0.0102477
ARRB1	408	ENSG00000137486	arrestin beta 1	1.37542	7.74472	0.0102477
IDS	3423	ENSG00000010404	iduronate 2-sulfatase	1.37556	9.96745	0.0102477
GOLM1	51280	ENSG00000135052	golgi membrane protein 1	1.11262	6.14127	0.0102477
GNB2	2783	ENSG00000172354	G protein subunit beta 2	1.16846	5.53905	0.0102511
PLXNA3	55558	ENSG00000130827	plexin A3	-3.02688	5.33871	0.0103472
MTPN	136319	ENSG00000105887	myotrophin	0.994133	6.99047	0.0104371
BCL2L13	23786	ENSG00000099968	BCL2 like 13	1.04256	6.52524	0.0104654
PFKM	5213	ENSG00000152556	phosphofructokinase, muscle	0.900371	6.97418	0.0104654
ALDH2	217	ENSG00000111275	aldehyde dehydrogenase 2 family member	1.31831	6.88732	0.0105344
UBE2Q1	55585	ENSG00000160714	ubiquitin conjugating enzyme E2 Q1	1.352	5.23236	0.0106308
LINC00641	NA	ENSG00000258441	long intergenic non-protein coding RNA 641	0.856669	6.73827	0.010633
CTSD	1509	ENSG00000117984	cathepsin D	1.2671	7.23092	0.010633
MAPK8IP2	23542	ENSG00000008735	mitogen-activated protein kinase 8 interacting protein 2	1.01015	7.15521	0.010633
RNF11	26994	ENSG00000123091	ring finger protein 11	0.88858	6.94441	0.010633
HSPA12A	259217	ENSG00000165868	heat shock protein family A (Hsp70) member 12A	1.13608	7.75329	0.010633
AKAP11	11215	ENSG00000023516	A-kinase anchoring protein 11	0.823444	8.58207	0.010633
SRGAP2	23380	ENSG00000266028	SLIT-ROBO Rho GTPase activating protein 2	1.00194	6.91991	0.010633
WDFY3	23001	ENSG00000163625	WD repeat and FYVE domain containing 3	0.922746	8.47786	0.010633
MARF1	9665	ENSG00000166783	meiosis regulator and mRNA stability factor 1	1.13003	7.45032	0.010633
NUS1	116150	ENSG00000153989	NUS1 dehydrodolichyl diphosphate synthase subunit	0.875384	5.01477	0.010633
DHX30	22907	ENSG00000132153	DExH-box helicase 30	0.951395	6.34819	0.010633
DIABLO	56616	ENSG00000184047	diablo IAP-binding mitochondrial protein	1.08554	4.61341	0.010633
SNRPN	6638	ENSG00000128739	small nuclear ribonucleoprotein polypeptide N	1.15725	7.83565	0.0106673
SFT2D2	375035	ENSG00000213064	SFT2 domain containing 2	1.2209	6.87987	0.0108411
PPIA	5478	ENSG00000196262	peptidylprolyl isomerase A	1.04229	7.54058	0.0108411
NORAD	NA	ENSG00000260032	non-coding RNA activated by DNA damage	1.13567	9.4552	0.0108411
AMFR	267	ENSG00000159461	autocrine motility factor receptor	1.1169	6.5459	0.0108411
HDAC5	10014	ENSG00000108840	histone deacetylase 5	1.13557	6.43619	0.0108411
GPI	2821	ENSG00000282019	glucose-6-phosphate isomerase	0.989362	8.14123	0.0108411
GAA	2548	ENSG00000171298	glucosidase alpha, acid	1.54028	5.05423	0.0108411
RUSC2	9853	ENSG00000198853	RUN and SH3 domain containing 2	1.04521	7.05236	0.0108411
DSTYK	25778	ENSG00000133059	dual serine/threonine and tyrosine protein kinase	0.866137	6.40582	0.0108411
ARPC1A	10552	ENSG00000241685	actin related protein 2/3 complex subunit 1A	1.02312	5.24369	0.0108411
SNRNP200	23020	ENSG00000144028	small nuclear ribonucleoprotein U5 subunit 200	0.834713	7.26797	0.0108666
CNBP	7555	ENSG00000169714	CCHC-type zinc finger nucleic acid binding protein	0.834147	6.80168	0.0109436
TNK2	10188	ENSG00000061938	tyrosine kinase non receptor 2	1.12969	6.57157	0.0112166
SYT11	23208	ENSG00000132718	synaptotagmin 11	0.979096	8.86285	0.0112166
SNU13	4809	ENSG00000100138	small nuclear ribonucleoprotein 13	0.879569	5.78227	0.0112893
CLTC	1213	ENSG00000141367	clathrin heavy chain	0.890034	9.02127	0.0112893
APC	324	ENSG00000134982	APC regulator of WNT signaling pathway	1.01679	8.92278	0.0112933
CRMP1	1400	ENSG00000072832	collapsin response mediator protein 1	0.930623	6.31136	0.0113601
HIPK1	204851	ENSG00000163349	homeodomain interacting protein kinase 1	0.990174	7.15102	0.0113601
ACTR3	10096	ENSG00000115091	actin related protein 3	0.872085	6.18307	0.0114332
TRAPPC8	22878	ENSG00000153339	trafficking protein particle complex 8	1.14305	5.85662	0.0114332
ECPAS	23392	ENSG00000136813	Ecm29 proteasome adaptor and scaffold	1.0344	7.46798	0.0115423
CCNY	219771	ENSG00000108100	cyclin Y	1.06725	6.11458	0.0117412
PRUNE1	58497	ENSG00000143363	prune exopolyphosphatase 1	1.46392	3.85643	0.0117006
GFOD1	54438	ENSG00000145990	glucose-fructose oxidoreductase domain containing 1	0.888836	7.5252	0.0118941
DNM1L	10059	ENSG00000087470	dynamin 1 like	0.933153	6.86269	0.0119372
HNRNPLL	92906	ENSG00000143889	heterogeneous nuclear ribonucleoprotein L like	0.901764	5.15376	0.0119649
PREPL	9581	ENSG00000138078	prolyl endopeptidase like	0.929529	8.64985	0.0119649
CIPC	85457	ENSG00000198894	CLOCK interacting pacemaker	1.03123	6.51092	0.0119725
C6orf118	168090	ENSG00000112539	chromosome 6 open reading frame 118	3.92255	0.0132432	0.00914976
UBB	7314	ENSG00000170315	ubiquitin B	1.24819	8.38461	0.0120193
PEX16	9409	ENSG00000121680	peroxisomal biogenesis factor 16	0.988294	3.92256	0.0120193
ZER1	10444	ENSG00000160445	zyg-11 related cell cycle regulator	1.19609	6.95913	0.0120193
PODXL2	50512	ENSG00000114631	podocalyxin like 2	1.17781	5.61412	0.0120193
DYRK1A	1859	ENSG00000157540	dual specificity tyrosine phosphorylation regulated kinase 1A	1.02798	7.03942	0.0120193
GBF1	8729	ENSG00000107862	golgi brefeldin A resistant guanine nucleotide exchange factor 1	1.012	6.64453	0.0120193
ANKRD11	29123	ENSG00000167522	ankyrin repeat domain 11	1.15457	7.29506	0.0120193
SLC1A3	6507	ENSG00000079215	solute carrier family 1 member 3	1.59851	9.2851	0.0120193
BLCAP	10904	ENSG00000166619	BLCAP apoptosis inducing factor	0.81827	6.38449	0.0120193
DOCK3	1795	ENSG00000088538	dedicator of cytokinesis 3	0.828858	7.96017	0.0120193
PNMA2	10687	ENSG00000240694	PNMA family member 2	0.934844	8.22417	0.0120193
FEM1B	10116	ENSG00000169018	fem-1 homolog B	1.23822	7.12508	0.0120193
GSK3B	2932	ENSG00000082701	glycogen synthase kinase 3 beta	0.890741	6.85602	0.0120193
FAM53B	9679	ENSG00000189319	family with sequence similarity 53 member B	1.04188	5.86767	0.0120193
GOT2	2806	ENSG00000125166	glutamic-oxaloacetic transaminase 2	0.94425	6.13019	0.0120193
DOCK4	9732	ENSG00000128512	dedicator of cytokinesis 4	1.14297	7.57918	0.0120193
NMNAT3	349565	ENSG00000163864	nicotinamide nucleotide adenylyltransferase 3	1.00211	7.46096	0.0120193
SBF1	6305	ENSG00000100241	SET binding factor 1	1.18669	7.63007	0.0120193
MAPK10	5602	ENSG00000109339	mitogen-activated protein kinase 10	0.846303	8.94068	0.0120193
PLD3	23646	ENSG00000105223	phospholipase D family member 3	0.968816	7.61477	0.0120193
ZNF320	162967	ENSG00000182986	zinc finger protein 320	1.32497	3.53244	0.0120193
INSYN1	388135	ENSG00000205363	inhibitory synaptic factor 1	1.40563	5.80206	0.0121096
BOP1	23246	ENSG00000261236	BOP1 ribosomal biogenesis factor	1.46508	3.98326	0.0120193
MEPCE	56257	ENSG00000146834	methylphosphate capping enzyme	1.42947	4.71996	0.0121627
FAM204A	63877	ENSG00000165669	family with sequence similarity 204 member A	1.04463	5.03007	0.0121932
RPL14	9045	ENSG00000188846	ribosomal protein L14	1.15746	6.72514	0.0122337
MBNL1	4154	ENSG00000152601	muscleblind like splicing regulator 1	1.17804	6.6503	0.0122337
AGAP1	116987	ENSG00000157985	ArfGAP with GTPase domain, ankyrin repeat and PH domain 1	1.27638	7.92459	0.0122337
RTCA-AS1	NA	ENSG00000224616	RTCA antisense RNA 1	1.03527	6.74334	0.0122337
PSD	5662	ENSG00000059915	pleckstrin and Sec7 domain containing	1.00453	7.43872	0.0122337
C12orf45	121053	ENSG00000151131	chromosome 12 open reading frame 45	0.857681	7.85433	0.0122337
PJA2	9867	ENSG00000198961	praja ring finger ubiquitin ligase 2	0.92556	8.66275	0.0124336
NSF	4905	ENSG00000276262	N-ethylmaleimide sensitive factor, vesicle fusing ATPase	1.25964	7.92273	0.0124336
EIF4G3	8672	ENSG00000075151	eukaryotic translation initiation factor 4 gamma 3	0.762293	7.60492	0.0124336
NR2C2	7182	ENSG00000177463	nuclear receptor subfamily 2 group C member 2	0.759057	6.58102	0.0124336
POLDIP2	26073	ENSG00000004142	DNA polymerase delta interacting protein 2	0.790646	5.27709	0.0124336
BAG6	7917	ENSG00000227761	BCL2 associated athanogene 6	1.01844	6.358	0.0124336
SNX27	81609	ENSG00000143376	sorting nexin family member 27	0.74498	6.94192	0.0124336
TMEM192	201931	ENSG00000170088	transmembrane protein 192	0.965616	5.27586	0.0124336
PLEKHM3	389072	ENSG00000178385	pleckstrin homology domain containing M3	0.806538	7.0001	0.0124336
BLOC1S6	26258	ENSG00000104164	biogenesis of lysosomal organelles complex 1 subunit 6	0.919885	7.63103	0.0124336
TCF4	6925	ENSG00000196628	transcription factor 4	1.40953	8.24796	0.0124792
PIK3R2	5296	ENSG00000105647	phosphoinositide-3-kinase regulatory subunit 2	1.47828	5.59852	0.0126089
ACBD5	91452	ENSG00000107897	acyl-CoA binding domain containing 5	0.971275	5.84652	0.0126089
GPD2	2820	ENSG00000115159	glycerol-3-phosphate dehydrogenase 2	1.05983	5.95568	0.012613
CKB	1152	ENSG00000166165	creatine kinase B	1.16074	8.35438	0.0126089
WIPI2	26100	ENSG00000157954	WD repeat domain, phosphoinositide interacting 2	1.20718	5.99134	0.0126504
APLP2	334	ENSG00000084234	amyloid beta precursor like protein 2	0.887023	8.17716	0.012634
ASIC1	41	ENSG00000110881	acid sensing ion channel subunit 1	0.987034	4.46488	0.0126577
CGGBP1	8545	ENSG00000163320	CGG triplet repeat binding protein 1	0.871867	5.91559	0.0126801
IMPAD1	54928	ENSG00000104331	inositol monophosphatase domain containing 1	0.93306	6.55447	0.0126801
ILRUN	64771	ENSG00000196821	inflammation and lipid regulator with UBA-like and NBR1-like domains	0.890467	7.01193	0.0126801
MECP2	4204	ENSG00000169057	methyl-CpG binding protein 2	3.08661	7.75813	0.0127912
TCAF1P1	NA	ENSG00000223459	TRPM8 channel associated factor 1 pseudogene 1	1.16335	3.59535	0.0127334
SNX17	9784	ENSG00000115234	sorting nexin 17	0.866596	5.34974	0.0128048
CBX6	23466	ENSG00000183741	chromobox 6	1.04564	7.98829	0.0128048
LRP1	4035	ENSG00000123384	LDL receptor related protein 1	1.08936	9.33731	0.0128048
PSAP	5660	ENSG00000197746	prosaposin	1.20324	9.60882	0.0128048
GPM6B	2824	ENSG00000046653	glycoprotein M6B	1.21172	9.13303	0.0128048
USP15	9958	ENSG00000135655	ubiquitin specific peptidase 15	0.790175	5.76945	0.0128198
GPR155	151556	ENSG00000163328	G protein-coupled receptor 155	1.23348	6.35145	0.0128198
TBC1D20	128637	ENSG00000125875	TBC1 domain family member 20	0.921147	5.41763	0.0128198
SCN2A	6326	ENSG00000136531	sodium voltage-gated channel alpha subunit 2	0.994178	8.49607	0.0128198
ARHGEF25	115557	ENSG00000240771	Rho guanine nucleotide exchange factor 25	1.09708	5.84462	0.0128198
PURA	5813	ENSG00000185129	purine rich element binding protein A	0.902288	7.70724	0.0128198
CALM1	801	ENSG00000198668	calmodulin 1	1.04569	10.6846	0.0128198
GTF3C4	9329	ENSG00000125484	general transcription factor IIIC subunit 4	0.987266	5.37113	0.0129384
AREL1	9870	ENSG00000119682	apoptosis resistant E3 ubiquitin protein ligase 1	1.15828	5.51196	0.0130687
NUP133	55746	ENSG00000069248	nucleoporin 133	1.0434	5.77741	0.0130842
CDKN2D	1032	ENSG00000129355	cyclin dependent kinase inhibitor 2D	1.01154	4.43858	0.0130842
ARF1	375	ENSG00000143761	ADP ribosylation factor 1	0.958477	7.1108	0.0130842
OTUB1	55611	ENSG00000167770	OTU deubiquitinase, ubiquitin aldehyde binding 1	0.822385	5.71552	0.0130842
TNFRSF21	27242	ENSG00000146072	TNF receptor superfamily member 21	0.873711	5.66359	0.0130842
PPTC7	160760	ENSG00000196850	PTC7 protein phosphatase homolog	1.02667	4.73029	0.0130842
SV2B	9899	ENSG00000185518	synaptic vesicle glycoprotein 2B	1.16859	8.73896	0.0130842
MCF2L	23263	ENSG00000126217	MCF.2 cell line derived transforming sequence like	0.914082	7.49114	0.0130842
ASH1L	55870	ENSG00000116539	ASH1 like histone lysine methyltransferase	0.723122	8.44283	0.0130842
NCDN	23154	ENSG00000020129	neurochondrin	1.29715	8.97842	0.0130842
MAP4	4134	ENSG00000047849	microtubule associated protein 4	0.960268	8.47563	0.0132275
SOCS7	30837	ENSG00000274229	suppressor of cytokine signaling 7	1.07164	6.36796	0.013457
AGAP3	116988	ENSG00000133612	ArfGAP with GTPase domain, ankyrin repeat and PH domain 3	0.907167	6.63692	0.013457
CADM2	253559	ENSG00000175161	cell adhesion molecule 2	0.844118	7.93009	0.013457
CELF2	10659	ENSG00000048740	CUGBP Elav-like family member 2	1.03914	8.05165	0.013457
ZMAT3	64393	ENSG00000172667	zinc finger matrin-type 3	0.936833	7.01148	0.0134874
2019-03-06	10299	ENSG00000145495	membrane associated ring-CH-type finger 6	1.04858	8.15611	0.013457
SZRD1	26099	ENSG00000055070	SUZ RNA binding domain containing 1	1.2303	4.69105	0.0137841
NRCAM	4897	ENSG00000091129	neuronal cell adhesion molecule	0.862028	8.81222	0.0136473
WDR13	64743	ENSG00000101940	WD repeat domain 13	1.01397	6.02594	0.0137869
EIF2AK4	440275	ENSG00000128829	eukaryotic translation initiation factor 2 alpha kinase 4	0.849973	5.76286	0.0140713
PSD2	84249	ENSG00000146005	pleckstrin and Sec7 domain containing 2	1.49532	6.20654	0.0140887
RPP14	11102	ENSG00000163684	ribonuclease P/MRP subunit p14	1.44548	4.8791	0.0143065
PSMD3	5709	ENSG00000108344	proteasome 26S subunit, non-ATPase 3	0.992911	5.59794	0.014308
TGOLN2	10618	ENSG00000152291	trans-golgi network protein 2	0.826304	7.3456	0.0143041
SPIN1	10927	ENSG00000106723	spindlin 1	0.898862	7.24094	0.0143417
PKIA	5569	ENSG00000171033	cAMP-dependent protein kinase inhibitor alpha	1.20516	5.99785	0.0143963
GABARAPL1	23710	ENSG00000139112	GABA type A receptor associated protein like 1	1.00807	7.4073	0.0144393
AP2M1	1173	ENSG00000161203	adaptor related protein complex 2 subunit mu 1	0.975399	7.66317	0.0144393
DUSP3	1845	ENSG00000108861	dual specificity phosphatase 3	0.9887	6.89698	0.0144393
NDUFAF4	29078	ENSG00000123545	NADH:ubiquinone oxidoreductase complex assembly factor 4	1.06735	4.4469	0.0144393
ARSB	411	ENSG00000113273	arylsulfatase B	1.00187	4.14331	0.0144393
WDR36	134430	ENSG00000134987	WD repeat domain 36	1.06111	4.69125	0.0144393
MLF2	8079	ENSG00000089693	myeloid leukemia factor 2	1.04983	6.29313	0.0144393
RACK1	10399	ENSG00000204628	receptor for activated C kinase 1	0.951322	6.79371	0.0144393
HELLPAR	NA	ENSG00000281344	HELLP associated long non-coding RNA	0.908418	10.2502	0.0144393
TMED8	283578	ENSG00000100580	transmembrane p24 trafficking protein family member 8	0.807354	6.17822	0.0144393
XPO7	23039	ENSG00000130227	exportin 7	0.969803	6.35549	0.0144393
SLC39A9	55334	ENSG00000029364	solute carrier family 39 member 9	0.881263	5.76132	0.0144393
TPPP	11076	ENSG00000171368	tubulin polymerization promoting protein	1.23143	8.97724	0.0144393
TMEM246	84302	ENSG00000165152	transmembrane protein 246	0.990385	6.07963	0.0144393
GPR176	11245	ENSG00000166073	G protein-coupled receptor 176	1.10671	4.93052	0.0145564
RAB6A	5870	ENSG00000175582	RAB6A, member RAS oncogene family	0.901764	7.45835	0.0144393
RER1	11079	ENSG00000157916	retention in endoplasmic reticulum sorting receptor 1	0.952387	5.62412	0.0145953
CLU	1191	ENSG00000120885	clusterin	1.14581	10.6006	0.0144393
COQ4	51117	ENSG00000167113	coenzyme Q4	1.10234	4.38213	0.0145953
TXNDC15	79770	ENSG00000113621	thioredoxin domain containing 15	0.985193	5.22505	0.014771
SNORA81	NA	ENSG00000221420	small nucleolar RNA, H/ACA box 81	-3.12314	0.834441	0.0127925
RFK	55312	ENSG00000135002	riboflavin kinase	1.12896	4.46551	0.0147882
MACF1	23499	ENSG00000127603	microtubule actin crosslinking factor 1	1.02434	10.442	0.0145953
DHX15	1665	ENSG00000109606	DEAH-box helicase 15	0.760679	6.21888	0.0147882
C1orf43	25912	ENSG00000143612	chromosome 1 open reading frame 43	0.871308	6.17976	0.0147882
PSMB7	5695	ENSG00000136930	proteasome subunit beta 7	0.828606	4.89378	0.0147968
RUNDC3A	10900	ENSG00000108309	RUN domain containing 3A	1.07071	7.33309	0.0147882
NUMA1	4926	ENSG00000137497	nuclear mitotic apparatus protein 1	1.01068	8.12084	0.0147882
CPEB3	22849	ENSG00000107864	cytoplasmic polyadenylation element binding protein 3	1.01871	6.51839	0.0147968
RNF24	11237	ENSG00000101236	ring finger protein 24	0.979227	5.42986	0.0147968
WASL	8976	ENSG00000106299	WASP like actin nucleation promoting factor	1.152	6.24249	0.0147968
PCNX2	80003	ENSG00000135749	pecanex 2	0.898344	7.20797	0.0147968
SLC35F1	222553	ENSG00000196376	solute carrier family 35 member F1	0.945286	6.03805	0.0148125
CDIP1	29965	ENSG00000089486	cell death inducing p53 target 1	1.0603	6.52455	0.0148125
PPP3CB	5532	ENSG00000107758	protein phosphatase 3 catalytic subunit beta	0.94156	6.87334	0.0148125
GRINA	2907	ENSG00000178719	glutamate ionotropic receptor NMDA type subunit associated protein 1	0.835869	6.37034	0.0148277
PCDH9	5101	ENSG00000184226	protocadherin 9	0.901111	9.9344	0.0147968
YWHAG	7532	ENSG00000170027	tyrosine 3-monooxygenase/tryptophan 5-monooxygenase activation protein gamma	1.07614	9.18836	0.0147968
TSPYL1	7259	ENSG00000189241	TSPY like 1	0.923011	8.07141	0.0148125
FAM149A	25854	ENSG00000109794	family with sequence similarity 149 member A	1.14282	3.95732	0.0150274
TMEM161B-AS1	NA	ENSG00000247828	TMEM161B antisense RNA 1	0.952458	7.20508	0.0149415
UBL3	5412	ENSG00000122042	ubiquitin like 3	1.17909	6.36912	0.0150274
CRK	1398	ENSG00000167193	CRK proto-oncogene, adaptor protein	0.971956	5.62167	0.0150685
HCFC1	3054	ENSG00000172534	host cell factor C1	1.50813	6.58774	0.0150685
PKM	5315	ENSG00000067225	pyruvate kinase M1/2	1.05328	8.89289	0.0150274
ATCAY	85300	ENSG00000167654	ATCAY kinesin light chain interacting caytaxin	0.944881	7.45171	0.015102
SPTLC1	10558	ENSG00000090054	serine palmitoyltransferase long chain base subunit 1	0.859971	5.1381	0.0152481
REEP5	7905	ENSG00000129625	receptor accessory protein 5	0.840065	7.40769	0.0152001
PI4KA	5297	ENSG00000241973	phosphatidylinositol 4-kinase alpha	1.03892	8.9738	0.015102
APBB1	322	ENSG00000166313	amyloid beta precursor protein binding family B member 1	0.935729	7.57507	0.0152481
RAB11FIP5	26056	ENSG00000135631	RAB11 family interacting protein 5	1.25603	6.12318	0.0152709
ATP6AP1	537	ENSG00000071553	ATPase H+ transporting accessory protein 1	1.00362	6.44224	0.0152709
RAF1	5894	ENSG00000132155	Raf-1 proto-oncogene, serine/threonine kinase	1.10075	5.93043	0.0153073
DYNC1LI2	1783	ENSG00000135720	dynein cytoplasmic 1 light intermediate chain 2	0.976971	7.88819	0.0152709
PSMC5	5705	ENSG00000087191	proteasome 26S subunit, ATPase 5	0.828752	5.61192	0.0153073
CMTM4	146223	ENSG00000183723	CKLF like MARVEL transmembrane domain containing 4	1.00521	7.23805	0.0152709
CDS2	8760	ENSG00000101290	CDP-diacylglycerol synthase 2	0.846962	8.11405	0.0152709
FTH1	2495	ENSG00000167996	ferritin heavy chain 1	1.41962	9.31635	0.0152709
PPP2R5C	5527	ENSG00000078304	protein phosphatase 2 regulatory subunit B'gamma	0.91334	6.66607	0.0153073
MPRIP	23164	ENSG00000133030	myosin phosphatase Rho interacting protein	0.903843	9.03527	0.0152709
LMO3	55885	ENSG00000048540	LIM domain only 3	1.23174	7.44377	0.0154438
OSBP	5007	ENSG00000110048	oxysterol binding protein	0.866865	5.81062	0.0155941
SLC25A36	55186	ENSG00000114120	solute carrier family 25 member 36	0.888743	6.00086	0.0155941
POGK	57645	ENSG00000143157	pogo transposable element derived with KRAB domain	0.774432	6.20603	0.0157615
UBA1	7317	ENSG00000130985	ubiquitin like modifier activating enzyme 1	0.789587	7.25387	0.0157255
LRRC8B	23507	ENSG00000197147	leucine rich repeat containing 8 VRAC subunit B	0.867465	6.84125	0.0157376
TESK1	7016	ENSG00000107140	testis associated actin remodelling kinase 1	1.5349	4.21498	0.0158682
BTBD1	53339	ENSG00000064726	BTB domain containing 1	0.993991	6.124	0.0158673
DLG4	1742	ENSG00000132535	discs large MAGUK scaffold protein 4	0.9399	7.59785	0.0157987
TXNDC11	51061	ENSG00000153066	thioredoxin domain containing 11	1.05129	4.01789	0.0158682
RGMA	56963	ENSG00000182175	repulsive guidance molecule BMP co-receptor a	1.95352	5.31783	0.0158682
NLGN3	54413	ENSG00000196338	neuroligin 3	1.01833	5.63482	0.0158682
CDH10	1008	ENSG00000040731	cadherin 10	0.975203	5.50156	0.0158682
SEMA6B	10501	ENSG00000167680	semaphorin 6B	1.29657	6.20327	0.0158682
PRDX2	7001	ENSG00000167815	peroxiredoxin 2	1.07998	6.46926	0.0158682
TRIM8	81603	ENSG00000171206	tripartite motif containing 8	1.29875	5.94933	0.0158858
CDC42BPB	9578	ENSG00000198752	CDC42 binding protein kinase beta	0.972234	7.68176	0.0158682
YARS	8565	ENSG00000134684	tyrosyl-tRNA synthetase	0.997763	6.10835	0.0159034
TMEM45A	55076	ENSG00000181458	transmembrane protein 45A	0.827147	8.80738	0.0158682
CADM3	57863	ENSG00000162706	cell adhesion molecule 3	0.922444	7.7928	0.0158682
SERINC1	57515	ENSG00000111897	serine incorporator 1	0.890558	8.87668	0.0158682
GNAS	2778	ENSG00000087460	GNAS complex locus	1.04173	9.11855	0.0158682
PTPN11	5781	ENSG00000179295	protein tyrosine phosphatase non-receptor type 11	0.796749	8.02275	0.0158858
KIF3B	9371	ENSG00000101350	kinesin family member 3B	0.756083	6.83888	0.0161856
UBR3	130507	ENSG00000144357	ubiquitin protein ligase E3 component n-recognin 3	0.801051	7.40196	0.0161856
SNHG14	NA	ENSG00000224078	small nucleolar RNA host gene 14	0.959986	11.4123	0.0159092
AL356056.2	NA	ENSG00000231187	novel transcript	1.27416	4.80299	0.0162173
TRAP1	10131	ENSG00000126602	TNF receptor associated protein 1	0.888599	5.60083	0.0162173
DIRAS2	54769	ENSG00000165023	DIRAS family GTPase 2	1.1672	7.77379	0.0162084
ATP5F1B	506	ENSG00000110955	ATP synthase F1 subunit beta	1.15373	7.85502	0.0162084
VAMP2	6844	ENSG00000220205	vesicle associated membrane protein 2	0.900707	7.31472	0.0162173
MRPL42	28977	ENSG00000198015	mitochondrial ribosomal protein L42	1.12068	6.22378	0.0162173
NSD2	7468	ENSG00000109685	nuclear receptor binding SET domain protein 2	0.777501	6.88747	0.0162173
CNTN1	1272	ENSG00000018236	contactin 1	1.07351	8.22764	0.0162173
SYNPO	11346	ENSG00000171992	synaptopodin	1.25777	7.48176	0.0162485
GLUL	2752	ENSG00000135821	glutamate-ammonia ligase	1.69192	10.0568	0.0162173
PRKAR1B	5575	ENSG00000188191	protein kinase cAMP-dependent type I regulatory subunit beta	0.953747	7.56161	0.0163588
UQCRC1	7384	ENSG00000010256	ubiquinol-cytochrome c reductase core protein 1	1.00476	6.06116	0.0164731
MAPK3	5595	ENSG00000102882	mitogen-activated protein kinase 3	0.93506	5.95079	0.0164731
FMNL1	752	ENSG00000184922	formin like 1	1.50411	4.43954	0.0164731
COX4I1	1327	ENSG00000131143	cytochrome c oxidase subunit 4I1	0.955614	7.07274	0.0164731
PTDSS1	9791	ENSG00000156471	phosphatidylserine synthase 1	0.996531	5.5395	0.0164731
CADM1	23705	ENSG00000182985	cell adhesion molecule 1	1.17431	6.71057	0.0164731
NFE2L1	4779	ENSG00000082641	nuclear factor, erythroid 2 like 1	1.1699	7.79658	0.0164731
PEX5	5830	ENSG00000139197	peroxisomal biogenesis factor 5	0.936258	5.55482	0.0164731
STUB1	10273	ENSG00000103266	STIP1 homology and U-box containing protein 1	1.01963	5.65932	0.0164731
COPB2	9276	ENSG00000184432	coatomer protein complex subunit beta 2	0.844662	6.21502	0.0164731
PITPNB	23760	ENSG00000180957	phosphatidylinositol transfer protein beta	0.881148	5.39487	0.0164731
MRPS35	60488	ENSG00000061794	mitochondrial ribosomal protein S35	1.00151	4.6083	0.0164731
B4GALT5	9334	ENSG00000158470	beta-1,4-galactosyltransferase 5	0.7944	5.64295	0.0164731
GSTM3	2947	ENSG00000134202	glutathione S-transferase mu 3	1.35155	5.97073	0.0164731
ATP5MC3	518	ENSG00000154518	ATP synthase membrane subunit c locus 3	1.04713	5.45998	0.0164731
ATG2B	55102	ENSG00000066739	autophagy related 2B	1.10311	7.02342	0.0164731
MED13L	23389	ENSG00000123066	mediator complex subunit 13 like	1.09194	7.54279	0.0164731
SUB1	10923	ENSG00000113387	SUB1 homolog, transcriptional regulator	0.79482	6.41099	0.0164731
SAR1B	51128	ENSG00000152700	secretion associated Ras related GTPase 1B	0.765935	6.25977	0.0164731
TMEM119	338773	ENSG00000183160	transmembrane protein 119	1.4374	3.14241	0.0164731
ACTR2	10097	ENSG00000138071	actin related protein 2	0.748356	7.19362	0.0164731
DAB2IP	153090	ENSG00000136848	DAB2 interacting protein	1.24282	6.18797	0.0164731
HPCAL4	51440	ENSG00000116983	hippocalcin like 4	1.26476	7.92143	0.0164731
BMPR2	659	ENSG00000204217	bone morphogenetic protein receptor type 2	0.764679	7.76169	0.0164731
MEF2D	4209	ENSG00000116604	myocyte enhancer factor 2D	0.932392	6.57201	0.0164731
FBXW7	55294	ENSG00000109670	F-box and WD repeat domain containing 7	0.784281	7.64869	0.0164731
KLHDC3	116138	ENSG00000124702	kelch domain containing 3	0.788533	6.83929	0.0164731
GUCY1A2	2977	ENSG00000152402	guanylate cyclase 1 soluble subunit alpha 2	0.916774	7.226	0.0164731
GNB1	2782	ENSG00000078369	G protein subunit beta 1	1.00003	8.43395	0.0164731
AC092691.1	NA	ENSG00000239268	novel transcript	0.997956	4.3513	0.0168054
P4HTM	54681	ENSG00000178467	prolyl 4-hydroxylase, transmembrane	0.855861	6.00869	0.0167308
TRIM2	23321	ENSG00000109654	tripartite motif containing 2	0.959559	8.81504	0.0164731
GHITM	27069	ENSG00000165678	growth hormone inducible transmembrane protein	0.94798	7.07867	0.0167551
HPCAL1	3241	ENSG00000115756	hippocalcin like 1	1.19023	5.95514	0.0168054
ATG9A	79065	ENSG00000198925	autophagy related 9A	0.879363	6.21251	0.0168546
RPL7L1	285855	ENSG00000146223	ribosomal protein L7 like 1	0.928212	6.3538	0.0168546
TRIP12	9320	ENSG00000153827	thyroid hormone receptor interactor 12	0.650859	7.94069	0.0168054
DLG2	1740	ENSG00000150672	discs large MAGUK scaffold protein 2	0.962064	8.19501	0.0168054
CNRIP1	25927	ENSG00000119865	cannabinoid receptor interacting protein 1	0.90971	5.46753	0.0170093
EGLN2	112398	ENSG00000269858	egl-9 family hypoxia inducible factor 2	1.20123	5.78143	0.0170093
ZPR1	8882	ENSG00000109917	ZPR1 zinc finger	0.831748	5.55565	0.0170093
NDN	4692	ENSG00000182636	necdin, MAGE family member	0.902441	4.55539	0.01711
AQP4	361	ENSG00000171885	aquaporin 4	1.27014	9.28862	0.01689
CEP170B	283638	ENSG00000099814	centrosomal protein 170B	1.13851	6.8201	0.01711
NCOR1	9611	ENSG00000141027	nuclear receptor corepressor 1	0.885346	7.73284	0.0170875
ATP1A2	477	ENSG00000018625	ATPase Na+/K+ transporting subunit alpha 2	1.47825	9.382	0.0170093
RPL15	6138	ENSG00000174748	ribosomal protein L15	1.01196	8.17463	0.01711
CERS4	79603	ENSG00000090661	ceramide synthase 4	1.33522	5.09981	0.0173935
ATXN1	6310	ENSG00000124788	ataxin 1	0.79489	7.74072	0.0172352
TSPYL4	23270	ENSG00000187189	TSPY like 4	1.00127	7.33413	0.0172876
CANX	821	ENSG00000127022	calnexin	1.01945	8.31649	0.0172352
CIAO1	9391	ENSG00000144021	cytosolic iron-sulfur assembly component 1	0.724139	5.84517	0.0173935
MAPK8IP1	9479	ENSG00000121653	mitogen-activated protein kinase 8 interacting protein 1	1.29178	7.14558	0.0173935
TBC1D14	57533	ENSG00000132405	TBC1 domain family member 14	0.951086	6.62562	0.0173935
REEP2	51308	ENSG00000132563	receptor accessory protein 2	0.805955	6.09488	0.0173935
DSEL	92126	ENSG00000262102	dermatan sulfate epimerase like	0.846298	5.56675	0.0173935
PGBD5	79605	ENSG00000177614	piggyBac transposable element derived 5	1.02288	6.83673	0.0173935
PITPNM3	83394	ENSG00000091622	PITPNM family member 3	0.942227	6.73555	0.0173935
PCBP2	5094	ENSG00000197111	poly(rC) binding protein 2	0.80836	7.00035	0.0173935
SMIM13	221710	ENSG00000224531	small integral membrane protein 13	0.852399	5.93814	0.0175025
MYCBP2	23077	ENSG00000005810	MYC binding protein 2	1.03086	9.14875	0.0173935
CHST12	55501	ENSG00000136213	carbohydrate sulfotransferase 12	1.05057	5.34949	0.017517
RNF145	153830	ENSG00000145860	ring finger protein 145	0.972631	5.82744	0.0175097
CCDC192	728586	ENSG00000230561	coiled-coil domain containing 192	2.42718	-1.30543	0.0108666
KIAA1147	57189	ENSG00000262599	KIAA1147	0.894508	6.87671	0.0175025
RAB22A	57403	ENSG00000124209	RAB22A, member RAS oncogene family	0.752741	6.50677	0.0175097
DGCR6L	85359	ENSG00000128185	DiGeorge syndrome critical region gene 6 like	1.00477	4.40949	0.017594
ACTR1A	10121	ENSG00000138107	actin related protein 1A	0.838821	6.7778	0.0175097
PTPRZ1	5803	ENSG00000106278	protein tyrosine phosphatase receptor type Z1	1.2337	8.18853	0.0175025
SLC25A18	83733	ENSG00000182902	solute carrier family 25 member 18	1.3193	5.50572	0.017594
AC107398.3	NA	ENSG00000260918	novel transcript, overlapping GABRB1	0.946752	6.02334	0.017594
UBE2L3	7332	ENSG00000185651	ubiquitin conjugating enzyme E2 L3	0.883219	5.86505	0.017594
CAMK2G	818	ENSG00000148660	calcium/calmodulin dependent protein kinase II gamma	1.03603	7.47389	0.017558
LRRC4C	57689	ENSG00000148948	leucine rich repeat containing 4C	1.01599	5.76063	0.017594
VPS13C	54832	ENSG00000129003	vacuolar protein sorting 13 homolog C	0.845475	8.28889	0.0175545
TNKS2	80351	ENSG00000107854	tankyrase 2	0.91949	6.28885	0.017594
TSPAN3	10099	ENSG00000140391	tetraspanin 3	0.835647	7.12973	0.017594
STAU1	6780	ENSG00000124214	staufen double-stranded RNA binding protein 1	0.751597	6.17314	0.0176416
FARP1	10160	ENSG00000152767	FERM, ARH/RhoGEF and pleckstrin domain protein 1	1.06255	7.59309	0.0176392
CHL1	10752	ENSG00000134121	cell adhesion molecule L1 like	0.904478	8.41523	0.017594
SUGP2	10147	ENSG00000064607	SURP and G-patch domain containing 2	0.897938	7.53982	0.0176392
NPEPPS	9520	ENSG00000141279	aminopeptidase puromycin sensitive	0.973653	7.27497	0.0176416
HSBP1	3281	ENSG00000230989	heat shock factor binding protein 1	0.864622	5.69	0.0176416
PIP4K2B	8396	ENSG00000277292	phosphatidylinositol-5-phosphate 4-kinase type 2 beta	0.892607	8.00884	0.0176416
SLC25A4	291	ENSG00000151729	solute carrier family 25 member 4	0.924514	6.50452	0.0176416
ATF4	468	ENSG00000128272	activating transcription factor 4	1.47848	6.40841	0.0176416
TUB	7275	ENSG00000166402	tubby bipartite transcription factor	0.948887	6.93759	0.0176416
ARHGEF4	50649	ENSG00000136002	Rho guanine nucleotide exchange factor 4	0.826141	7.12849	0.0176416
CCDC61	729440	ENSG00000104983	coiled-coil domain containing 61	-2.31334	2.65818	0.0176416
SETX	23064	ENSG00000107290	senataxin	0.773753	7.41136	0.0176416
MGAT3	4248	ENSG00000128268	mannosyl (beta-1,4-)-glycoprotein beta-1,4-N-acetylglucosaminyltransferase	1.09787	6.64001	0.0177489
SEC22C	9117	ENSG00000093183	SEC22 homolog C, vesicle trafficking protein	0.811213	5.50472	0.0178451
PACSIN1	29993	ENSG00000124507	protein kinase C and casein kinase substrate in neurons 1	1.17223	8.01548	0.0176416
C6orf89	221477	ENSG00000198663	chromosome 6 open reading frame 89	0.739976	6.74164	0.017811
PCNX1	22990	ENSG00000100731	pecanex 1	0.911803	7.35883	0.0177489
ELMO2	63916	ENSG00000062598	engulfment and cell motility 2	1.31018	6.07239	0.0178451
TKT	7086	ENSG00000163931	transketolase	1.04519	6.5787	0.0178451
AFTPH	54812	ENSG00000119844	aftiphilin	1.00551	5.80665	0.0178944
PGD	5226	ENSG00000142657	phosphogluconate dehydrogenase	1.06738	5.35016	0.0178944
TPM3	7170	ENSG00000143549	tropomyosin 3	0.854452	6.85967	0.0178451
ZBTB38	253461	ENSG00000177311	zinc finger and BTB domain containing 38	0.937544	7.12117	0.0178944
RN7SK	NA	ENSG00000283293	RNA component of 7SK nuclear ribonucleoprotein	1.7931	13.7733	0.0176416
PPM1A	5494	ENSG00000100614	protein phosphatase, Mg2+/Mn2+ dependent 1A	0.960878	7.18357	0.0178944
RPRD1A	55197	ENSG00000141425	regulation of nuclear pre-mRNA domain containing 1A	0.725294	6.6042	0.018014
NDFIP1	80762	ENSG00000131507	Nedd4 family interacting protein 1	0.819227	7.45937	0.0179279
KIDINS220	57498	ENSG00000134313	kinase D interacting substrate 220	0.791722	8.25432	0.0178944
ZNF853	54753	ENSG00000236609	zinc finger protein 853	1.33416	4.44427	0.0182105
GPM6A	2823	ENSG00000150625	glycoprotein M6A	1.22928	9.16925	0.0178944
MGST3	4259	ENSG00000143198	microsomal glutathione S-transferase 3	1.0268	5.71048	0.0182105
RAB31	11031	ENSG00000168461	RAB31, member RAS oncogene family	1.53173	6.56791	0.0182105
HIPK2	28996	ENSG00000064393	homeodomain interacting protein kinase 2	1.08276	8.83437	0.0180277
MPP2	4355	ENSG00000108852	membrane palmitoylated protein 2	0.976095	5.73831	0.0182105
FEM1A	55527	ENSG00000141965	fem-1 homolog A	1.15015	5.84986	0.0182105
WDTC1	23038	ENSG00000142784	WD and tetratricopeptide repeats 1	0.902316	5.91668	0.0182105
KIAA0930	23313	ENSG00000100364	KIAA0930	1.21364	7.55646	0.0182105
ZNF451	26036	ENSG00000112200	zinc finger protein 451	0.835856	6.87602	0.0182105
PPP6R1	22870	ENSG00000105063	protein phosphatase 6 regulatory subunit 1	0.87671	6.09846	0.0182105
DAZAP2	9802	ENSG00000183283	DAZ associated protein 2	1.04558	6.00968	0.0182105
SORT1	6272	ENSG00000134243	sortilin 1	0.990937	8.80839	0.0181948
KBTBD11	9920	ENSG00000176595	kelch repeat and BTB domain containing 11	0.88874	7.34675	0.0182105
STK25	10494	ENSG00000115694	serine/threonine kinase 25	0.802964	6.12309	0.0182105
GSPT1	2935	ENSG00000103342	G1 to S phase transition 1	0.945489	6.46379	0.0182105
NRP2	8828	ENSG00000118257	neuropilin 2	2.48489	5.12178	0.0184374
RABIF	5877	ENSG00000183155	RAB interacting factor	0.903167	3.39746	0.0185283
PDE4DIP	9659	ENSG00000178104	phosphodiesterase 4D interacting protein	0.777505	9.06896	0.0182105
PRMT2	3275	ENSG00000160310	protein arginine methyltransferase 2	1.10114	6.24583	0.0183888
GFOD2	81577	ENSG00000141098	glucose-fructose oxidoreductase domain containing 2	1.33931	5.28099	0.0184874
TMEM167A	153339	ENSG00000174695	transmembrane protein 167A	1.32185	5.9759	0.0184374
NUFIP2	57532	ENSG00000108256	nuclear FMR1 interacting protein 2	0.888311	7.38039	0.0184374
CERS1	2657	ENSG00000223802	ceramide synthase 1	1.08823	5.59687	0.0186734
ZNF8	7554	ENSG00000278129	zinc finger protein 8	0.762983	5.28036	0.0186976
DCAF1	9730	ENSG00000145041	DDB1 and CUL4 associated factor 1	0.787895	4.81496	0.0187489
FLII	2314	ENSG00000177731	FLII actin remodeling protein	1.18249	5.62392	0.0186976
ANKLE2	23141	ENSG00000176915	ankyrin repeat and LEM domain containing 2	0.874052	5.97646	0.0186976
STK10	6793	ENSG00000072786	serine/threonine kinase 10	1.13379	3.89508	0.0188642
MAP3K2	10746	ENSG00000169967	mitogen-activated protein kinase kinase kinase 2	0.758604	6.17916	0.0186976
UBR2	23304	ENSG00000024048	ubiquitin protein ligase E3 component n-recognin 2	0.661961	6.61918	0.0186976
TMEM248	55069	ENSG00000106609	transmembrane protein 248	0.818473	5.99713	0.0186976
SLC6A15	55117	ENSG00000072041	solute carrier family 6 member 15	1.20103	5.48471	0.0187942
RNF187	149603	ENSG00000168159	ring finger protein 187	0.871711	6.65023	0.0186976
AKAP9	10142	ENSG00000127914	A-kinase anchoring protein 9	0.728865	7.77702	0.0186976
ABL2	27	ENSG00000143322	ABL proto-oncogene 2, non-receptor tyrosine kinase	0.75903	6.55347	0.0188503
TAF6	6878	ENSG00000106290	TATA-box binding protein associated factor 6	0.824479	4.97003	0.0192647
BABAM1	29086	ENSG00000105393	BRISC and BRCA1 A complex member 1	0.914204	5.23846	0.0192527
TUBA4A	7277	ENSG00000127824	tubulin alpha 4a	1.1162	6.30243	0.019271
SMCR8	140775	ENSG00000176994	SMCR8-C9orf72 complex subunit	0.688154	5.48678	0.0194973
PNCK	139728	ENSG00000130822	pregnancy up-regulated nonubiquitous CaM kinase	1.08834	5.24425	0.0195708
PFN2	5217	ENSG00000070087	profilin 2	0.85052	7.31755	0.0193496
FXR2	9513	ENSG00000129245	FMR1 autosomal homolog 2	1.07294	5.7319	0.0195955
KLHL42	57542	ENSG00000087448	kelch like family member 42	0.791666	6.34324	0.0195708
OGT	8473	ENSG00000147162	O-linked N-acetylglucosamine (GlcNAc) transferase	0.855829	8.03493	0.0193809
PRKCSH	5589	ENSG00000130175	protein kinase C substrate 80K-H	1.08197	5.74513	0.0197126
SUPT6H	6830	ENSG00000109111	SPT6 homolog, histone chaperone and transcription elongation factor	0.850075	6.8655	0.0195909
HSDL1	83693	ENSG00000103160	hydroxysteroid dehydrogenase like 1	1.28538	4.94799	0.0197981
TMBIM6	7009	ENSG00000139644	transmembrane BAX inhibitor motif containing 6	0.961642	8.06653	0.0195909
B4GAT1	11041	ENSG00000174684	beta-1,4-glucuronyltransferase 1	1.04845	6.65109	0.0197126
RNF220	55182	ENSG00000187147	ring finger protein 220	1.06418	6.35434	0.0197591
BCAN	63827	ENSG00000132692	brevican	1.00974	6.57033	0.0197591
ARID1B	57492	ENSG00000049618	AT-rich interaction domain 1B	0.839715	7.34601	0.0197126
TRAPPC10	7109	ENSG00000160218	trafficking protein particle complex 10	0.963327	6.1475	0.0197981
IMMT	10989	ENSG00000132305	inner membrane mitochondrial protein	1.06275	5.56072	0.0197981
FNDC3A	22862	ENSG00000102531	fibronectin type III domain containing 3A	0.917362	6.35963	0.0197981
VTI1B	10490	ENSG00000100568	vesicle transport through interaction with t-SNAREs 1B	0.864661	6.12975	0.0197981
FYCO1	79443	ENSG00000163820	FYVE and coiled-coil domain containing 1	1.38542	4.66605	0.0200845
PYGB	5834	ENSG00000100994	glycogen phosphorylase B	1.05439	7.38628	0.0197981
ITM2B	9445	ENSG00000136156	integral membrane protein 2B	0.921305	7.55218	0.0197981
MRPL38	64978	ENSG00000204316	mitochondrial ribosomal protein L38	1.0378	4.36519	0.0203601
PNMA1	9240	ENSG00000176903	PNMA family member 1	0.813971	6.71775	0.019988
SELENOW	6415	ENSG00000178980	selenoprotein W	0.979495	7.24321	0.019988
GRM5	2915	ENSG00000168959	glutamate metabotropic receptor 5	0.967973	7.20216	0.019988
CHN1	1123	ENSG00000128656	chimerin 1	0.90603	8.98789	0.0197981
GAPVD1	26130	ENSG00000165219	GTPase activating protein and VPS9 domains 1	0.863088	6.49198	0.0201313
FBXO45	200933	ENSG00000174013	F-box protein 45	0.943372	5.23639	0.0203601
USE1	55850	ENSG00000053501	unconventional SNARE in the ER 1	1.03163	3.59854	0.0205834
BCR	613	ENSG00000186716	BCR activator of RhoGEF and GTPase	1.15921	6.93067	0.0201571
OTUD7A	161725	ENSG00000169918	OTU deubiquitinase 7A	0.815207	6.38173	0.0203601
DLD	1738	ENSG00000091140	dihydrolipoamide dehydrogenase	1.16538	5.40066	0.0205457
CSNK1E	1454	ENSG00000213923	casein kinase 1 epsilon	0.8694	6.32282	0.0204431
CDK5	1020	ENSG00000164885	cyclin dependent kinase 5	0.837337	4.18815	0.0207015
EZR	7430	ENSG00000092820	ezrin	1.06509	6.14766	0.0206457
HEPACAM	220296	ENSG00000165478	hepatic and glial cell adhesion molecule	1.18484	6.75853	0.0205834
FBXO44	93611	ENSG00000132879	F-box protein 44	0.774618	6.13331	0.0206512
PHF2	5253	ENSG00000197724	PHD finger protein 2	0.757653	5.35883	0.0206981
ABAT	18	ENSG00000183044	4-aminobutyrate aminotransferase	0.961286	7.83744	0.0205834
BEX3	27018	ENSG00000166681	brain expressed X-linked 3	0.855271	6.58343	0.0206575
YIPF4	84272	ENSG00000119820	Yip1 domain family member 4	0.979747	6.34625	0.0206621
SELENOT	51714	ENSG00000198843	selenoprotein T	0.95409	5.86656	0.0206981
ZNF493	284443	ENSG00000196268	zinc finger protein 493	0.97992	6.016	0.0206981
ST6GAL1	6480	ENSG00000073849	ST6 beta-galactoside alpha-2,6-sialyltransferase 1	1.12768	5.69236	0.0207015
C15orf41	84529	ENSG00000186073	chromosome 15 open reading frame 41	3.21806	3.37196	0.0209928
BUB3	9184	ENSG00000154473	BUB3 mitotic checkpoint protein	0.902377	5.19989	0.0208028
SACS	26278	ENSG00000151835	sacsin molecular chaperone	0.997903	7.94382	0.0206512
CTNNBL1	56259	ENSG00000132792	catenin beta like 1	1.09713	3.90301	0.0210491
COPG1	22820	ENSG00000181789	coatomer protein complex subunit gamma 1	0.874604	6.25821	0.0208028
LINC02610	NA	ENSG00000186235	long intergenic non-protein coding RNA 2610	1.83189	1.77283	0.0206575
AKR1B1	231	ENSG00000085662	aldo-keto reductase family 1 member B	0.88014	5.26517	0.0209928
TNR	7143	ENSG00000116147	tenascin R	1.2665	8.21614	0.0206981
ACTB	60	ENSG00000075624	actin beta	0.994682	9.82885	0.0206621
OGFRL1	79627	ENSG00000119900	opioid growth factor receptor like 1	0.907447	7.497	0.0208028
FAM135A	57579	ENSG00000082269	family with sequence similarity 135 member A	0.962832	5.91655	0.0209928
RAN	5901	ENSG00000132341	RAN, member RAS oncogene family	0.984444	6.60391	0.020941
MFF	56947	ENSG00000168958	mitochondrial fission factor	0.649211	5.66186	0.0210491
B3GAT3	26229	ENSG00000149541	beta-1,3-glucuronyltransferase 3	1.24062	4.76945	0.0212463
PPP1R12BP1	NA	ENSG00000229238	protein phosphatase 1 regulatory subunit 12B pseudogene 1	-4.18819	-2.51416	0.00988483
EGLN1	54583	ENSG00000135766	egl-9 family hypoxia inducible factor 1	0.855883	5.79189	0.0210491
LHX2	9355	ENSG00000106689	LIM homeobox 2	1.62591	4.42924	0.021314
CSDE1	7812	ENSG00000009307	cold shock domain containing E1	0.693436	8.15827	0.0209137
PTEN	5728	ENSG00000171862	phosphatase and tensin homolog	0.714835	6.81425	0.0210491
DST	667	ENSG00000151914	dystonin	0.721732	10.8464	0.0207057
HECA	51696	ENSG00000112406	hdc homolog, cell cycle regulator	1.01835	5.62362	0.0212463
TSBP1-AS1	NA	ENSG00000224507	TSBP1 and BTNL2 antisense RNA 1	0.924859	6.4605	0.0212184
BRI3BP	140707	ENSG00000184992	BRI3 binding protein	0.724509	5.89709	0.0212685
RAPGEF1	2889	ENSG00000107263	Rap guanine nucleotide exchange factor 1	0.904351	6.54103	0.0212463
DLGAP3	58512	ENSG00000116544	DLG associated protein 3	1.05175	5.84406	0.021314
NLE1	54475	ENSG00000073536	notchless homolog 1	1.33229	4.03388	0.0216977
APOE	348	ENSG00000130203	apolipoprotein E	1.52769	7.62944	0.0212463
YLPM1	56252	ENSG00000119596	YLP motif containing 1	0.693042	7.12889	0.0212653
PGRMC1	10857	ENSG00000101856	progesterone receptor membrane component 1	0.988707	5.73452	0.0214771
APBA1	320	ENSG00000107282	amyloid beta precursor protein binding family A member 1	1.03546	7.15915	0.021314
STK32C	282974	ENSG00000165752	serine/threonine kinase 32C	0.991645	4.60992	0.0217163
ASB3	51130	ENSG00000115239	ankyrin repeat and SOCS box containing 3	0.726816	6.34865	0.021511
GRID1	2894	ENSG00000182771	glutamate ionotropic receptor delta type subunit 1	0.822901	5.65955	0.0216977
NIPA1	123606	ENSG00000170113	NIPA magnesium transporter 1	0.77765	6.61839	0.0215515
COPE	11316	ENSG00000105669	coatomer protein complex subunit epsilon	1.46045	5.34129	0.0218012
PLPPR5	163404	ENSG00000117598	phospholipid phosphatase related 5	0.941449	3.8475	0.0219124
SYVN1	84447	ENSG00000162298	synoviolin 1	0.997584	4.4809	0.0219124
KALRN	8997	ENSG00000160145	kalirin RhoGEF kinase	0.782804	8.70657	0.0214222
KCNQ3	3786	ENSG00000184156	potassium voltage-gated channel subfamily Q member 3	0.981494	7.46357	0.0215445
ZNF638	27332	ENSG00000075292	zinc finger protein 638	0.687392	8.04246	0.0216143
RNF38	152006	ENSG00000137075	ring finger protein 38	0.746796	5.72428	0.0219124
NAA38	84316	ENSG00000183011	N(alpha)-acetyltransferase 38, NatC auxiliary subunit	0.931726	4.17505	0.0221929
WDR7	23335	ENSG00000091157	WD repeat domain 7	0.751995	7.33857	0.021867
PPM1L	151742	ENSG00000163590	protein phosphatase, Mg2+/Mn2+ dependent 1L	0.715457	7.13423	0.021896
SHC3	53358	ENSG00000148082	SHC adaptor protein 3	1.22463	8.28263	0.0218012
CNIH2	254263	ENSG00000174871	cornichon family AMPA receptor auxiliary protein 2	1.28212	4.0457	0.0223669
RNF130	55819	ENSG00000113269	ring finger protein 130	0.854157	7.24548	0.0219124
PRELID1	27166	ENSG00000169230	PRELI domain containing 1	0.880155	4.64144	0.0223669
TCAF1	9747	ENSG00000198420	TRPM8 channel associated factor 1	1.05012	7.06071	0.0219124
SNORA52	NA	ENSG00000199785	small nucleolar RNA, H/ACA box 52	-2.83365	0.426425	0.0197981
GNAQ	2776	ENSG00000156052	G protein subunit alpha q	0.874674	7.64033	0.0219124
LTB4R	1241	ENSG00000213903	leukotriene B4 receptor	4.07974	1.70259	0.021511
CBX5	23468	ENSG00000094916	chromobox 5	0.813191	8.12553	0.0219124
ITGB8	3696	ENSG00000105855	integrin subunit beta 8	1.01805	7.32927	0.0220697
PPP1CA	5499	ENSG00000172531	protein phosphatase 1 catalytic subunit alpha	1.02367	4.64926	0.0223669
ACOT7	11332	ENSG00000097021	acyl-CoA thioesterase 7	0.99746	5.80736	0.0223669
PIN1	5300	ENSG00000127445	peptidylprolyl cis/trans isomerase, NIMA-interacting 1	1.0432	6.20251	0.0223485
POMGNT2	84892	ENSG00000144647	protein O-linked mannose N-acetylglucosaminyltransferase 2 (beta 1,4-)	1.03829	4.76864	0.0223669
ARL8A	127829	ENSG00000143862	ADP ribosylation factor like GTPase 8A	1.20012	5.09988	0.0223669
FBXW4	6468	ENSG00000107829	F-box and WD repeat domain containing 4	0.741033	5.18975	0.0223669
TLK1	9874	ENSG00000198586	tousled like kinase 1	0.924204	6.1406	0.0223669
WSB2	55884	ENSG00000176871	WD repeat and SOCS box containing 2	1.05887	7.09353	0.0223597
LRRC58	116064	ENSG00000163428	leucine rich repeat containing 58	0.854934	5.79424	0.0223669
RPPH1	NA	ENSG00000277209	ribonuclease P RNA component H1	1.82426	11.9414	0.0219124
STRAP	11171	ENSG00000023734	serine/threonine kinase receptor associated protein	1.06231	5.69002	0.0223669
MAST1	22983	ENSG00000105613	microtubule associated serine/threonine kinase 1	1.04825	6.4	0.0223669
TMSB10	9168	ENSG00000034510	thymosin beta 10	1.06035	7.13583	0.0223669
COA7	65260	ENSG00000162377	cytochrome c oxidase assembly factor 7 (putative)	1.18008	4.46973	0.0226278
EIF3K	27335	ENSG00000178982	eukaryotic translation initiation factor 3 subunit K	0.786109	5.30735	0.0224984
RPL4	6124	ENSG00000174444	ribosomal protein L4	0.995238	8.03397	0.0223669
LANCL2	55915	ENSG00000132434	LanC like 2	1.00875	5.60667	0.0224984
SUMO2	6613	ENSG00000188612	small ubiquitin like modifier 2	0.893673	5.6081	0.0224984
SPPL3	121665	ENSG00000157837	signal peptide peptidase like 3	0.806594	5.43603	0.0224984
PRMT1	3276	ENSG00000126457	protein arginine methyltransferase 1	0.953368	5.04441	0.0226278
CDK20	23552	ENSG00000156345	cyclin dependent kinase 20	1.06989	4.2135	0.022737
BICD2	23299	ENSG00000185963	BICD cargo adaptor 2	0.857098	5.84799	0.0225337
BSG	682	ENSG00000172270	basigin (Ok blood group)	1.01068	7.48586	0.0223669
TSPAN7	7102	ENSG00000156298	tetraspanin 7	0.795884	7.81111	0.0223669
HNRNPA0	10949	ENSG00000177733	heterogeneous nuclear ribonucleoprotein A0	0.892041	5.79929	0.0225337
HNRNPC	3183	ENSG00000092199	heterogeneous nuclear ribonucleoprotein C (C1/C2)	0.831045	7.79352	0.0223669
EWSR1	2130	ENSG00000182944	EWS RNA binding protein 1	0.825621	6.93436	0.0224984
CSPG5	10675	ENSG00000114646	chondroitin sulfate proteoglycan 5	1.27762	5.10472	0.0227033
ATP13A2	23400	ENSG00000159363	ATPase cation transporting 13A2	0.98725	6.83048	0.0225337
NINJ1	4814	ENSG00000131669	ninjurin 1	1.52171	3.65938	0.0230089
ZNF275	10838	ENSG00000063587	zinc finger protein 275	0.783085	5.01297	0.0228869
ABHD12	26090	ENSG00000100997	abhydrolase domain containing 12	0.791386	5.46982	0.0227949
AXL	558	ENSG00000167601	AXL receptor tyrosine kinase	1.431	5.11036	0.0229041
DERL1	79139	ENSG00000136986	derlin 1	1.11257	4.73835	0.0229177
NAV3	89795	ENSG00000067798	neuron navigator 3	1.00171	7.32535	0.0226278
EIF4H	7458	ENSG00000106682	eukaryotic translation initiation factor 4H	0.803458	7.48983	0.0226278
HECTD1	25831	ENSG00000092148	HECT domain E3 ubiquitin protein ligase 1	0.898097	7.82933	0.0226996
KRT18P6	NA	ENSG00000258783	keratin 18 pseudogene 6	-2.99974	-1.13598	0.0162084
LASP1	3927	ENSG00000002834	LIM and SH3 protein 1	0.890714	6.45334	0.0229149
UCHL1	7345	ENSG00000154277	ubiquitin C-terminal hydrolase L1	1.13325	8.24838	0.0226996
CALM3	808	ENSG00000160014	calmodulin 3	1.10171	9.26815	0.0226337
NRP1	8829	ENSG00000099250	neuropilin 1	1.7454	5.12733	0.0232853
NFIB	4781	ENSG00000147862	nuclear factor I B	1.02395	6.83436	0.0229177
B4GALT2	8704	ENSG00000117411	beta-1,4-galactosyltransferase 2	1.03001	4.80688	0.0233437
CACNA1E	777	ENSG00000198216	calcium voltage-gated channel subunit alpha1 E	1.32537	7.97807	0.0228955
NAP1L1	4673	ENSG00000187109	nucleosome assembly protein 1 like 1	0.888515	7.6356	0.0229177
ZNF358	140467	ENSG00000198816	zinc finger protein 358	1.82215	5.08524	0.0234212
NAXD	55739	ENSG00000213995	NAD(P)HX dehydratase	0.873031	5.19913	0.0234158
HSP90AB1	3326	ENSG00000096384	heat shock protein 90 alpha family class B member 1	1.28525	9.36461	0.0229149
PRKG1-AS1	NA	ENSG00000236671	PRKG1 antisense RNA 1	0.855378	7.24553	0.0232201
GPR12	2835	ENSG00000132975	G protein-coupled receptor 12	0.88955	4.20333	0.0236888
KAT8	84148	ENSG00000103510	lysine acetyltransferase 8	0.73616	5.2703	0.0234653
EVI5L	115704	ENSG00000142459	ecotropic viral integration site 5 like	1.72751	5.6373	0.0234212
ZMIZ1	57178	ENSG00000108175	zinc finger MIZ-type containing 1	1.29696	6.65505	0.0233421
SCRN1	9805	ENSG00000136193	secernin 1	1.03489	8.51147	0.0231429
PITHD1	57095	ENSG00000057757	PITH domain containing 1	0.780913	5.79356	0.0234653
TERF2IP	54386	ENSG00000166848	TERF2 interacting protein	0.785508	6.90508	0.0233645
ISCA1	81689	ENSG00000135070	iron-sulfur cluster assembly 1	0.757134	5.272	0.0236231
BST2	684	ENSG00000130303	bone marrow stromal cell antigen 2	2.07063	3.98846	0.0240291
C1orf216	127703	ENSG00000142686	chromosome 1 open reading frame 216	0.890251	6.18674	0.0235273
SYNJ1	8867	ENSG00000159082	synaptojanin 1	0.918629	7.19628	0.0234212
ARHGEF12	23365	ENSG00000196914	Rho guanine nucleotide exchange factor 12	0.745176	8.71357	0.0232853
ZFR	51663	ENSG00000056097	zinc finger RNA binding protein	0.755203	7.15895	0.0234212
KLHDC2	23588	ENSG00000165516	kelch domain containing 2	0.911024	5.04437	0.023806
SLC2A13	114134	ENSG00000151229	solute carrier family 2 member 13	0.925518	6.47856	0.0235266
IFITM10	402778	ENSG00000281618	interferon induced transmembrane protein 10	1.86744	5.05339	0.023865
TBC1D24	57465	ENSG00000162065	TBC1 domain family member 24	0.955075	6.21028	0.0236945
NDUFA13	51079	ENSG00000186010	NADH:ubiquinone oxidoreductase subunit A13	0.979889	5.77327	0.0237885
PHLPP2	23035	ENSG00000040199	PH domain and leucine rich repeat protein phosphatase 2	0.904998	6.23018	0.0237019
PPP6R2	9701	ENSG00000100239	protein phosphatase 6 regulatory subunit 2	0.724413	6.19284	0.0238604
STRN4	29888	ENSG00000090372	striatin 4	0.888874	5.54939	0.0240291
EIF3M	10480	ENSG00000149100	eukaryotic translation initiation factor 3 subunit M	1.01235	5.60216	0.0240291
MPV17L	255027	ENSG00000156968	MPV17 mitochondrial inner membrane protein like	1.06965	3.7595	0.0242861
NANS	54187	ENSG00000095380	N-acetylneuraminate synthase	0.928696	3.58129	0.0243317
TRIM28	10155	ENSG00000130726	tripartite motif containing 28	0.858916	5.97325	0.0240291
TNPO2	30000	ENSG00000105576	transportin 2	0.842997	7.35947	0.023865
ZNF264	9422	ENSG00000083844	zinc finger protein 264	0.709322	5.94832	0.0240291
INPP1	3628	ENSG00000151689	inositol polyphosphate-1-phosphatase	1.11857	4.16807	0.0243317
SPRYD3	84926	ENSG00000167778	SPRY domain containing 3	1.10059	6.94164	0.0240291
RALBP1	10928	ENSG00000017797	ralA binding protein 1	0.817346	6.39274	0.0241414
GDAP1L1	78997	ENSG00000124194	ganglioside induced differentiation associated protein 1 like 1	1.02285	4.36701	0.0243659
PSMB4	5692	ENSG00000159377	proteasome subunit beta 4	0.782892	5.52517	0.0242505
ITPKB	3707	ENSG00000143772	inositol-trisphosphate 3-kinase B	1.54523	7.51208	0.0240291
STX7	8417	ENSG00000079950	syntaxin 7	0.905776	6.62557	0.0241414
MTCH1	23787	ENSG00000137409	mitochondrial carrier 1	1.02286	7.62061	0.0240291
CACNB2	783	ENSG00000165995	calcium voltage-gated channel auxiliary subunit beta 2	0.77109	6.09334	0.0242505
STK24	8428	ENSG00000102572	serine/threonine kinase 24	0.951362	5.63694	0.0242526
DGKZ	8525	ENSG00000149091	diacylglycerol kinase zeta	1.16537	7.82348	0.024074
TENM3	55714	ENSG00000218336	teneurin transmembrane protein 3	1.18197	6.47297	0.0242505
LRPPRC	10128	ENSG00000138095	leucine rich pentatricopeptide repeat containing	0.672831	7.06667	0.0242165
RTL6	84247	ENSG00000188636	retrotransposon Gag like 6	0.87324	6.2306	0.0242526
TNRC6B	23112	ENSG00000100354	trinucleotide repeat containing adaptor 6B	0.858302	7.95379	0.0242348
UBE2D3	7323	ENSG00000109332	ubiquitin conjugating enzyme E2 D3	0.735334	7.15276	0.0242526
PCDH20	64881	ENSG00000280165	protocadherin 20	1.55222	4.09856	0.0248033
CREG2	200407	ENSG00000175874	cellular repressor of E1A stimulated genes 2	0.77226	7.38157	0.0242526
C2orf69	205327	ENSG00000178074	chromosome 2 open reading frame 69	1.07821	4.42554	0.0247735
HDLBP	3069	ENSG00000115677	high density lipoprotein binding protein	0.731834	7.76326	0.0242526
ACADVL	37	ENSG00000072778	acyl-CoA dehydrogenase very long chain	1.2412	6.48464	0.0243659
IGIP	492311	ENSG00000182700	IgA inducing protein	0.798834	5.76217	0.0245852
GPRASP2	114928	ENSG00000158301	G protein-coupled receptor associated sorting protein 2	0.887036	6.07307	0.0245394
KIAA0100	9703	ENSG00000007202	KIAA0100	0.816358	7.58413	0.0243317
MAP3K7	6885	ENSG00000135341	mitogen-activated protein kinase kinase kinase 7	0.612339	5.6882	0.0246751
ALAS1	211	ENSG00000023330	5'-aminolevulinate synthase 1	1.51647	5.0136	0.0248033
FSCN1	6624	ENSG00000075618	fascin actin-bundling protein 1	0.8756	5.98413	0.0246751
APMAP	57136	ENSG00000101474	adipocyte plasma membrane associated protein	0.845591	5.82306	0.0246751
POLD1	5424	ENSG00000062822	DNA polymerase delta 1, catalytic subunit	1.40521	2.50414	0.0250075
DUSP8	1850	ENSG00000184545	dual specificity phosphatase 8	1.61703	5.47642	0.0248038
MLLT11	10962	ENSG00000213190	MLLT11 transcription factor 7 cofactor	1.14769	5.99913	0.0247224
RAB1A	5861	ENSG00000138069	RAB1A, member RAS oncogene family	0.741542	5.78971	0.0248033
C11orf68	83638	ENSG00000175573	chromosome 11 open reading frame 68	1.07408	4.52983	0.0250075
CHMP4B	128866	ENSG00000101421	charged multivesicular body protein 4B	0.746052	5.54937	0.0249265
SMAD2	4087	ENSG00000175387	SMAD family member 2	0.872381	7.39118	0.0246751
2019-09-03	55964	ENSG00000100167	septin 3	1.00146	8.12946	0.0245905
UBE2L6	9246	ENSG00000156587	ubiquitin conjugating enzyme E2 L6	1.18788	4.68229	0.0250075
CIB1	10519	ENSG00000185043	calcium and integrin binding 1	1.05121	3.56816	0.0252003
SLC38A1	81539	ENSG00000111371	solute carrier family 38 member 1	0.796861	7.09724	0.0248033
SCFD1	23256	ENSG00000092108	sec1 family domain containing 1	0.883722	5.03397	0.0250075
ARHGAP44	9912	ENSG00000006740	Rho GTPase activating protein 44	1.02104	5.87472	0.0250075
AP2A1	160	ENSG00000196961	adaptor related protein complex 2 subunit alpha 1	0.842171	6.78653	0.0249094
ZNF512B	57473	ENSG00000196700	zinc finger protein 512B	1.03518	5.23556	0.0250075
PPP1R3F	89801	ENSG00000049769	protein phosphatase 1 regulatory subunit 3F	1.32291	5.41991	0.0250075
KPNA4	3840	ENSG00000186432	karyopherin subunit alpha 4	0.918179	6.28793	0.0250075
RBM4	5936	ENSG00000173933	RNA binding motif protein 4	0.720034	5.69684	0.0250075
TMX1	81542	ENSG00000139921	thioredoxin related transmembrane protein 1	0.976651	4.04075	0.0252879
NEAT1	283131	ENSG00000245532	nuclear paraspeckle assembly transcript 1	1.40452	10.2404	0.0246259
SH3RF3	344558	ENSG00000172985	SH3 domain containing ring finger 3	0.949301	4.329	0.0252879
AP5M1	55745	ENSG00000053770	adaptor related protein complex 5 subunit mu 1	1.07741	6.31815	0.0250075
CCSAP	126731	ENSG00000154429	centriole, cilia and spindle associated protein	0.740866	6.67351	0.0250075
KIF21A	55605	ENSG00000139116	kinesin family member 21A	0.861157	7.5462	0.0249094
DYM	54808	ENSG00000141627	dymeclin	0.74242	5.81408	0.0250075
RPS27L	51065	ENSG00000185088	ribosomal protein S27 like	2.07916	4.49453	0.0252879
SMIM14	201895	ENSG00000163683	small integral membrane protein 14	1.0903	5.65554	0.025061
PTCHD1	139411	ENSG00000165186	patched domain containing 1	1.03831	5.20324	0.0251513
PLPPR4	9890	ENSG00000117600	phospholipid phosphatase related 4	1.33775	6.31857	0.0250075
DDN	23109	ENSG00000181418	dendrin	1.38799	7.32214	0.0250075
CHMP1B	57132	ENSG00000255112	charged multivesicular body protein 1B	0.748794	5.57254	0.0250672
PCNP	57092	ENSG00000081154	PEST proteolytic signal containing nuclear protein	0.761879	5.9862	0.0250351
KLHL29	114818	ENSG00000119771	kelch like family member 29	1.01879	4.56539	0.0252879
TMEM181	57583	ENSG00000146433	transmembrane protein 181	0.752598	6.01761	0.025061
ZNF839	55778	ENSG00000022976	zinc finger protein 839	0.846277	3.87756	0.0254301
AP3S1	1176	ENSG00000177879	adaptor related protein complex 3 subunit sigma 1	1.0459	4.78576	0.0252879
MRPS34	65993	ENSG00000074071	mitochondrial ribosomal protein S34	0.918138	3.88583	0.0254301
ZNF106	64397	ENSG00000103994	zinc finger protein 106	0.904328	7.98129	0.0250075
HINFP	25988	ENSG00000172273	histone H4 transcription factor	0.852221	4.7867	0.0253661
PLTP	5360	ENSG00000100979	phospholipid transfer protein	1.36153	4.75922	0.0254301
SLC3A1	6519	ENSG00000138079	solute carrier family 3 member 1	1.02327	2.24259	0.0255996
ATP6V1A	523	ENSG00000114573	ATPase H+ transporting V1 subunit A	1.06416	7.64771	0.0250351
SMAD4	4089	ENSG00000141646	SMAD family member 4	0.998337	6.15763	0.0252879
NDFIP2	54602	ENSG00000102471	Nedd4 family interacting protein 2	0.741927	6.26142	0.0252879
PRKCA	5578	ENSG00000154229	protein kinase C alpha	0.843645	7.92361	0.0251168
PI4KB	5298	ENSG00000143393	phosphatidylinositol 4-kinase beta	0.83667	5.9922	0.0253661
TAOK2	9344	ENSG00000149930	TAO kinase 2	0.988384	6.19528	0.0253661
UGDH-AS1	NA	ENSG00000249348	UGDH antisense RNA 1	0.936727	6.29463	0.025405
TEX2	55852	ENSG00000136478	testis expressed 2	0.781625	6.69082	0.0253661
FXYD6	53826	ENSG00000137726	FXYD domain containing ion transport regulator 6	1.0938	7.30482	0.0253661
ADRA1A	148	ENSG00000120907	adrenoceptor alpha 1A	1.12888	4.16251	0.0263135
KCNJ6	3763	ENSG00000157542	potassium voltage-gated channel subfamily J member 6	0.921413	6.8606	0.0255996
AP1AR	55435	ENSG00000138660	adaptor related protein complex 1 associated regulatory protein	1.34428	4.05171	0.0263972
SMG5	23381	ENSG00000198952	SMG5 nonsense mediated mRNA decay factor	0.960612	6.50027	0.0258056
GNPTG	84572	ENSG00000090581	N-acetylglucosamine-1-phosphate transferase subunit gamma	0.837425	5.27885	0.0261436
TMEM184B	25829	ENSG00000198792	transmembrane protein 184B	1.29053	6.23533	0.0259127
KLC1	3831	ENSG00000126214	kinesin light chain 1	0.772833	8.25961	0.0254597
YPEL5	51646	ENSG00000119801	yippee like 5	0.812581	6.27154	0.0259127
ZFP91	80829	ENSG00000186660	ZFP91 zinc finger protein	0.847573	6.2457	0.0259806
CYB5R1	51706	ENSG00000159348	cytochrome b5 reductase 1	0.939873	4.06472	0.0264866
PRRT1	80863	ENSG00000206331	proline rich transmembrane protein 1	1.27126	4.32895	0.0264866
PAFAH1B1	5048	ENSG00000007168	platelet activating factor acetylhydrolase 1b regulatory subunit 1	0.713947	8.2594	0.0256674
RPS11	6205	ENSG00000142534	ribosomal protein S11	0.7691	7.12353	0.0259127
STK39	27347	ENSG00000198648	serine/threonine kinase 39	0.68579	6.09712	0.0261838
PPM1K	152926	ENSG00000163644	protein phosphatase, Mg2+/Mn2+ dependent 1K	0.890633	7.46663	0.0259127
PARP6	56965	ENSG00000137817	poly(ADP-ribose) polymerase family member 6	1.10925	5.8987	0.0262566
DDX1	1653	ENSG00000079785	DEAD-box helicase 1	0.943517	6.0412	0.0262566
UQCRC2	7385	ENSG00000140740	ubiquinol-cytochrome c reductase core protein 2	0.768073	6.57858	0.0262566
COMT	1312	ENSG00000093010	catechol-O-methyltransferase	1.03548	5.0102	0.0264866
FKBP9P1	NA	ENSG00000176826	FKBP prolyl isomerase 9 pseudogene 1	1.78625	0.81797	0.0252879
FAM219A	203259	ENSG00000164970	family with sequence similarity 219 member A	0.835262	6.15624	0.0264249
TNS3	64759	ENSG00000136205	tensin 3	1.22319	6.73516	0.0263426
SRCIN1	80725	ENSG00000273608	SRC kinase signaling inhibitor 1	0.933688	6.74106	0.0263508
MAPKAP1	79109	ENSG00000119487	mitogen-activated protein kinase associated protein 1	0.715878	5.75124	0.0264866
PSMB5	5693	ENSG00000100804	proteasome subunit beta 5	0.84484	5.1008	0.0265998
TLE5	166	ENSG00000104964	TLE family member 5, transcriptional modulator	1.13723	7.42554	0.0262566
MON1A	84315	ENSG00000164077	MON1 homolog A, secretory trafficking associated	1.20541	3.78862	0.0269768
KIAA0319	9856	ENSG00000137261	KIAA0319	0.742928	5.67701	0.0265147
PIK3R1	5295	ENSG00000145675	phosphoinositide-3-kinase regulatory subunit 1	0.659112	8.24308	0.0262532
USP27X	389856	ENSG00000273820	ubiquitin specific peptidase 27 X-linked	1.02257	3.15178	0.0271732
ENO2	2026	ENSG00000111674	enolase 2	0.922762	8.38769	0.0262566
SBNO1	55206	ENSG00000139697	strawberry notch homolog 1	0.602191	7.10996	0.026454
FBL	2091	ENSG00000105202	fibrillarin	0.918032	3.59651	0.0271958
NPTXR	23467	ENSG00000221890	neuronal pentraxin receptor	1.01536	7.61592	0.026454
LARP4	113251	ENSG00000161813	La ribonucleoprotein domain family member 4	0.699359	5.88708	0.0266809
TM2D1	83941	ENSG00000162604	TM2 domain containing 1	0.779063	4.0978	0.0271732
CASD1	64921	ENSG00000127995	CAS1 domain containing 1	1.02678	5.54041	0.0267801
NALCN	259232	ENSG00000102452	sodium leak channel, non-selective	0.793135	6.84835	0.0266151
FAM168A	23201	ENSG00000054965	family with sequence similarity 168 member A	0.841842	7.9268	0.0264866
OPCML	4978	ENSG00000183715	opioid binding protein/cell adhesion molecule like	0.912601	7.17556	0.0265685
CTIF	9811	ENSG00000134030	cap binding complex dependent translation initiation factor	0.932285	6.98592	0.0266151
RAB3GAP1	22930	ENSG00000115839	RAB3 GTPase activating protein catalytic subunit 1	0.881015	6.49585	0.0266889
AC093827.5	NA	ENSG00000285458	novel protein	0.754706	4.31941	0.0272191
ADGRG1	9289	ENSG00000205336	adhesion G protein-coupled receptor G1	1.31474	6.45156	0.026771
LRP1B	53353	ENSG00000168702	LDL receptor related protein 1B	1.20676	8.05102	0.0265147
PAPSS1	9061	ENSG00000138801	3'-phosphoadenosine 5'-phosphosulfate synthase 1	0.943934	5.84089	0.0269044
MAP6	4135	ENSG00000171533	microtubule associated protein 6	1.12133	6.06839	0.0269384
SIGLEC8	27181	ENSG00000105366	sialic acid binding Ig like lectin 8	2.42429	2.72067	0.0273168
DYNC1I1	1780	ENSG00000158560	dynein cytoplasmic 1 intermediate chain 1	0.781916	6.49184	0.0269044
NDUFA9	4704	ENSG00000139180	NADH:ubiquinone oxidoreductase subunit A9	0.816873	6.30491	0.0269384
GDI1	2664	ENSG00000203879	GDP dissociation inhibitor 1	0.848109	8.1346	0.0266392
DLAT	1737	ENSG00000150768	dihydrolipoamide S-acetyltransferase	0.818587	4.77538	0.0272609
MPPED1	758	ENSG00000186732	metallophosphoesterase domain containing 1	0.898129	6.19554	0.0269768
PDZD4	57595	ENSG00000067840	PDZ domain containing 4	1.13341	7.52696	0.0267987
GPRIN3	285513	ENSG00000185477	GPRIN family member 3	1.28062	5.08745	0.0272191
PTPRJ	5795	ENSG00000149177	protein tyrosine phosphatase receptor type J	0.959189	6.20371	0.0271117
FAM169A	26049	ENSG00000198780	family with sequence similarity 169 member A	0.932202	6.66597	0.0269768
AKT1	207	ENSG00000142208	AKT serine/threonine kinase 1	0.846736	5.82889	0.0271958
SHISA4	149345	ENSG00000198892	shisa family member 4	0.929695	4.89673	0.0272705
TADA2B	93624	ENSG00000173011	transcriptional adaptor 2B	0.75968	4.88049	0.0272705
CFL1	1072	ENSG00000172757	cofilin 1	0.830455	7.62027	0.0269287
VEGFD	2277	ENSG00000165197	vascular endothelial growth factor D	1.66916	0.6391	0.0263426
ZMYM3	9203	ENSG00000147130	zinc finger MYM-type containing 3	0.836884	5.79628	0.0272191
MTMR9	66036	ENSG00000104643	myotubularin related protein 9	0.648295	6.0686	0.0272191
TSPAN14	81619	ENSG00000108219	tetraspanin 14	0.930105	6.22776	0.0272191
LGALS8	3964	ENSG00000116977	galectin 8	0.878193	5.69073	0.0272705
RC3H2	54542	ENSG00000056586	ring finger and CCCH-type domains 2	0.867395	6.82155	0.0271958
TUBGCP2	10844	ENSG00000130640	tubulin gamma complex associated protein 2	0.820932	5.67997	0.0272705
FAU	2197	ENSG00000149806	FAU ubiquitin like and ribosomal protein S30 fusion	0.865299	5.92889	0.0272705
LGALS3BP	3959	ENSG00000108679	galectin 3 binding protein	1.65522	5.34644	0.0273566
CDK13	8621	ENSG00000065883	cyclin dependent kinase 13	0.762661	6.75586	0.0272705
AC011346.1	NA	ENSG00000247199	novel transcript, antisense to SPINK9, SPINK7 and SPINK13	0.910779	7.68331	0.0272191
NBAS	51594	ENSG00000151779	neuroblastoma amplified sequence	0.800279	7.00586	0.0272705
TNFRSF10B	8795	ENSG00000120889	TNF receptor superfamily member 10b	1.2096	3.58439	0.0279535
ABHD16A	7920	ENSG00000206403	abhydrolase domain containing 16A	1.13993	4.74145	0.0276774
SF3B2	10992	ENSG00000087365	splicing factor 3b subunit 2	0.874861	6.69194	0.0272705
ELOF1	84337	ENSG00000130165	elongation factor 1 homolog	0.919737	3.85667	0.0279535
USP9X	8239	ENSG00000124486	ubiquitin specific peptidase 9 X-linked	0.933964	7.75358	0.0272705
UPRT	139596	ENSG00000094841	uracil phosphoribosyltransferase homolog	0.841011	3.47035	0.0280789
VPS53	55275	ENSG00000141252	VPS53 subunit of GARP complex	0.774009	7.22287	0.0272705
MTSS2	92154	ENSG00000132613	MTSS I-BAR domain containing 2	1.35143	7.39739	0.0272705
ATXN7L3	56970	ENSG00000087152	ataxin 7 like 3	0.97765	6.79072	0.0273082
NRDC	4898	ENSG00000078618	nardilysin convertase	0.830269	6.57486	0.0273168
SARAF	51669	ENSG00000133872	store-operated calcium entry associated regulatory factor	0.997086	7.95861	0.0272705
ZSWIM8	23053	ENSG00000214655	zinc finger SWIM-type containing 8	1.03087	6.35913	0.0274449
YPEL3	83719	ENSG00000090238	yippee like 3	0.895317	5.72135	0.0276774
TBRG4	9238	ENSG00000136270	transforming growth factor beta regulator 4	1.15184	4.4838	0.0279535
TPT1	7178	ENSG00000133112	tumor protein, translationally-controlled 1	0.838229	8.06607	0.0272705
RIMS1	22999	ENSG00000079841	regulating synaptic membrane exocytosis 1	0.78244	7.58456	0.0273168
DGCR2	9993	ENSG00000070413	DiGeorge syndrome critical region gene 2	1.14819	6.76715	0.0275048
ZDHHC24	254359	ENSG00000174165	zinc finger DHHC-type containing 24	0.792816	4.3247	0.0280789
AL356599.1	NA	ENSG00000235652	novel transcript, antisense to SHPRH	1.14544	5.0834	0.0279535
CDK9	1025	ENSG00000136807	cyclin dependent kinase 9	0.82502	5.26721	0.0279535
PEG3	5178	ENSG00000198300	paternally expressed 3	0.946882	8.77718	0.0272705
UNC80	285175	ENSG00000144406	unc-80 homolog, NALCN channel complex subunit	0.672451	8.29382	0.0273168
NRXN2	9379	ENSG00000110076	neurexin 2	0.852902	7.04957	0.0276518
IRS2	8660	ENSG00000185950	insulin receptor substrate 2	1.2832	6.67149	0.0276774
ATG4B	23192	ENSG00000168397	autophagy related 4B cysteine peptidase	0.70674	5.5358	0.0279535
AC092445.1	NA	ENSG00000286147	novel transcript, antisense to DKK2	0.958889	7.28494	0.0276774
MED25	81857	ENSG00000104973	mediator complex subunit 25	0.884554	4.69529	0.0281791
TIMP2	7077	ENSG00000035862	TIMP metallopeptidase inhibitor 2	1.13787	6.68605	0.0278345
CPEB2	132864	ENSG00000137449	cytoplasmic polyadenylation element binding protein 2	1.0031	5.89352	0.0279535
TRIM11	81559	ENSG00000154370	tripartite motif containing 11	0.85722	4.24987	0.0283896
FTX	NA	ENSG00000230590	FTX transcript, XIST regulator	0.701845	7.88162	0.0276973
CS	1431	ENSG00000062485	citrate synthase	0.853169	6.43597	0.0279535
CADPS	8618	ENSG00000163618	calcium dependent secretion activator	1.08981	7.62109	0.0277792
POU3F3	5455	ENSG00000198914	POU class 3 homeobox 3	1.57543	5.07684	0.0283336
ANKRD40	91369	ENSG00000154945	ankyrin repeat domain 40	0.802561	6.79073	0.0279535
WDR82	80335	ENSG00000164091	WD repeat domain 82	0.694215	6.71663	0.0279535
HSPA8	3312	ENSG00000109971	heat shock protein family A (Hsp70) member 8	0.956918	9.74767	0.0276518
QSOX2	169714	ENSG00000165661	quiescin sulfhydryl oxidase 2	0.901539	4.15895	0.0285981
SRP14	6727	ENSG00000140319	signal recognition particle 14	1.05272	6.14965	0.0281791
ADCY5	111	ENSG00000173175	adenylate cyclase 5	1.07298	6.36295	0.0281791
ASPH	444	ENSG00000198363	aspartate beta-hydroxylase	0.83557	7.09024	0.0280789
SRXN1	140809	ENSG00000271303	sulfiredoxin 1	0.923541	4.68773	0.0285856
ASNA1	439	ENSG00000198356	arsA arsenite transporter, ATP-binding, homolog 1 (bacterial)	0.886974	4.41304	0.0285981
CCDC6	8030	ENSG00000108091	coiled-coil domain containing 6	0.835326	6.48922	0.0281791
CAB39	51719	ENSG00000135932	calcium binding protein 39	0.754458	6.64051	0.0281791
EPB41L1	2036	ENSG00000088367	erythrocyte membrane protein band 4.1 like 1	0.916944	8.22607	0.0279535
AL355916.1	NA	ENSG00000232774	novel transcript	0.973161	5.22457	0.0285856
CBFA2T2	9139	ENSG00000078699	CBFA2/RUNX1 translocation partner 2	0.789377	6.04971	0.028351
PPP1R15B	84919	ENSG00000158615	protein phosphatase 1 regulatory subunit 15B	0.919213	5.91221	0.028355
SDHC	6391	ENSG00000143252	succinate dehydrogenase complex subunit C	0.830633	6.83139	0.0281791
NCOA4	8031	ENSG00000266412	nuclear receptor coactivator 4	0.844939	6.64126	0.0283337
AC005747.1	8522	ENSG00000007237	growth arrest specific 7	0.738695	9.09461	0.0279535
OSBPL2	9885	ENSG00000130703	oxysterol binding protein like 2	0.861108	5.81907	0.0285743
NBEA	26960	ENSG00000172915	neurobeachin	0.78309	8.21138	0.0280921
TMEM151B	441151	ENSG00000178233	transmembrane protein 151B	0.983301	6.7082	0.028351
FUT4	2526	ENSG00000196371	fucosyltransferase 4	1.20539	2.90932	0.0291568
Z95114.1	NA	ENSG00000279217	novel transcript	0.652468	5.11956	0.028734
CNOT7	29883	ENSG00000198791	CCR4-NOT transcription complex subunit 7	0.893596	5.9297	0.0285856
RPS6KA2	6196	ENSG00000071242	ribosomal protein S6 kinase A2	0.702031	6.74983	0.028396
TAF8	129685	ENSG00000137413	TATA-box binding protein associated factor 8	0.834067	4.81724	0.0288976
COX6C	1345	ENSG00000164919	cytochrome c oxidase subunit 6C	0.714371	5.61473	0.0285981
TMEM259	91304	ENSG00000182087	transmembrane protein 259	0.92431	5.77759	0.0285981
BRD3	8019	ENSG00000169925	bromodomain containing 3	0.975007	5.14186	0.0288082
GPR27	2850	ENSG00000170837	G protein-coupled receptor 27	1.04379	3.61031	0.0291568
ITPRIPL2	162073	ENSG00000205730	ITPRIP like 2	1.35461	4.19271	0.0291568
PRKX	5613	ENSG00000183943	protein kinase X-linked	2.00432	4.29421	0.0291568
ATP5F1A	498	ENSG00000152234	ATP synthase F1 subunit alpha	0.955731	7.92356	0.0283337
GP1BB	2812	ENSG00000203618	glycoprotein Ib platelet subunit beta	0.90493	4.49059	0.0291556
NAT14	57106	ENSG00000090971	N-acetyltransferase 14 (putative)	0.893067	3.62216	0.0292581
SIN3B	23309	ENSG00000127511	SIN3 transcription regulator family member B	0.706283	6.678	0.0285981
RPS16	6217	ENSG00000105193	ribosomal protein S16	1.10947	5.2166	0.0289357
GRM1	2911	ENSG00000152822	glutamate metabotropic receptor 1	0.917843	5.18823	0.0289357
DDR1	780	ENSG00000137332	discoidin domain receptor tyrosine kinase 1	1.13679	6.77436	0.0285981
DDX5	1655	ENSG00000108654	DEAD-box helicase 5	0.778401	8.51805	0.0283896
RAB39B	116442	ENSG00000155961	RAB39B, member RAS oncogene family	0.81953	4.29854	0.0291568
RBM6	10180	ENSG00000004534	RNA binding motif protein 6	0.932793	6.35049	0.0288015
SGCB	6443	ENSG00000163069	sarcoglycan beta	0.809451	5.80154	0.0289019
ERGIC3	51614	ENSG00000125991	ERGIC and golgi 3	0.819033	5.23534	0.0291438
RASGEF1A	221002	ENSG00000198915	RasGEF domain family member 1A	1.17119	5.13252	0.0291556
PRPF8	10594	ENSG00000274442	pre-mRNA processing factor 8	0.820492	8.1025	0.0285856
OLMALINC	NA	ENSG00000235823	oligodendrocyte maturation-associated long intergenic non-coding RNA	0.939888	8.34134	0.0285981
DACT3	147906	ENSG00000197380	dishevelled binding antagonist of beta catenin 3	1.20117	4.94886	0.0291568
ENDOG	2021	ENSG00000167136	endonuclease G	1.19042	2.79321	0.0297463
UBQLN1	29979	ENSG00000135018	ubiquilin 1	0.729872	7.31133	0.0288015
CNNM3	26505	ENSG00000168763	cyclin and CBS domain divalent metal cation transport mediator 3	1.46914	4.48399	0.029495
U2AF2	11338	ENSG00000063244	U2 small nuclear RNA auxiliary factor 2	0.820745	5.73639	0.0291568
ASB1	51665	ENSG00000065802	ankyrin repeat and SOCS box containing 1	1.26682	5.82301	0.0291568
GABRA2	2555	ENSG00000151834	gamma-aminobutyric acid type A receptor alpha2 subunit	0.70873	6.58345	0.0291556
PNPLA6	10908	ENSG00000032444	patatin like phospholipase domain containing 6	0.866345	6.34186	0.0291568
AC072026.2	NA	ENSG00000286827	novel transcript, antisense to STXBP5L	1.0966	5.89009	0.0292554
SLC27A4	10999	ENSG00000167114	solute carrier family 27 member 4	0.742746	4.89635	0.0294951
ARFIP1	27236	ENSG00000164144	ADP ribosylation factor interacting protein 1	1.16772	3.77577	0.0298584
ARHGAP32	9743	ENSG00000134909	Rho GTPase activating protein 32	0.786629	8.44871	0.0289357
CRY2	1408	ENSG00000121671	cryptochrome circadian regulator 2	0.947123	6.51587	0.0291568
RETREG2	79137	ENSG00000144567	reticulophagy regulator family member 2	0.919289	6.76475	0.0291568
DOK6	220164	ENSG00000206052	docking protein 6	1.32422	6.43525	0.0291568
ZNF74	7625	ENSG00000185252	zinc finger protein 74	0.895038	4.02541	0.0298584
TUFM	7284	ENSG00000178952	Tu translation elongation factor, mitochondrial	1.22887	5.82399	0.0292906
MCFD2	90411	ENSG00000180398	multiple coagulation factor deficiency 2	0.91468	6.62605	0.0291568
SOGA1	140710	ENSG00000149639	suppressor of glucose, autophagy associated 1	0.770011	6.94735	0.0291568
AC010538.1	NA	ENSG00000275734	novel transcript, sense overlapping CDK10	0.698602	4.86473	0.0296072
WDR5	11091	ENSG00000196363	WD repeat domain 5	1.06754	4.52789	0.0298057
GABBR1	2550	ENSG00000206466	gamma-aminobutyric acid type B receptor subunit 1	0.935402	8.1603	0.0291556
ENC1	8507	ENSG00000171617	ectodermal-neural cortex 1	0.969114	9.40028	0.0289381
ZDHHC8P1	NA	ENSG00000281076	zinc finger DHHC-type containing 8 pseudogene 1	1.12459	3.32485	0.0302094
WBP1L	54838	ENSG00000166272	WW domain binding protein 1 like	0.803022	5.25721	0.0296072
FAM49A	81553	ENSG00000197872	family with sequence similarity 49 member A	0.687761	6.88041	0.0292581
ABCC4	10257	ENSG00000125257	ATP binding cassette subfamily C member 4	1.27942	4.02382	0.030182
FGD2	221472	ENSG00000146192	FYVE, RhoGEF and PH domain containing 2	1.52874	3.93079	0.0302094
PGAM1	5223	ENSG00000171314	phosphoglycerate mutase 1	0.948001	7.28445	0.0292906
MAVS	57506	ENSG00000088888	mitochondrial antiviral signaling protein	0.84211	6.02947	0.0296072
AUP1	550	ENSG00000115307	AUP1 lipid droplet regulating VLDL assembly factor	0.882245	4.90355	0.0298584
AL139801.1	NA	ENSG00000287863	novel transcript	3.17823	-1.13365	0.018539
AKAP6	9472	ENSG00000151320	A-kinase anchoring protein 6	0.812681	8.39893	0.0291568
CCT3	7203	ENSG00000163468	chaperonin containing TCP1 subunit 3	1.1172	6.46297	0.0296072
ASAH2	56624	ENSG00000188611	N-acylsphingosine amidohydrolase 2	-3.35225	2.80503	0.0305704
TCF20	6942	ENSG00000100207	transcription factor 20	1.03945	6.40741	0.0296072
ASXL2	55252	ENSG00000143970	ASXL transcriptional regulator 2	1.31196	6.13067	0.0297653
SLIT1	6585	ENSG00000187122	slit guidance ligand 1	1.34267	7.01284	0.0296072
USP12	219333	ENSG00000152484	ubiquitin specific peptidase 12	0.770365	5.58447	0.0298584
PRKACB	5567	ENSG00000142875	protein kinase cAMP-activated catalytic subunit beta	0.700923	8.31559	0.0294246
DEF8	54849	ENSG00000140995	differentially expressed in FDCP 8 homolog	0.799408	6.00318	0.0298584
CUTA	51596	ENSG00000112514	cutA divalent cation tolerance homolog	1.07871	4.72311	0.0302094
CLASP1	23332	ENSG00000074054	cytoplasmic linker associated protein 1	0.802957	7.56413	0.0296072
HNRNPA3	220988	ENSG00000170144	heterogeneous nuclear ribonucleoprotein A3	0.675956	6.93617	0.0297571
EHMT2	10919	ENSG00000204371	euchromatic histone lysine methyltransferase 2	0.749779	5.90642	0.0299946
BIRC6	57448	ENSG00000115760	baculoviral IAP repeat containing 6	0.896679	8.23068	0.0296072
C9orf16	79095	ENSG00000171159	chromosome 9 open reading frame 16	0.972464	4.75098	0.0303933
SNHG20	NA	ENSG00000234912	small nucleolar RNA host gene 20	0.906619	4.01736	0.0307008
GRAMD1B	57476	ENSG00000023171	GRAM domain containing 1B	0.912521	7.42337	0.0298584
HEXIM1	10614	ENSG00000186834	HEXIM P-TEFb complex subunit 1	1.09199	5.19569	0.0303016
KLHL21	9903	ENSG00000162413	kelch like family member 21	1.01201	5.91611	0.030182
FBXO6	26270	ENSG00000116663	F-box protein 6	1.51644	2.42433	0.031049
GHDC	84514	ENSG00000167925	GH3 domain containing	0.841309	3.6685	0.0308677
DNAJA1	3301	ENSG00000086061	DnaJ heat shock protein family (Hsp40) member A1	1.13941	7.29806	0.0298584
TOP2B	7155	ENSG00000077097	DNA topoisomerase II beta	0.889503	7.25469	0.0298584
SHOC2	8036	ENSG00000108061	SHOC2 leucine rich repeat scaffold protein	0.866053	6.16675	0.030182
GTF3A	2971	ENSG00000122034	general transcription factor IIIA	0.828877	4.73958	0.030462
AMD1	262	ENSG00000123505	adenosylmethionine decarboxylase 1	0.903655	6.58612	0.0301433
DCAF12L2	340578	ENSG00000198354	DDB1 and CUL4 associated factor 12 like 2	1.50631	1.26928	0.0305939
RCC2	55920	ENSG00000179051	regulator of chromosome condensation 2	1.01334	5.25458	0.0304021
PPP1R16B	26051	ENSG00000101445	protein phosphatase 1 regulatory subunit 16B	1.03352	7.92275	0.0298584
TTBK1	84630	ENSG00000146216	tau tubulin kinase 1	0.754298	6.19148	0.0302963
GNPNAT1	64841	ENSG00000100522	glucosamine-phosphate N-acetyltransferase 1	1.80231	4.84567	0.0305993
WASF3	10810	ENSG00000132970	WASP family member 3	0.984784	7.09719	0.030182
EIF2AK2	5610	ENSG00000055332	eukaryotic translation initiation factor 2 alpha kinase 2	1.23761	7.0326	0.030182
STK32A	202374	ENSG00000169302	serine/threonine kinase 32A	-1.6404	3.62093	0.0311768
FGD5-AS1	NA	ENSG00000225733	FGD5 antisense RNA 1	0.729031	6.67888	0.0302963
SNHG12	NA	ENSG00000197989	small nucleolar RNA host gene 12	1.07422	2.82194	0.0314305
ZNF518B	85460	ENSG00000178163	zinc finger protein 518B	0.854864	5.44997	0.0305521
PSMD4	5710	ENSG00000159352	proteasome 26S subunit, non-ATPase 4	0.851244	5.78761	0.030462
PURG	29942	ENSG00000172733	purine rich element binding protein G	0.87557	3.97136	0.0311758
IRAK1	3654	ENSG00000184216	interleukin 1 receptor associated kinase 1	1.0327	4.6996	0.0308677
VAPA	9218	ENSG00000101558	VAMP associated protein A	0.680438	6.84751	0.0302963
CYC1	1537	ENSG00000179091	cytochrome c1	0.804777	5.0401	0.0308245
MVB12A	93343	ENSG00000141971	multivesicular body subunit 12A	1.25224	2.37868	0.0315798
ETNK1	55500	ENSG00000139163	ethanolamine kinase 1	0.943389	6.60589	0.0304595
KMT2D	8085	ENSG00000167548	lysine methyltransferase 2D	0.923986	7.44009	0.0303933
FTL	2512	ENSG00000087086	ferritin light chain	1.37835	9.14277	0.030182
KIF21B	23046	ENSG00000116852	kinesin family member 21B	1.33792	6.73025	0.0305121
EPS15L1	58513	ENSG00000127527	epidermal growth factor receptor pathway substrate 15 like 1	0.709468	5.43998	0.0308245
HNRNPU	3192	ENSG00000153187	heterogeneous nuclear ribonucleoprotein U	0.730696	8.43984	0.0302306
CPSF4	10898	ENSG00000160917	cleavage and polyadenylation specific factor 4	1.06367	4.13479	0.0314211
FAM120A	23196	ENSG00000048828	family with sequence similarity 120A	0.685965	6.54537	0.0305872
RBFOX1	54715	ENSG00000078328	RNA binding fox-1 homolog 1	0.75981	7.17281	0.0304595
RAD21	5885	ENSG00000164754	RAD21 cohesin complex component	0.765138	7.02932	0.0305107
GFM1	85476	ENSG00000168827	G elongation factor mitochondrial 1	0.922224	5.6778	0.0308245
AGRN	375790	ENSG00000188157	agrin	1.37211	6.19535	0.0308245
PLEC	5339	ENSG00000178209	plectin	1.01044	8.56501	0.0303933
CDIPT	10423	ENSG00000103502	CDP-diacylglycerol--inositol 3-phosphatidyltransferase	1.07705	5.40193	0.031064
ARNT2	9915	ENSG00000172379	aryl hydrocarbon receptor nuclear translocator 2	0.628799	8.5111	0.0304306
PFKP	5214	ENSG00000067057	phosphofructokinase, platelet	1.18853	7.14651	0.0306706
SMS	6611	ENSG00000102172	spermine synthase	0.858507	5.31368	0.0311758
DACH2	117154	ENSG00000126733	dachshund family transcription factor 2	1.10295	3.44924	0.0318538
MMD	23531	ENSG00000108960	monocyte to macrophage differentiation associated	1.22459	5.00806	0.0314192
UBE2R2	54926	ENSG00000107341	ubiquitin conjugating enzyme E2 R2	0.756479	5.35535	0.0312884
IDH3B	3420	ENSG00000101365	isocitrate dehydrogenase 3 (NAD(+)) beta	0.835758	5.22397	0.0314192
NXF1	10482	ENSG00000162231	nuclear RNA export factor 1	1.00831	5.25852	0.0314305
SOD1	6647	ENSG00000142168	superoxide dismutase 1	0.949642	6.94401	0.0308753
OPRK1	4986	ENSG00000082556	opioid receptor kappa 1	1.73834	3.53814	0.0318796
TMCC1	23023	ENSG00000172765	transmembrane and coiled-coil domain family 1	1.01032	6.40512	0.0310672
UBE2B	7320	ENSG00000119048	ubiquitin conjugating enzyme E2 B	0.789781	4.54189	0.0317549
LYRM2	57226	ENSG00000083099	LYR motif containing 2	0.913194	5.08407	0.0315198
PPARA	5465	ENSG00000186951	peroxisome proliferator activated receptor alpha	0.950682	5.42255	0.0314879
LRRC56	115399	ENSG00000161328	leucine rich repeat containing 56	1.36071	1.45672	0.0317816
RAB7A	7879	ENSG00000075785	RAB7A, member RAS oncogene family	0.698569	6.48489	0.0311768
NACC1	112939	ENSG00000160877	nucleus accumbens associated 1	1.35292	5.74781	0.0314305
AC008969.1	NA	ENSG00000176593	novel transcript, antisense to ZNF606	0.857539	4.25586	0.0318538
SNORA35B	NA	ENSG00000271907	small nucleolar RNA, H/ACA box 35B	-2.96625	-1.06407	0.0242717
GPS2	2874	ENSG00000132522	G protein pathway suppressor 2	1.06072	3.91016	0.0319979
NUP85	79902	ENSG00000125450	nucleoporin 85	1.06067	4.00736	0.0319258
DDX47	51202	ENSG00000213782	DEAD-box helicase 47	0.869058	4.3211	0.0318796
MEMO1	51072	ENSG00000162959	mediator of cell motility 1	0.970623	4.46637	0.0318538
ZNF652	22834	ENSG00000198740	zinc finger protein 652	1.3059	6.07452	0.0314879
BSN	8927	ENSG00000164061	bassoon presynaptic cytomatrix protein	1.01495	9.09195	0.0308475
SPARCL1	8404	ENSG00000152583	SPARC like 1	1.13707	10.4465	0.0307008
PLXNB2	23654	ENSG00000196576	plexin B2	2.13507	6.30163	0.0315198
STOML1	9399	ENSG00000067221	stomatin like 1	1.03524	5.03763	0.0318538
CASC4	113201	ENSG00000166734	cancer susceptibility 4	0.846856	6.8572	0.0314305
ASTN2	23245	ENSG00000148219	astrotactin 2	0.725536	6.91199	0.0314305
SDHAP3	NA	ENSG00000185986	succinate dehydrogenase complex flavoprotein subunit A pseudogene 3	0.904857	4.09389	0.0321982
MARS2	92935	ENSG00000247626	methionyl-tRNA synthetase 2, mitochondrial	0.875784	3.27414	0.0324988
RNF103	7844	ENSG00000239305	ring finger protein 103	0.65028	5.57805	0.0317605
MAZ	4150	ENSG00000103495	MYC associated zinc finger protein	1.03397	5.50314	0.0318538
HSPA9	3313	ENSG00000113013	heat shock protein family A (Hsp70) member 9	0.912962	7.42977	0.0314305
SNX3	8724	ENSG00000112335	sorting nexin 3	0.871918	6.12175	0.0317508
GRK3	157	ENSG00000100077	G protein-coupled receptor kinase 3	0.903554	6.78837	0.0315812
PCDH17	27253	ENSG00000118946	protocadherin 17	1.65948	6.29274	0.0317605
COL14A1	7373	ENSG00000187955	collagen type XIV alpha 1 chain	-2.17793	1.36973	0.0324463
FAM20B	9917	ENSG00000116199	FAM20B glycosaminoglycan xylosylkinase	0.90334	6.16881	0.0317605
PDCD6	10016	ENSG00000249915	programmed cell death 6	0.894441	5.09009	0.0320116
MEIS3	56917	ENSG00000105419	Meis homeobox 3	1.38176	5.49527	0.0318796
CXorf38	159013	ENSG00000185753	chromosome X open reading frame 38	0.96387	3.6403	0.0326931
SKP1	6500	ENSG00000113558	S-phase kinase associated protein 1	0.804781	7.5589	0.0315198
MAP2K1	5604	ENSG00000169032	mitogen-activated protein kinase kinase 1	0.865202	6.41336	0.0317727
GRK6	2870	ENSG00000198055	G protein-coupled receptor kinase 6	1.13554	4.20298	0.0324988
EDC4	23644	ENSG00000038358	enhancer of mRNA decapping 4	0.825368	5.72631	0.0319258
LRP4	4038	ENSG00000134569	LDL receptor related protein 4	1.4792	7.30813	0.0317605
ARL3	403	ENSG00000138175	ADP ribosylation factor like GTPase 3	0.7164	5.12913	0.0321313
ANO3	63982	ENSG00000134343	anoctamin 3	1.01301	5.11057	0.0321313
PEG10	23089	ENSG00000242265	paternally expressed 10	1.89872	7.43319	0.0317605
HACD3	51495	ENSG00000074696	3-hydroxyacyl-CoA dehydratase 3	0.82828	6.80106	0.0318538
RO60	6738	ENSG00000116747	Ro60, Y RNA binding protein	0.67768	6.38928	0.0318796
ZDHHC14	79683	ENSG00000175048	zinc finger DHHC-type containing 14	1.13067	5.13606	0.0322925
EIF4E3	317649	ENSG00000163412	eukaryotic translation initiation factor 4E family member 3	0.78888	5.92416	0.0320282
MIA3	375056	ENSG00000154305	MIA SH3 domain ER export factor 3	0.867429	6.66796	0.0318796
AC022929.2	NA	ENSG00000274281	novel transcript	0.849978	7.00836	0.0318538
CX3CL1	6376	ENSG00000006210	C-X3-C motif chemokine ligand 1	0.810953	5.82599	0.0321306
MAGED1	9500	ENSG00000179222	MAGE family member D1	0.772394	6.76228	0.0318796
MRPS30	10884	ENSG00000112996	mitochondrial ribosomal protein S30	0.699386	6.15075	0.0321306
SDC4	6385	ENSG00000124145	syndecan 4	1.80599	5.35834	0.0324463
ARFIP2	23647	ENSG00000132254	ADP ribosylation factor interacting protein 2	0.681904	4.88449	0.0326253
AC025165.3	NA	ENSG00000257921	novel protein	4.4579	-0.219038	0.0289357
DPYD	1806	ENSG00000188641	dihydropyrimidine dehydrogenase	0.831267	5.22591	0.0324988
TXN2	25828	ENSG00000100348	thioredoxin 2	1.04047	4.32656	0.0329367
TIMM13	26517	ENSG00000099800	translocase of inner mitochondrial membrane 13	1.03727	3.84897	0.0332189
SOBP	55084	ENSG00000112320	sine oculis binding protein homolog	0.760077	5.89534	0.0324365
NCOR2	9612	ENSG00000196498	nuclear receptor corepressor 2	0.783281	6.96215	0.0321313
DNAJC15	29103	ENSG00000120675	DnaJ heat shock protein family (Hsp40) member C15	0.813333	5.43563	0.0324988
VDAC1	7416	ENSG00000213585	voltage dependent anion channel 1	0.761224	6.67321	0.0321313
PGM1	5236	ENSG00000079739	phosphoglucomutase 1	1.09623	4.95123	0.032713
CD63	967	ENSG00000135404	CD63 molecule	1.09687	5.76635	0.0324463
ADAP1	11033	ENSG00000105963	ArfGAP with dual PH domains 1	0.971372	5.93536	0.0324463
ABHD10	55347	ENSG00000144827	abhydrolase domain containing 10	0.75072	4.6543	0.032879
TAP1	6890	ENSG00000226173	transporter 1, ATP binding cassette subfamily B member	2.03142	4.56046	0.0329557
ACSL6	23305	ENSG00000164398	acyl-CoA synthetase long chain family member 6	0.893023	7.17861	0.0321451
CHP1	11261	ENSG00000187446	calcineurin like EF-hand protein 1	0.897517	6.16375	0.0324463
KATNB1	10300	ENSG00000140854	katanin regulatory subunit B1	0.83247	4.9802	0.032879
ENPEP	2028	ENSG00000138792	glutamyl aminopeptidase	-2.15819	1.46325	0.0333333
SDF4	51150	ENSG00000078808	stromal cell derived factor 4	0.679684	5.34914	0.0327703
AC015983.2	NA	ENSG00000234418	novel transcript	-2.13657	-0.535831	0.0292906
PCYOX1	51449	ENSG00000116005	prenylcysteine oxidase 1	0.857119	6.28152	0.0325764
MMP16	4325	ENSG00000156103	matrix metallopeptidase 16	0.842394	6.6234	0.0324988
PPP2CB	5516	ENSG00000104695	protein phosphatase 2 catalytic subunit beta	0.968291	6.2686	0.0326338
PRXL2B	127281	ENSG00000275125	peroxiredoxin like 2B	1.04347	4.90392	0.0329955
PDXDC1	23042	ENSG00000275498	pyridoxal dependent decarboxylase domain containing 1	0.732545	5.9292	0.032713
AC023055.1	NA	ENSG00000257390	novel protein	5.236	-0.826314	0.0254301
DPYSL4	10570	ENSG00000151640	dihydropyrimidinase like 4	0.83523	4.77406	0.0332214
ZC3HAV1	56829	ENSG00000105939	zinc finger CCCH-type containing, antiviral 1	1.53091	5.26242	0.0329955
ERAL1	26284	ENSG00000132591	Era like 12S mitochondrial rRNA chaperone 1	0.711712	4.19647	0.0335856
SARS	6301	ENSG00000031698	seryl-tRNA synthetase	0.785812	6.66993	0.032713
RBL2	5934	ENSG00000103479	RB transcriptional corepressor like 2	0.791386	6.096	0.0329367
IGDCC3	9543	ENSG00000174498	immunoglobulin superfamily DCC subclass member 3	-2.29749	1.90504	0.0342203
CCDC80	151887	ENSG00000091986	coiled-coil domain containing 80	-1.90525	3.5497	0.0342345
KPNA6	23633	ENSG00000025800	karyopherin subunit alpha 6	0.725072	6.72714	0.032879
WFS1	7466	ENSG00000109501	wolframin ER transmembrane glycoprotein	1.21391	5.5157	0.0332844
ARHGEF6	9459	ENSG00000129675	Rac/Cdc42 guanine nucleotide exchange factor 6	0.825657	5.48669	0.0332844
TSPAN13	27075	ENSG00000106537	tetraspanin 13	0.807345	5.15839	0.0333367
ARL6IP4	51329	ENSG00000182196	ADP ribosylation factor like GTPase 6 interacting protein 4	0.911109	5.22496	0.0334354
AC005261.2	NA	ENSG00000268205	novel transcript	0.723019	5.37654	0.0333367
EXOC7	23265	ENSG00000182473	exocyst complex component 7	0.716865	7.10704	0.0329367
AC022306.2	NA	ENSG00000275580	novel transcript, sense intronic to GALK2	1.71811	0.340704	0.0329557
AP001830.1	NA	ENSG00000255337	novel transcript	-3.16134	-2.48567	0.0176416
HNRNPK	3190	ENSG00000165119	heterogeneous nuclear ribonucleoprotein K	0.653322	7.53377	0.032879
EMC10	284361	ENSG00000161671	ER membrane protein complex subunit 10	0.997934	5.56994	0.0334315
MIIP	60672	ENSG00000116691	migration and invasion inhibitory protein	1.57776	3.38044	0.0345067
GNA11	2767	ENSG00000088256	G protein subunit alpha 11	1.13741	6.06155	0.0333333
ATP6V1C1	528	ENSG00000155097	ATPase H+ transporting V1 subunit C1	0.877329	7.25068	0.0329955
GPRIN1	114787	ENSG00000169258	G protein regulated inducer of neurite outgrowth 1	1.03107	5.59964	0.0336164
EBLN3P	NA	ENSG00000281649	endogenous Bornavirus like nucleoprotein 3, pseudogene	1.2848	5.67599	0.0336023
GNAI2	2771	ENSG00000114353	G protein subunit alpha i2	0.903178	6.36133	0.0334253
AC007387.2	NA	ENSG00000286739	novel transcript	0.758561	4.51603	0.0342203
PTPRA	5786	ENSG00000132670	protein tyrosine phosphatase receptor type A	0.835503	7.12522	0.0332844
AL713998.1	NA	ENSG00000227706	novel transcript	1.05945	4.08726	0.0344796
PSMD8	5714	ENSG00000099341	proteasome 26S subunit, non-ATPase 8	0.800599	5.52728	0.0337919
AL451062.3	NA	ENSG00000284989	novel transcript	-7.93556	-2.78443	0.0164731
TSR2	90121	ENSG00000158526	TSR2 ribosome maturation factor	0.817894	5.50391	0.0338578
EEF1A2	1917	ENSG00000101210	eukaryotic translation elongation factor 1 alpha 2	1.15511	7.88204	0.033179
VPS4A	27183	ENSG00000132612	vacuolar protein sorting 4 homolog A	0.701284	5.44789	0.0340292
AP3B2	8120	ENSG00000103723	adaptor related protein complex 3 subunit beta 2	0.84636	6.38996	0.0336846
FYTTD1	84248	ENSG00000122068	forty-two-three domain containing 1	0.799416	5.76015	0.0338921
SLC1A2	6506	ENSG00000110436	solute carrier family 1 member 2	1.57674	11.5165	0.0327787
APP	351	ENSG00000142192	amyloid beta precursor protein	1.09839	9.60017	0.0329367
TBCC	6903	ENSG00000124659	tubulin folding cofactor C	0.760186	3.71438	0.0349813
UFD1	7353	ENSG00000070010	ubiquitin recognition factor in ER associated degradation 1	1.54379	4.7475	0.0343002
NOP9	161424	ENSG00000196943	NOP9 nucleolar protein	0.963507	5.25447	0.034195
FAM126B	285172	ENSG00000155744	family with sequence similarity 126 member B	0.64999	6.55347	0.0337077
UBE2A	7319	ENSG00000077721	ubiquitin conjugating enzyme E2 A	0.840232	4.22144	0.034811
CSTF3	1479	ENSG00000176102	cleavage stimulation factor subunit 3	0.79037	4.27106	0.0347548
APPL1	26060	ENSG00000157500	adaptor protein, phosphotyrosine interacting with PH domain and leucine zipper 1	0.64595	6.31176	0.0338921
KIF1B	23095	ENSG00000054523	kinesin family member 1B	0.96445	9.52703	0.0332189
CLTA	1211	ENSG00000122705	clathrin light chain A	0.683614	5.65049	0.0342203
PLEKHM2	23207	ENSG00000116786	pleckstrin homology and RUN domain containing M2	1.01541	6.97324	0.0338053
TFE3	7030	ENSG00000068323	transcription factor binding to IGHM enhancer 3	0.839713	5.4999	0.0342713
EIF5	1983	ENSG00000100664	eukaryotic translation initiation factor 5	1.10383	7.51019	0.0337077
MYL12B	103910	ENSG00000118680	myosin light chain 12B	0.820026	5.39692	0.0343068
GSK3A	2931	ENSG00000105723	glycogen synthase kinase 3 alpha	0.854579	4.95981	0.0344912
C9orf139	401563	ENSG00000180539	chromosome 9 open reading frame 139	-2.07584	0.667435	0.0340934
ARMC6	93436	ENSG00000105676	armadillo repeat containing 6	0.802164	3.92938	0.0353549
CMPK1	51727	ENSG00000162368	cytidine/uridine monophosphate kinase 1	0.855918	5.60133	0.0343073
SF3B3	23450	ENSG00000189091	splicing factor 3b subunit 3	0.823404	6.84313	0.0340934
POLE4	56655	ENSG00000115350	DNA polymerase epsilon 4, accessory subunit	1.37068	3.04787	0.0359356
SGMS2	166929	ENSG00000164023	sphingomyelin synthase 2	-2.60798	1.74001	0.0359069
EPCAM	4072	ENSG00000119888	epithelial cell adhesion molecule	2.31278	0.547994	0.0343474
RPL24	6152	ENSG00000114391	ribosomal protein L24	0.785228	6.43499	0.0343073
ZNF154	7710	ENSG00000179909	zinc finger protein 154	0.740943	4.71487	0.035199
VEZF1	7716	ENSG00000136451	vascular endothelial zinc finger 1	0.988852	4.88245	0.0350471
TMSB4X	7114	ENSG00000205542	thymosin beta 4 X-linked	0.975269	7.79677	0.034195
EFNB2	1948	ENSG00000125266	ephrin B2	0.948905	5.12223	0.0350471
ABHD14B	84836	ENSG00000114779	abhydrolase domain containing 14B	1.22076	2.54165	0.0360851
MAPRE2	10982	ENSG00000166974	microtubule associated protein RP/EB family member 2	0.837925	7.67216	0.0342203
EIF4A2	1974	ENSG00000156976	eukaryotic translation initiation factor 4A2	1.21799	8.48975	0.0340934
EXOC3	11336	ENSG00000180104	exocyst complex component 3	0.738002	5.6746	0.0349813
CERS6	253782	ENSG00000172292	ceramide synthase 6	0.806471	6.60145	0.0344912
TRA2A	29896	ENSG00000164548	transformer 2 alpha homolog	0.65856	5.16291	0.035199
SMG1	23049	ENSG00000157106	SMG1 nonsense mediated mRNA decay associated PI3K related kinase	0.678995	8.45626	0.0342345
ABHD14A	25864	ENSG00000248487	abhydrolase domain containing 14A	1.08419	3.88707	0.0360161
JPX	NA	ENSG00000225470	JPX transcript, XIST activator	0.710014	6.12417	0.0350471
NAPB	63908	ENSG00000125814	NSF attachment protein beta	0.974994	8.34788	0.0343356
ARHGAP1	392	ENSG00000175220	Rho GTPase activating protein 1	0.892915	5.59258	0.035381
FBXO22	26263	ENSG00000167196	F-box protein 22	1.21518	5.27785	0.0354718
MTMR3	8897	ENSG00000100330	myotubularin related protein 3	0.81704	6.49144	0.0350471
TYK2	7297	ENSG00000105397	tyrosine kinase 2	0.809553	5.27375	0.0356087
ARHGAP5	394	ENSG00000100852	Rho GTPase activating protein 5	0.792995	8.43934	0.0344912
NOMO2	283820	ENSG00000185164	NODAL modulator 2	0.803225	6.91675	0.0349961
RHOA	387	ENSG00000067560	ras homolog family member A	0.618598	6.80297	0.0350471
STRADB	55437	ENSG00000082146	STE20 related adaptor beta	0.875408	4.05666	0.0360851
FBXL16	146330	ENSG00000127585	F-box and leucine rich repeat protein 16	1.23981	7.71988	0.0349813
PSMA7	5688	ENSG00000101182	proteasome subunit alpha 7	0.723781	5.22715	0.0358589
AC055839.2	728392	ENSG00000286190	uncharacterized LOC728392	0.954991	6.35827	0.035451
RCC1	1104	ENSG00000180198	regulator of chromosome condensation 1	1.33854	2.43651	0.0370019
PFDN5	5204	ENSG00000123349	prefoldin subunit 5	0.846912	6.02978	0.0356087
SPRED1	161742	ENSG00000166068	sprouty related EVH1 domain containing 1	0.993323	6.69626	0.035381
CNNM2	54805	ENSG00000148842	cyclin and CBS domain divalent metal cation transport mediator 2	1.56984	5.9579	0.0356116
ATP5MPL	9556	ENSG00000156411	ATP synthase membrane subunit 6.8PL	0.881986	5.16435	0.0359231
PRDX3	10935	ENSG00000165672	peroxiredoxin 3	0.834589	5.45756	0.035858
SYNDIG1	79953	ENSG00000101463	synapse differentiation inducing 1	0.824976	4.68042	0.0360333
PGAP1	80055	ENSG00000197121	post-GPI attachment to proteins 1	0.988799	6.05617	0.0356087
MIR3648-2	NA	ENSG00000264462	microRNA 3648-2	-2.16141	2.71058	0.0370815
COX7A2L	9167	ENSG00000115944	cytochrome c oxidase subunit 7A2 like	0.736474	5.20329	0.0359356
TMEM183A	92703	ENSG00000163444	transmembrane protein 183A	0.817314	5.79856	0.035858
PLPPR2	64748	ENSG00000105520	phospholipid phosphatase related 2	1.1804	5.41034	0.0359827
TMED5	50999	ENSG00000117500	transmembrane p24 trafficking protein 5	1.05566	5.2656	0.0360021
NECTIN1	5818	ENSG00000110400	nectin cell adhesion molecule 1	0.797346	5.77941	0.0359231
MTHFD1L	25902	ENSG00000120254	methylenetetrahydrofolate dehydrogenase (NADP+ dependent) 1 like	1.18087	4.2723	0.0364447
ANGEL2	90806	ENSG00000174606	angel homolog 2	0.732848	5.59576	0.0359356
IBA57	200205	ENSG00000181873	iron-sulfur cluster assembly factor IBA57	0.745127	4.10449	0.036524
CCT2	10576	ENSG00000166226	chaperonin containing TCP1 subunit 2	0.965116	5.75602	0.0359356
PDE12	201626	ENSG00000174840	phosphodiesterase 12	0.772909	5.34329	0.0360333
RLIM	51132	ENSG00000131263	ring finger protein, LIM domain interacting	0.697758	7.01316	0.0356087
SLC41A3	54946	ENSG00000114544	solute carrier family 41 member 3	1.24443	5.5273	0.0360333
ACSBG1	23205	ENSG00000103740	acyl-CoA synthetase bubblegum family member 1	1.13349	5.60683	0.0360333
VCPIP1	80124	ENSG00000175073	valosin containing protein interacting protein 1	0.809122	6.40449	0.0358589
SAMD12	401474	ENSG00000177570	sterile alpha motif domain containing 12	0.824976	7.48435	0.0356087
NCOA1	8648	ENSG00000084676	nuclear receptor coactivator 1	0.850553	7.4647	0.0356087
RPN2	6185	ENSG00000118705	ribophorin II	0.929727	5.6099	0.0360333
PIAS3	10401	ENSG00000131788	protein inhibitor of activated STAT 3	0.651096	4.08231	0.0368513
HLA-B	3106	ENSG00000224608	major histocompatibility complex, class I, B	2.47906	7.06803	0.0359335
KIAA1549L	25758	ENSG00000110427	KIAA1549 like	0.911799	8.31201	0.0354916
PPFIA3	8541	ENSG00000177380	PTPRF interacting protein alpha 3	0.809724	5.92925	0.0360333
MPHOSPH9	10198	ENSG00000051825	M-phase phosphoprotein 9	0.910083	5.74952	0.0362463
PI4KAP1	NA	ENSG00000274602	phosphatidylinositol 4-kinase alpha pseudogene 1	3.0534	4.04399	0.0374529
EXTL3	2137	ENSG00000012232	exostosin like glycosyltransferase 3	0.752046	6.6697	0.0360333
DLGAP4	22839	ENSG00000080845	DLG associated protein 4	1.00637	6.285	0.0360851
NF1	4763	ENSG00000196712	neurofibromin 1	0.818148	8.10232	0.035858
SPTBN2	6712	ENSG00000173898	spectrin beta, non-erythrocytic 2	1.00241	7.96885	0.0359069
JPH3	57338	ENSG00000154118	junctophilin 3	0.868687	6.79018	0.0360407
RAB5C	5878	ENSG00000108774	RAB5C, member RAS oncogene family	0.814175	5.4554	0.0364447
RPTOR	57521	ENSG00000141564	regulatory associated protein of MTOR complex 1	0.959886	5.97943	0.036386
SLC20A1	6574	ENSG00000144136	solute carrier family 20 member 1	0.876773	5.52906	0.0364447
ADRM1	11047	ENSG00000130706	adhesion regulating molecule 1	1.13238	4.68156	0.0370019
SPAST	6683	ENSG00000021574	spastin	0.671128	5.30608	0.0364989
BTN3A3	10384	ENSG00000111801	butyrophilin subfamily 3 member A3	2.03878	3.96792	0.0374277
PSMA3	5684	ENSG00000100567	proteasome subunit alpha 3	1.04198	3.99646	0.0374323
ORC4	5000	ENSG00000115947	origin recognition complex subunit 4	0.852728	7.15145	0.0360407
TTC19	54902	ENSG00000011295	tetratricopeptide repeat domain 19	0.757786	5.59669	0.0364447
AIDA	64853	ENSG00000186063	axin interactor, dorsalization associated	0.814688	5.69037	0.0364447
LANCL1	10314	ENSG00000115365	LanC like 1	0.806719	7.4823	0.0360333
PPP4C	5531	ENSG00000149923	protein phosphatase 4 catalytic subunit	0.955258	3.57206	0.0377611
ZFAND3	60685	ENSG00000156639	zinc finger AN1-type containing 3	0.645291	5.26274	0.036745
HEATR5B	54497	ENSG00000008869	HEAT repeat containing 5B	0.968287	6.2301	0.0364293
PCGF5	84333	ENSG00000180628	polycomb group ring finger 5	0.788664	6.655	0.0363526
PAK3	5063	ENSG00000077264	p21 (RAC1) activated kinase 3	0.827757	7.24521	0.0360851
TBC1D5	9779	ENSG00000131374	TBC1 domain family member 5	0.691936	6.63332	0.0364447
AC005786.3	NA	ENSG00000267436	novel transcript, antisense to MFSD12	-1.95822	-0.962616	0.0310332
PIP5K1C	23396	ENSG00000186111	phosphatidylinositol-4-phosphate 5-kinase type 1 gamma	1.41238	6.90625	0.0364248
ITGB1-DT	NA	ENSG00000229656	ITGB1 divergent transcript	3.06825	-0.783864	0.0302094
IRF5	3663	ENSG00000128604	interferon regulatory factor 5	1.80881	2.28316	0.0383571
AC024236.1	NA	ENSG00000286187	novel transcript	-2.13395	-0.563106	0.0342345
POLR2A	5430	ENSG00000181222	RNA polymerase II subunit A	0.754711	7.11733	0.0364447
PSMB10	5699	ENSG00000205220	proteasome subunit beta 10	1.24282	3.20649	0.0382918
COX7B	1349	ENSG00000131174	cytochrome c oxidase subunit 7B	0.876197	5.39253	0.03704
INPP4A	3631	ENSG00000040933	inositol polyphosphate-4-phosphatase type I A	0.877219	7.1873	0.0364447
RICTOR	253260	ENSG00000164327	RPTOR independent companion of MTOR complex 2	0.848164	6.82148	0.0364989
XPR1	9213	ENSG00000143324	xenotropic and polytropic retrovirus receptor 1	0.888978	5.93088	0.0369499
GLG1	2734	ENSG00000090863	golgi glycoprotein 1	0.711911	7.71487	0.0364248
CNOT1	23019	ENSG00000125107	CCR4-NOT transcription complex subunit 1	0.862583	6.86279	0.0366598
NDUFA4	4697	ENSG00000189043	NDUFA4 mitochondrial complex associated	0.881521	6.74336	0.0366701
DVL1	1855	ENSG00000107404	dishevelled segment polarity protein 1	1.11167	5.9269	0.0371674
SEC22B4P	NA	ENSG00000277406	SEC22 homolog B4, pseudogene	-2.46657	1.21304	0.0382591
JAKMIP1	152789	ENSG00000152969	janus kinase and microtubule interacting protein 1	0.922014	5.66294	0.037353
EAF1	85403	ENSG00000144597	ELL associated factor 1	0.671187	5.03456	0.0377017
UBE2N	7334	ENSG00000177889	ubiquitin conjugating enzyme E2 N	0.653061	5.91273	0.0372487
SPECC1L	23384	ENSG00000100014	sperm antigen with calponin homology and coiled-coil domains 1 like	0.721849	6.52721	0.0370815
HECTD4	283450	ENSG00000173064	HECT domain E3 ubiquitin protein ligase 4	0.740906	8.67301	0.0364447
OPA3	80207	ENSG00000125741	OPA3 outer mitochondrial membrane lipid metabolism regulator	0.821254	4.48835	0.0380789
FMN2	56776	ENSG00000155816	formin 2	0.826942	6.99976	0.03704
UNC13C	440279	ENSG00000137766	unc-13 homolog C	0.950708	7.1586	0.03704
SNX18	112574	ENSG00000178996	sorting nexin 18	0.90627	4.58336	0.0381594
PCBP1	5093	ENSG00000169564	poly(rC) binding protein 1	0.806684	5.51746	0.0377017
DIPK1B	138311	ENSG00000165716	divergent protein kinase domain 1B	0.728791	4.14159	0.0383225
SNORA68	26780	ENSG00000207166	small nucleolar RNA, H/ACA box 68	-2.7292	1.68619	0.0389629
ZFAND5	7763	ENSG00000107372	zinc finger AN1-type containing 5	0.693604	7.15248	0.037064
KEAP1	9817	ENSG00000079999	kelch like ECH associated protein 1	1.06976	5.04425	0.0379066
SLC25A39	51629	ENSG00000013306	solute carrier family 25 member 39	1.27538	4.58038	0.0382591
POLR2C	5432	ENSG00000102978	RNA polymerase II subunit C	0.644086	4.99717	0.0379725
RIOX1	79697	ENSG00000170468	ribosomal oxygenase 1	0.829126	3.087	0.0389629
BCL2L1	598	ENSG00000171552	BCL2 like 1	0.737094	5.74793	0.0377438
PJA1	64219	ENSG00000181191	praja ring finger ubiquitin ligase 1	0.870039	5.43723	0.0377611
KIAA1671	85379	ENSG00000197077	KIAA1671	0.691802	6.56045	0.0374323
ZCCHC14	23174	ENSG00000140948	zinc finger CCHC-type containing 14	0.822423	5.71844	0.0377438
NRIR	NA	ENSG00000225964	negative regulator of interferon response	1.979	1.47668	0.0389942
SLC11A2	4891	ENSG00000110911	solute carrier family 11 member 2	0.873945	5.90626	0.0377438
SSR3	6747	ENSG00000114850	signal sequence receptor subunit 3	0.761026	5.79804	0.0377611
UNC119B	84747	ENSG00000175970	unc-119 lipid binding chaperone B	0.746207	5.02526	0.0381999
TTC3	7267	ENSG00000182670	tetratricopeptide repeat domain 3	0.987821	8.88958	0.0369499
IGF1R	3480	ENSG00000140443	insulin like growth factor 1 receptor	1.06104	7.13839	0.0374277
Z94721.2	NA	ENSG00000272980	novel transcript	1.14411	1.93829	0.039252
SP1	6667	ENSG00000185591	Sp1 transcription factor	0.733359	5.56962	0.0379725
BRWD1	54014	ENSG00000185658	bromodomain and WD repeat domain containing 1	0.677002	7.86013	0.0372747
SNHG16	NA	ENSG00000163597	small nucleolar RNA host gene 16	0.898815	4.54724	0.0385111
MT2A	4502	ENSG00000125148	metallothionein 2A	1.82591	5.21477	0.0382918
NPLOC4	55666	ENSG00000182446	NPL4 homolog, ubiquitin recognition factor	1.14204	6.36005	0.0377611
CDIPTOSP	NA	ENSG00000214725	CDIP transferase opposite strand, pseudogene	-3.0451	-1.52411	0.0296072
NUP98	4928	ENSG00000110713	nucleoporin 98	0.932119	6.03169	0.0379725
AC019205.1	NA	ENSG00000229852	novel transcript, antisense to KHDC1	0.752168	4.04035	0.0389629
GDA	9615	ENSG00000119125	guanine deaminase	1.34532	6.8846	0.0377438
OGDH	4967	ENSG00000105953	oxoglutarate dehydrogenase	0.780361	6.60134	0.0378807
EML2	24139	ENSG00000125746	EMAP like 2	1.14952	5.45198	0.0382591
AGFG1	3267	ENSG00000173744	ArfGAP with FG repeats 1	0.710423	6.4703	0.0379748
PAK5	57144	ENSG00000101349	p21 (RAC1) activated kinase 5	0.63339	4.90306	0.0385626
SIK2	23235	ENSG00000170145	salt inducible kinase 2	1.04245	6.82394	0.0379081
EPDR1	54749	ENSG00000086289	ependymin related 1	1.1119	5.66791	0.0382591
NPDC1	56654	ENSG00000107281	neural proliferation, differentiation and control 1	1.10409	5.95762	0.0382591
ABI2	10152	ENSG00000138443	abl interactor 2	0.803082	7.87542	0.0377438
RPL3	6122	ENSG00000100316	ribosomal protein L3	0.797123	7.782	0.0377438
FAM199X	139231	ENSG00000123575	family with sequence similarity 199, X-linked	0.974735	6.72876	0.0380748
EIF4EBP1	1978	ENSG00000187840	eukaryotic translation initiation factor 4E binding protein 1	1.44172	1.01493	0.0392531
PLEKHO1	51177	ENSG00000023902	pleckstrin homology domain containing O1	0.850583	4.85066	0.0389629
CRIM1-DT	NA	ENSG00000260025	CRIM1 divergent transcript	1.11086	1.20076	0.0395506
AL158212.3	NA	ENSG00000260917	novel transcript, overlapping to VTI1A	0.782886	4.71356	0.0389629
THAP11	57215	ENSG00000168286	THAP domain containing 11	1.0192	3.66578	0.0394125
DIP2B	57609	ENSG00000066084	disco interacting protein 2 homolog B	0.701779	7.29867	0.0380748
TMED10	10972	ENSG00000170348	transmembrane p24 trafficking protein 10	0.728818	6.58811	0.0382591
NUDC	10726	ENSG00000090273	nuclear distribution C, dynein complex regulator	0.747101	5.9055	0.0385442
RNF10	9921	ENSG00000022840	ring finger protein 10	0.627816	6.40535	0.0383225
ZNF148	7707	ENSG00000163848	zinc finger protein 148	0.801327	6.50206	0.0383225
NDUFS2	4720	ENSG00000158864	NADH:ubiquinone oxidoreductase core subunit S2	0.869012	5.82969	0.0385626
FASTK	10922	ENSG00000164896	Fas activated serine/threonine kinase	0.730155	4.83234	0.0389942
H6PD	9563	ENSG00000049239	hexose-6-phosphate dehydrogenase/glucose 1-dehydrogenase	0.892855	4.88585	0.0389942
ARRB2	409	ENSG00000141480	arrestin beta 2	0.79126	4.74091	0.0389942
PVR	5817	ENSG00000073008	PVR cell adhesion molecule	1.11054	4.93078	0.0389629
SPIN3	169981	ENSG00000204271	spindlin family member 3	0.70243	5.4205	0.0389629
BCL7B	9275	ENSG00000106635	BAF chromatin remodeling complex subunit BCL7B	0.86053	4.44573	0.0391323
TAX1BP1	8887	ENSG00000106052	Tax1 binding protein 1	0.635245	6.85928	0.0383225
TMEM43	79188	ENSG00000170876	transmembrane protein 43	0.709831	4.87195	0.0389942
HERC4	26091	ENSG00000148634	HECT and RLD domain containing E3 ubiquitin protein ligase 4	0.748095	6.46651	0.0385626
VPS29	51699	ENSG00000111237	VPS29 retromer complex component	0.795886	4.37406	0.0392352
INTS5	80789	ENSG00000185085	integrator complex subunit 5	0.783055	3.59387	0.0396203
GCAT	23464	ENSG00000100116	glycine C-acetyltransferase	0.988657	3.53965	0.0396433
CLPTM1L	81037	ENSG00000049656	CLPTM1 like	0.827255	4.92468	0.0389942
IQSEC1	9922	ENSG00000144711	IQ motif and Sec7 domain 1	0.733267	8.04387	0.0382591
DENND1A	57706	ENSG00000119522	DENN domain containing 1A	1.27178	5.89273	0.0389629
RAB14	51552	ENSG00000119396	RAB14, member RAS oncogene family	0.666426	6.25809	0.0388999
SCN3A	6328	ENSG00000153253	sodium voltage-gated channel alpha subunit 3	1.08806	6.6928	0.0387372
SEC24C	9632	ENSG00000176986	SEC24 homolog C, COPII coat complex component	0.704333	6.01914	0.0389629
PRKACA	5566	ENSG00000072062	protein kinase cAMP-activated catalytic subunit alpha	0.769961	5.27845	0.0389942
CHD4	1108	ENSG00000111642	chromodomain helicase DNA binding protein 4	0.855863	7.31966	0.0385626
CA3-AS1	NA	ENSG00000253549	CA3 antisense RNA 1	1.69248	0.236824	0.0389942
ZNRF3	84133	ENSG00000183579	zinc and ring finger 3	1.29812	5.23011	0.0391323
CAMSAP2	23271	ENSG00000118200	calmodulin regulated spectrin associated protein family member 2	0.761324	7.66765	0.0385439
MLLT1	4298	ENSG00000130382	MLLT1 super elongation complex subunit	1.14519	5.6099	0.0389942
TMCC2	9911	ENSG00000133069	transmembrane and coiled-coil domain family 2	0.917015	6.091	0.0389629
NDUFB7	4713	ENSG00000099795	NADH:ubiquinone oxidoreductase subunit B7	1.15408	4.68645	0.0394632
NEURL1	9148	ENSG00000107954	neuralized E3 ubiquitin protein ligase 1	0.95268	6.00646	0.0389942
NAPG	8774	ENSG00000134265	NSF attachment protein gamma	0.792797	6.22864	0.0389629
CUL4B	8450	ENSG00000158290	cullin 4B	0.676269	5.86369	0.0389942
SLC9A6	10479	ENSG00000198689	solute carrier family 9 member A6	0.849915	6.5715	0.0389629
USP19	10869	ENSG00000172046	ubiquitin specific peptidase 19	0.951782	5.6067	0.0391219
LINC01445	NA	ENSG00000231427	long intergenic non-protein coding RNA 1445	1.03987	3.57891	0.0402746
CLCN3	1182	ENSG00000109572	chloride voltage-gated channel 3	0.697736	7.0501	0.0389629
SLC37A3	84255	ENSG00000157800	solute carrier family 37 member 3	0.863584	4.97847	0.039462
PPAN-P2RY11	692312	ENSG00000243207	PPAN-P2RY11 readthrough	-7.9602	-1.29259	0.0298584
RAB23	51715	ENSG00000112210	RAB23, member RAS oncogene family	0.779766	4.26811	0.0397288
EIF3A	8661	ENSG00000107581	eukaryotic translation initiation factor 3 subunit A	0.661884	6.99325	0.0389629
KIAA1549	57670	ENSG00000122778	KIAA1549	0.649503	5.97032	0.0391323
TMEM47	83604	ENSG00000147027	transmembrane protein 47	1.30511	5.41729	0.0393246
MMP24	10893	ENSG00000125966	matrix metallopeptidase 24	0.675427	4.36449	0.0397288
TRIM41	90933	ENSG00000146063	tripartite motif containing 41	0.979777	5.49148	0.0393329
EPB41L4A-AS1	NA	ENSG00000224032	EPB41L4A antisense RNA 1	1.25261	4.53548	0.0396304
CNPY3	10695	ENSG00000137161	canopy FGF signaling regulator 3	0.696111	4.37234	0.0397781
UBE4A	9354	ENSG00000110344	ubiquitination factor E4A	0.570035	6.62405	0.0389942
LDHAL6A	160287	ENSG00000166800	lactate dehydrogenase A like 6A	-1.63708	-1.15612	0.0337919
EPHA4	2043	ENSG00000116106	EPH receptor A4	0.775772	7.295	0.0389851
RLF	6018	ENSG00000117000	rearranged L-myc fusion	0.572318	5.96107	0.0392531
VAC14	55697	ENSG00000103043	Vac14, PIKFYVE complex component	0.886435	4.82615	0.0397147
PSMB2	5690	ENSG00000126067	proteasome subunit beta 2	0.817784	4.99963	0.0395953
PHC2	1912	ENSG00000134686	polyhomeotic homolog 2	0.916175	5.69127	0.0394125
MAPRE1	22919	ENSG00000101367	microtubule associated protein RP/EB family member 1	0.666398	5.49609	0.0394632
AL049795.2	NA	ENSG00000250135	novel transcript	1.47066	2.12849	0.0413612
RPS19	6223	ENSG00000105372	ribosomal protein S19	0.7877	6.43264	0.0392321
KCNAB2	8514	ENSG00000069424	potassium voltage-gated channel subfamily A regulatory beta subunit 2	0.82153	7.78004	0.0389629
CLIP2	7461	ENSG00000106665	CAP-Gly domain containing linker protein 2	0.996575	7.38614	0.0389942
YWHAH	7533	ENSG00000128245	tyrosine 3-monooxygenase/tryptophan 5-monooxygenase activation protein eta	0.940881	8.20029	0.0389629
TMEM8B	51754	ENSG00000137103	transmembrane protein 8B	0.705923	6.5972	0.0392531
PUF60	22827	ENSG00000179950	poly(U) binding splicing factor 60	0.962744	5.70874	0.0395506
SAMD8	142891	ENSG00000156671	sterile alpha motif domain containing 8	0.786487	6.70504	0.0392531
FAM91A1	157769	ENSG00000176853	family with sequence similarity 91 member A1	0.896725	5.31546	0.0396304
PEAK1	79834	ENSG00000173517	pseudopodium enriched atypical kinase 1	0.609224	7.33541	0.0391323
MYH9	4627	ENSG00000100345	myosin heavy chain 9	0.785963	7.49464	0.0391323
DTWD1	56986	ENSG00000104047	DTW domain containing 1	0.754977	5.6042	0.0395953
CAPNS1	826	ENSG00000126247	calpain small subunit 1	1.02917	5.79851	0.0395542
KAT7	11143	ENSG00000136504	lysine acetyltransferase 7	0.729576	6.26441	0.039462
ZNF398	57541	ENSG00000197024	zinc finger protein 398	1.09244	5.01136	0.0399117
CDK5R1	8851	ENSG00000176749	cyclin dependent kinase 5 regulatory subunit 1	0.951681	7.13187	0.0392707
KCNH7	90134	ENSG00000184611	potassium voltage-gated channel subfamily H member 7	0.830501	5.19998	0.0397541
GLRX5	51218	ENSG00000182512	glutaredoxin 5	0.891261	3.60198	0.0412216
AL392086.3	NA	ENSG00000287277	novel transcript	0.972342	8.90021	0.0389942
CEBPB	1051	ENSG00000172216	CCAAT enhancer binding protein beta	1.25728	3.30969	0.0414634
AP005900.1	NA	ENSG00000286627	novel transcript, antisense to PTPRM	-2.30756	-1.37084	0.0314879
MRFAP1	93621	ENSG00000179010	Morf4 family associated protein 1	0.747684	7.38894	0.0393186
DNM2	1785	ENSG00000079805	dynamin 2	0.905363	6.17944	0.0396304
RPSAP70	NA	ENSG00000250327	ribosomal protein SA pseudogene 70	1.71525	0.0715144	0.0395953
UBE3A	7337	ENSG00000114062	ubiquitin protein ligase E3A	0.947072	6.67722	0.0395506
CCNE2	9134	ENSG00000175305	cyclin E2	-2.18941	1.85764	0.0418771
HCP5	10866	ENSG00000206337	HLA complex P5	2.16106	2.94198	0.0417331
PPFIA1	8500	ENSG00000131626	PTPRF interacting protein alpha 1	0.641888	6.20588	0.0396304
SCAP	22937	ENSG00000114650	SREBF chaperone	0.711427	6.00646	0.0397288
SELENOF	9403	ENSG00000183291	selenoprotein F	0.861995	4.92108	0.0402768
RPS2	6187	ENSG00000140988	ribosomal protein S2	1.41483	6.65189	0.0396203
MAN2A2	4122	ENSG00000196547	mannosidase alpha class 2A member 2	0.870784	7.0536	0.0395506
CIC	23152	ENSG00000079432	capicua transcriptional repressor	1.54659	6.32564	0.0397288
HDHD5	27440	ENSG00000069998	haloacid dehalogenase like hydrolase domain containing 5	0.948751	3.60496	0.0414791
GADD45GIP1	90480	ENSG00000179271	GADD45G interacting protein 1	0.852447	3.99145	0.0412216
SLC25A46	91137	ENSG00000164209	solute carrier family 25 member 46	0.72076	5.93208	0.0397541
C4B_2	100293534	ENSG00000233312	complement component 4B (Chido blood group), copy 2	8.1228	2.69319	0.0417331
MDH2	4191	ENSG00000146701	malate dehydrogenase 2	0.925716	6.10785	0.0397541
PANK2	80025	ENSG00000125779	pantothenate kinase 2	0.989922	5.24674	0.0402746
DYNLL1	8655	ENSG00000088986	dynein light chain LC8-type 1	0.99335	6.48011	0.0397288
TMEM132B	114795	ENSG00000139364	transmembrane protein 132B	0.784703	7.73701	0.0395506
AC034102.1	5869	ENSG00000111540	RAB5B, member RAS oncogene family	0.756898	7.24721	0.0395953
UNC119	9094	ENSG00000109103	unc-119 lipid binding chaperone	1.20723	4.622	0.0409832
ORAI1	84876	ENSG00000276045	ORAI calcium release-activated calcium modulator 1	0.963421	2.03423	0.0423955
TMEM106A	113277	ENSG00000184988	transmembrane protein 106A	1.37236	2.67273	0.04239
AGAP2	116986	ENSG00000135439	ArfGAP with GTPase domain, ankyrin repeat and PH domain 2	0.998339	7.75505	0.0395953
TMEM271	112441426	ENSG00000273238	transmembrane protein 271	0.867187	3.16308	0.0420682
H2AFV	94239	ENSG00000105968	H2A histone family member V	0.7418	6.79235	0.0397781
RNF150	57484	ENSG00000170153	ring finger protein 150	1.07882	5.79793	0.0402768
DCXR	51181	ENSG00000169738	dicarbonyl and L-xylulose reductase	1.15497	4.28334	0.0413946
ZBTB37	84614	ENSG00000185278	zinc finger and BTB domain containing 37	0.820198	6.08524	0.0402746
MOB2	81532	ENSG00000182208	MOB kinase activator 2	0.870827	4.09442	0.0416026
TGFBRAP1	9392	ENSG00000135966	transforming growth factor beta receptor associated protein 1	0.613957	5.33775	0.0407657
FLOT1	10211	ENSG00000230143	flotillin 1	0.845484	6.37972	0.0401882
RBM34	23029	ENSG00000188739	RNA binding motif protein 34	0.863291	4.44681	0.041341
POLRMT	5442	ENSG00000099821	RNA polymerase mitochondrial	1.11892	4.96068	0.0409832
FAM162A	26355	ENSG00000114023	family with sequence similarity 162 member A	0.700754	4.76711	0.0412216
AC068547.1	NA	ENSG00000283228	novel transcript	2.28705	1.66093	0.0425689
PPP2R5E	5529	ENSG00000154001	protein phosphatase 2 regulatory subunit B'epsilon	0.614253	5.59559	0.0407051
BSCL2	26580	ENSG00000168000	BSCL2 lipid droplet biogenesis associated, seipin	1.09841	6.95326	0.0401882
HLF	3131	ENSG00000108924	HLF transcription factor, PAR bZIP family member	0.671114	7.18331	0.0401882
AAMP	14	ENSG00000127837	angio associated migratory cell protein	0.813571	5.6213	0.0409832
NELFCD	51497	ENSG00000101158	negative elongation factor complex member C/D	0.801012	5.06025	0.041296
KCNN2	3781	ENSG00000080709	potassium calcium-activated channel subfamily N member 2	1.03143	4.71869	0.0413699
JCAD	57608	ENSG00000165757	junctional cadherin 5 associated	1.04324	6.3037	0.0406259
RPS19BP1	91582	ENSG00000187051	ribosomal protein S19 binding protein 1	0.985435	4.94604	0.0413612
AZI2	64343	ENSG00000163512	5-azacytidine induced 2	1.05883	4.9378	0.041341
PNISR	25957	ENSG00000132424	PNN interacting serine and arginine rich protein	0.657126	7.41069	0.0402746
MED23	9439	ENSG00000112282	mediator complex subunit 23	0.652125	5.40983	0.0412216
ATP8B1	5205	ENSG00000081923	ATPase phospholipid transporting 8B1	-1.30006	3.12108	0.0428457
BRAP	8315	ENSG00000089234	BRCA1 associated protein	0.676964	4.5786	0.0416707
NME1	4830	ENSG00000239672	NME/NM23 nucleoside diphosphate kinase 1	1.02969	4.34195	0.0417572
FRMPD4	9758	ENSG00000169933	FERM and PDZ domain containing 4	0.822839	6.43817	0.0407657
EPB41L4B	54566	ENSG00000095203	erythrocyte membrane protein band 4.1 like 4B	0.747696	5.50948	0.0412624
TXNRD1	7296	ENSG00000198431	thioredoxin reductase 1	1.02098	5.80867	0.0412216
CLDN15	24146	ENSG00000106404	claudin 15	1.43079	1.80764	0.04344
TXLNA	200081	ENSG00000084652	taxilin alpha	0.624286	5.46481	0.041341
SMARCD3	6604	ENSG00000082014	SWI/SNF related, matrix associated, actin dependent regulator of chromatin, subfamily d, member 3	1.06065	5.56507	0.041341
TSPYL5	85453	ENSG00000180543	TSPY like 5	0.709517	5.24623	0.0414147
AL589987.1	NA	ENSG00000230707	novel pseudogene	1.59827	-0.116185	0.0404532
UBQLN2	29978	ENSG00000188021	ubiquilin 2	0.724423	6.05149	0.0412216
MLST8	64223	ENSG00000167965	MTOR associated protein, LST8 homolog	0.827559	4.52458	0.0419907
KIAA2013	90231	ENSG00000116685	KIAA2013	0.830561	4.44089	0.0420682
DDX3X	1654	ENSG00000215301	DEAD-box helicase 3 X-linked	0.925851	7.52623	0.040702
EIF1	10209	ENSG00000173812	eukaryotic translation initiation factor 1	0.824619	7.27553	0.0409832
RABL6	55684	ENSG00000196642	RAB, member RAS oncogene family like 6	0.735893	6.20192	0.041341
BNIP3L	665	ENSG00000104765	BCL2 interacting protein 3 like	0.646344	6.59422	0.0412216
LRRC59	55379	ENSG00000108829	leucine rich repeat containing 59	0.658814	4.92746	0.0419446
MKLN1	4289	ENSG00000128585	muskelin 1	0.853933	7.41345	0.0410996
HAVCR2	84868	ENSG00000135077	hepatitis A virus cellular receptor 2	0.979245	3.94389	0.0428583
TMEM126B	55863	ENSG00000171204	transmembrane protein 126B	1.06185	3.77592	0.0429063
SNORA22	NA	ENSG00000206634	small nucleolar RNA, H/ACA box 22	-2.71328	-0.805168	0.0388487
TATDN2	9797	ENSG00000157014	TatD DNase domain containing 2	0.96792	5.41348	0.0417331
IP6K2	51447	ENSG00000068745	inositol hexakisphosphate kinase 2	0.746021	5.16859	0.0418771
ZBTB8B	728116	ENSG00000273274	zinc finger and BTB domain containing 8B	0.778989	4.37525	0.0425437
SMARCC2	6601	ENSG00000139613	SWI/SNF related, matrix associated, actin dependent regulator of chromatin subfamily c member 2	0.67273	7.33733	0.0412216
SUDS3	64426	ENSG00000111707	SDS3 homolog, SIN3A corepressor complex component	0.81675	6.03794	0.0416311
LRRC7	57554	ENSG00000033122	leucine rich repeat containing 7	0.888146	7.54333	0.0412216
C12orf65	91574	ENSG00000130921	chromosome 12 open reading frame 65	0.597696	5.09692	0.0421401
XPO6	23214	ENSG00000169180	exportin 6	0.8557	6.41892	0.0416311
UBTF	7343	ENSG00000108312	upstream binding transcription factor	0.977569	5.94029	0.0418367
SET	6418	ENSG00000119335	SET nuclear proto-oncogene	0.820817	6.85512	0.0415017
BHLHB9	80823	ENSG00000198908	basic helix-loop-helix family member b9	0.982225	5.32892	0.042209
CAPN9	10753	ENSG00000135773	calpain 9	-3.95378	-0.829439	0.0389629
DDX24	57062	ENSG00000089737	DEAD-box helicase 24	0.965983	7.72509	0.041341
CSNK1A1	1452	ENSG00000113712	casein kinase 1 alpha 1	0.588804	6.80139	0.0416311
CNDP2	55748	ENSG00000133313	carnosine dipeptidase 2	0.867826	6.6123	0.0417331
RNF7	9616	ENSG00000114125	ring finger protein 7	0.968051	4.30517	0.043143
POGZ	23126	ENSG00000143442	pogo transposable element derived with ZNF domain	0.995681	6.89646	0.0417331
METTL7A	25840	ENSG00000185432	methyltransferase like 7A	1.42318	6.05037	0.0420682
AL136981.3	NA	ENSG00000288062	novel transcript	1.21569	2.72796	0.0441269
ARID1A	8289	ENSG00000117713	AT-rich interaction domain 1A	0.847009	6.49627	0.041896
DTX3L	151636	ENSG00000163840	deltex E3 ubiquitin ligase 3L	1.64771	4.72387	0.0430246
VSTM2B	342865	ENSG00000187135	V-set and transmembrane domain containing 2B	0.941093	3.47067	0.0438924
PRDX4	10549	ENSG00000123131	peroxiredoxin 4	1.22833	2.35847	0.0442259
CCDC85C	317762	ENSG00000205476	coiled-coil domain containing 85C	1.98037	4.53668	0.0433368
SAT2	112483	ENSG00000141504	spermidine/spermine N1-acetyltransferase family member 2	0.963883	4.42012	0.0431625
ASPHD2	57168	ENSG00000128203	aspartate beta-hydroxylase domain containing 2	0.992414	3.89021	0.0437069
CARMIL2	146206	ENSG00000159753	capping protein regulator and myosin 1 linker 2	1.10018	3.79394	0.0438477
AC138649.4	NA	ENSG00000277867	dexamethasone-induced transcript (DEXI) pseudogene	-5.0501	-2.2083	0.0272705
UQCRQ	27089	ENSG00000164405	ubiquinol-cytochrome c reductase complex III subunit VII	0.87441	4.83514	0.0429063
RNF146	81847	ENSG00000118518	ring finger protein 146	0.67267	5.60045	0.0425358
NRBP1	29959	ENSG00000115216	nuclear receptor binding protein 1	0.628361	5.58706	0.0425437
VPS50	55610	ENSG00000004766	VPS50 subunit of EARP/GARPII complex	0.831454	5.59757	0.0425358
CEP104	9731	ENSG00000116198	centrosomal protein 104	0.79518	5.31343	0.0427388
PI4K2A	55361	ENSG00000155252	phosphatidylinositol 4-kinase type 2 alpha	0.71765	5.1601	0.0428457
OIP5-AS1	NA	ENSG00000247556	OIP5 antisense RNA 1	0.7137	8.54679	0.0415017
ZNF383	163087	ENSG00000188283	zinc finger protein 383	0.916316	4.49262	0.0434677
PDE6D	5147	ENSG00000156973	phosphodiesterase 6D	0.836261	3.50944	0.0440912
SLC3A2	6520	ENSG00000168003	solute carrier family 3 member 2	1.11904	5.94098	0.0425358
BCL6	604	ENSG00000113916	BCL6 transcription repressor	1.05083	5.86737	0.0425358
ADORA1	134	ENSG00000163485	adenosine A1 receptor	1.04918	5.19143	0.0429709
LSM4	25804	ENSG00000130520	LSM4 homolog, U6 small nuclear RNA and mRNA degradation associated	0.7941	4.61389	0.04344
HEATR6	63897	ENSG00000068097	HEAT repeat containing 6	0.96922	4.41642	0.0437069
PRPF6	24148	ENSG00000101161	pre-mRNA processing factor 6	0.818387	6.07962	0.0425437
LINC01335	NA	ENSG00000248942	long intergenic non-protein coding RNA 1335	-2.84701	-1.16321	0.037064
RTP5	285093	ENSG00000188011	receptor transporter protein 5 (putative)	1.69153	2.56004	0.044804
ANAPC5	51433	ENSG00000089053	anaphase promoting complex subunit 5	0.845754	6.71303	0.04239
GABRG2	2566	ENSG00000113327	gamma-aminobutyric acid type A receptor gamma2 subunit	0.763525	7.31666	0.0421401
MAP3K10	4294	ENSG00000130758	mitogen-activated protein kinase kinase kinase 10	0.959829	5.69541	0.0429269
CLIP1	6249	ENSG00000130779	CAP-Gly domain containing linker protein 1	0.64051	7.22445	0.042257
SNORA63D	NA	ENSG00000201229	small nucleolar RNA, H/ACA box 63D	-2.55686	-0.349242	0.0416311
KBTBD2	25948	ENSG00000170852	kelch repeat and BTB domain containing 2	0.724823	5.47481	0.043143
ZMYND19	116225	ENSG00000165724	zinc finger MYND-type containing 19	0.955599	3.11415	0.0447064
LINC01721	NA	ENSG00000230133	long intergenic non-protein coding RNA 1721	-2.41392	1.29579	0.0450854
CSTF2T	23283	ENSG00000177613	cleavage stimulation factor subunit 2 tau variant	0.685087	5.06352	0.0437069
PPIF	10105	ENSG00000108179	peptidylprolyl isomerase F	0.833051	4.53475	0.0438924
CXorf40A	91966	ENSG00000197620	chromosome X open reading frame 40A	1.10174	3.49506	0.0446986
HINT3	135114	ENSG00000111911	histidine triad nucleotide binding protein 3	0.674742	5.59057	0.0434535
NDUFA4L2	56901	ENSG00000185633	NDUFA4 mitochondrial complex associated like 2	-3.48311	2.34869	0.0457023
AC107204.1	NA	ENSG00000281392	long intergenic non-protein coding RNA 506	0.793982	8.83557	0.042209
SOAT1	6646	ENSG00000057252	sterol O-acyltransferase 1	0.821465	4.62477	0.0438924
AL356752.1	NA	ENSG00000277545	novel transcript, sense intronic to ATP11A	-2.20777	-0.889095	0.0392983
GPKOW	27238	ENSG00000068394	G-patch domain and KOW motifs	0.678371	4.35082	0.044132
ZFYVE9	9372	ENSG00000157077	zinc finger FYVE-type containing 9	0.623036	6.68495	0.0431625
TTLL12	23170	ENSG00000100304	tubulin tyrosine ligase like 12	1.32633	4.54987	0.0441269
STX17-AS1	NA	ENSG00000255145	STX17 antisense RNA 1	0.915889	4.70448	0.0441269
NISCH	11188	ENSG00000010322	nischarin	0.729568	7.87685	0.0428583
AMBRA1	55626	ENSG00000110497	autophagy and beclin 1 regulator 1	0.775192	5.57306	0.0437789
ERCC1	2067	ENSG00000012061	ERCC excision repair 1, endonuclease non-catalytic subunit	0.86021	5.12256	0.0438924
DDA1	79016	ENSG00000130311	DET1 and DDB1 associated 1	0.868444	4.39047	0.0442386
CEP295	85459	ENSG00000166004	centrosomal protein 295	1.48234	5.93327	0.0437069
KIAA1109	84162	ENSG00000138688	KIAA1109	0.867208	8.9682	0.0425437
EEF1G	1937	ENSG00000254772	eukaryotic translation elongation factor 1 gamma	0.9526	7.55907	0.0430981
ABCB6	10058	ENSG00000115657	ATP binding cassette subfamily B member 6 (Langereis blood group)	0.920967	4.62007	0.0441553
COPS4	51138	ENSG00000138663	COP9 signalosome subunit 4	0.889398	4.72614	0.0441269
SLITRK4	139065	ENSG00000179542	SLIT and NTRK like family member 4	0.761141	6.03652	0.0437069
SP3	6670	ENSG00000172845	Sp3 transcription factor	0.835786	5.70165	0.0438477
NFIX	4784	ENSG00000008441	nuclear factor I X	0.909262	7.03384	0.04344
UQCC3	790955	ENSG00000204922	ubiquinol-cytochrome c reductase complex assembly factor 3	0.911591	2.49103	0.046056
COMMD5	28991	ENSG00000170619	COMM domain containing 5	0.74554	3.15483	0.0456343
TAPT1	202018	ENSG00000169762	transmembrane anterior posterior transformation 1	0.763017	5.14064	0.0441269
RBM26	64062	ENSG00000139746	RNA binding motif protein 26	0.74326	6.33718	0.0437069
ARF4	378	ENSG00000168374	ADP ribosylation factor 4	0.830843	4.81371	0.0441935
BTF3	689	ENSG00000145741	basic transcription factor 3	0.65654	5.67263	0.0438924
TM9SF2	9375	ENSG00000125304	transmembrane 9 superfamily member 2	0.767827	5.89386	0.0438477
ILF3	3609	ENSG00000129351	interleukin enhancer binding factor 3	0.646299	6.82812	0.0437069
SLC30A9	10463	ENSG00000014824	solute carrier family 30 member 9	0.799245	6.34328	0.0437789
COPS6	10980	ENSG00000168090	COP9 signalosome subunit 6	1.66565	5.24536	0.0441269
CCAR2	57805	ENSG00000158941	cell cycle and apoptosis regulator 2	0.716631	6.13919	0.0438477
EXOSC6	118460	ENSG00000223496	exosome component 6	0.810547	6.13168	0.0438477
COX6A1	1337	ENSG00000111775	cytochrome c oxidase subunit 6A1	0.883774	6.32954	0.0437789
HDGF	3068	ENSG00000143321	heparin binding growth factor	0.960813	5.83158	0.0438924
NMNAT1P3	NA	ENSG00000238077	NMNAT1 pseudogene 3	-2.25836	-1.6863	0.0373574
ARHGEF11	9826	ENSG00000132694	Rho guanine nucleotide exchange factor 11	0.634116	6.91339	0.0437069
UBAP2L	9898	ENSG00000143569	ubiquitin associated protein 2 like	0.603854	6.18253	0.0438558
TCEAL1	9338	ENSG00000172465	transcription elongation factor A like 1	0.784432	4.02913	0.044963
GPRASP1	9737	ENSG00000198932	G protein-coupled receptor associated sorting protein 1	0.67948	7.60508	0.0434535
HMGXB3	22993	ENSG00000113716	HMG-box containing 3	1.02811	5.31653	0.0441269
CYCSP24	NA	ENSG00000227666	CYCS pseudogene 24	-1.90306	-0.23896	0.0437437
ATP10D	57205	ENSG00000145246	ATPase phospholipid transporting 10D (putative)	1.15816	4.52711	0.0446986
C2orf80	389073	ENSG00000188674	chromosome 2 open reading frame 80	1.11559	3.40089	0.045612
BSDC1	55108	ENSG00000160058	BSD domain containing 1	0.634788	6.09373	0.0438924
CYHR1	50626	ENSG00000187954	cysteine and histidine rich 1	0.877856	5.3698	0.0441269
KDM1B	221656	ENSG00000165097	lysine demethylase 1B	0.90884	4.79779	0.0445413
BASP1	10409	ENSG00000176788	brain abundant membrane attached signal protein 1	0.987012	7.2154	0.0437069
NMBR	4829	ENSG00000135577	neuromedin B receptor	-2.72264	-1.83006	0.0349813
C3orf18	51161	ENSG00000088543	chromosome 3 open reading frame 18	0.954641	4.21016	0.0449778
PPIB	5479	ENSG00000166794	peptidylprolyl isomerase B	0.895902	5.16251	0.0442259
TM2D3	80213	ENSG00000184277	TM2 domain containing 3	0.61259	5.35698	0.0441269
LYSMD2	256586	ENSG00000140280	LysM domain containing 2	1.01931	3.34686	0.0458423
B2M	567	ENSG00000166710	beta-2-microglobulin	2.47588	7.58872	0.0437789
LSM14B	149986	ENSG00000149657	LSM family member 14B	0.782833	5.17941	0.0442386
SRRM4	84530	ENSG00000139767	serine/arginine repetitive matrix 4	1.16235	6.60207	0.0438924
KLHDC10	23008	ENSG00000128607	kelch domain containing 10	0.649975	6.20262	0.0439987
AC010733.2	NA	ENSG00000267520	novel transcript	1.12112	4.5765	0.044963
HIF3A	64344	ENSG00000124440	hypoxia inducible factor 3 subunit alpha	2.10618	4.64941	0.0451693
BORCS8-MEF2B	NA	ENSG00000064489	BORCS8-MEF2B readthrough	-3.09477	-0.350909	0.0437069
LINC01422	NA	ENSG00000223704	long intergenic non-protein coding RNA 1422	0.901566	3.53453	0.0459128
CHD5	26038	ENSG00000116254	chromodomain helicase DNA binding protein 5	1.08777	8.15264	0.0437069
ZNF746	155061	ENSG00000181220	zinc finger protein 746	0.724691	4.73308	0.0448807
WIZ	58525	ENSG00000011451	WIZ zinc finger	0.852037	5.01128	0.0447376
RABGGTA	5875	ENSG00000100949	Rab geranylgeranyltransferase subunit alpha	1.18623	3.63461	0.0459659
TAP2	6891	ENSG00000206235	transporter 2, ATP binding cassette subfamily B member	2.05548	4.77732	0.044963
PGM2L1	283209	ENSG00000165434	phosphoglucomutase 2 like 1	1.18179	7.32408	0.0438477
KNDC1	85442	ENSG00000171798	kinase non-catalytic C-lobe domain containing 1	0.937981	6.78025	0.0440731
DHX9	1660	ENSG00000135829	DExH-box helicase 9	0.880949	6.64436	0.0440912
RBM23	55147	ENSG00000100461	RNA binding motif protein 23	0.715334	5.7269	0.0442386
ST8SIA1	6489	ENSG00000111728	ST8 alpha-N-acetyl-neuraminide alpha-2,8-sialyltransferase 1	0.780184	5.71354	0.0442386
PSMB6	5694	ENSG00000142507	proteasome subunit beta 6	0.817045	4.64288	0.0450398
LAGE3	8270	ENSG00000196976	L antigen family member 3	0.905856	3.14472	0.0462371
NSUN5	55695	ENSG00000130305	NOP2/Sun RNA methyltransferase 5	1.25751	3.4306	0.0461948
MAP1S	55201	ENSG00000130479	microtubule associated protein 1S	0.954086	5.59795	0.0446986
CRAT	1384	ENSG00000095321	carnitine O-acetyltransferase	1.22459	4.97886	0.0449778
GPATCH2L	55668	ENSG00000089916	G-patch domain containing 2 like	0.909019	6.96412	0.0441269
BAG4	9530	ENSG00000156735	BCL2 associated athanogene 4	0.591259	5.73345	0.0446576
NUDT4	11163	ENSG00000173598	nudix hydrolase 4	0.834265	6.84896	0.0441269
AL360178.2	NA	ENSG00000288054	novel transcript, antisense to PDE7B	-1.95728	-0.552381	0.0432205
PGK1	5230	ENSG00000102144	phosphoglycerate kinase 1	0.826467	7.67967	0.0440367
EIF4G2	1982	ENSG00000110321	eukaryotic translation initiation factor 4 gamma 2	0.801719	8.34795	0.0438924
PPP2R2B	5521	ENSG00000156475	protein phosphatase 2 regulatory subunit Bbeta	0.667922	7.45118	0.0441269
RBM38	55544	ENSG00000132819	RNA binding motif protein 38	1.26903	2.90452	0.0471409
TMEM11	8834	ENSG00000178307	transmembrane protein 11	0.919607	2.71932	0.0471409
LINC00630	NA	ENSG00000223546	long intergenic non-protein coding RNA 630	0.763708	7.10082	0.0441553
SNTA1	6640	ENSG00000101400	syntrophin alpha 1	1.23192	5.75826	0.0448977
DDX49	54555	ENSG00000105671	DEAD-box helicase 49	1.20316	4.03198	0.0462371
RGS7BP	401190	ENSG00000186479	regulator of G protein signaling 7 binding protein	0.788507	6.23849	0.0445962
MAN1A1	4121	ENSG00000111885	mannosidase alpha class 1A member 1	1.16113	4.38463	0.0457612
OGFR	11054	ENSG00000060491	opioid growth factor receptor	0.784384	5.22657	0.0451693
HIVEP1	3096	ENSG00000095951	human immunodeficiency virus type I enhancer binding protein 1	0.702488	6.28682	0.0446986
AF117829.1	NA	ENSG00000251136	novel transcript	0.813977	8.1641	0.0441269
PSMC4	5704	ENSG00000013275	proteasome 26S subunit, ATPase 4	0.681034	5.06969	0.0453601
DNAJC6	9829	ENSG00000116675	DnaJ heat shock protein family (Hsp40) member C6	0.772584	8.21332	0.0441269
SLC7A14	57709	ENSG00000013293	solute carrier family 7 member 14	0.854856	6.50594	0.0446986
SEMA4B	10509	ENSG00000185033	semaphorin 4B	0.887719	4.85312	0.0457023
WWOX	51741	ENSG00000186153	WW domain containing oxidoreductase	0.862682	4.00053	0.0462371
SIGLEC11	114132	ENSG00000161640	sialic acid binding Ig like lectin 11	2.12264	0.322412	0.0462371
ZKSCAN1	7586	ENSG00000106261	zinc finger with KRAB and SCAN domains 1	0.556003	7.25074	0.0445418
DDX42	11325	ENSG00000198231	DEAD-box helicase 42	0.662781	6.48583	0.044804
DFFA	1676	ENSG00000160049	DNA fragmentation factor subunit alpha	0.858038	5.35824	0.0453984
C12orf10	60314	ENSG00000139637	chromosome 12 open reading frame 10	1.01814	3.9583	0.0463317
NEFL	4747	ENSG00000277586	neurofilament light	1.17796	8.62542	0.0441269
IGSF21	84966	ENSG00000117154	immunoglobin superfamily member 21	0.830937	4.78964	0.0459128
PPM1G	5496	ENSG00000115241	protein phosphatase, Mg2+/Mn2+ dependent 1G	0.757789	4.67055	0.0461068
KIFAP3	22920	ENSG00000075945	kinesin associated protein 3	0.634926	6.69038	0.0448977
EFR3B	22979	ENSG00000084710	EFR3 homolog B	0.873202	7.12757	0.0448075
ARMCX1	51309	ENSG00000126947	armadillo repeat containing X-linked 1	0.613233	4.26594	0.0462371
EHD3	30845	ENSG00000013016	EH domain containing 3	0.729635	6.8449	0.0448977
IGF2R	3482	ENSG00000197081	insulin like growth factor 2 receptor	1.18356	6.70516	0.044963
LONP2	83752	ENSG00000102910	lon peptidase 2, peroxisomal	0.640248	7.08892	0.0448401
MORN4	118812	ENSG00000171160	MORN repeat containing 4	0.809111	4.30091	0.0462371
PLXNA1	5361	ENSG00000114554	plexin A1	0.858153	7.0076	0.044963
CEMIP	57214	ENSG00000103888	cell migration inducing hyaluronidase 1	-1.22288	4.5104	0.0462371
CHTF8	54921	ENSG00000168802	chromosome transmission fidelity factor 8	1.28307	4.34935	0.0462371
ZSWIM6	57688	ENSG00000130449	zinc finger SWIM-type containing 6	0.741025	5.41895	0.0457612
DIDO1	11083	ENSG00000101191	death inducer-obliterator 1	0.61087	6.24584	0.0453601
GNPTAB	79158	ENSG00000111670	N-acetylglucosamine-1-phosphate transferase subunits alpha and beta	0.883117	6.47842	0.0451693
CXXC4	80319	ENSG00000168772	CXXC finger protein 4	1.52746	4.40917	0.0462371
AGFG2	3268	ENSG00000106351	ArfGAP with FG repeats 2	0.977529	4.40607	0.0463966
FNIP1	96459	ENSG00000217128	folliculin interacting protein 1	0.587428	6.24036	0.0453984
LRIG1	26018	ENSG00000144749	leucine rich repeats and immunoglobulin like domains 1	1.21207	6.9123	0.0450854
AC127459.2	NA	ENSG00000261090	novel transcript	-1.92951	-0.951634	0.042257
COL8A1	1295	ENSG00000144810	collagen type VIII alpha 1 chain	1.22322	3.60883	0.047398
CNIH3	149111	ENSG00000143786	cornichon family AMPA receptor auxiliary protein 3	1.01145	3.86299	0.0471788
DMRTC1B	728656	ENSG00000184911	DMRT like family C1B	1.15722	2.06661	0.0485531
TMEM170B	100113407	ENSG00000205269	transmembrane protein 170B	1.10668	6.33678	0.0455501
C16orf72	29035	ENSG00000182831	chromosome 16 open reading frame 72	0.686907	7.8088	0.044963
CFL1P5	NA	ENSG00000275282	cofilin 1 pseudogene 5	-2.17269	-0.972366	0.0425437
SRRD	402055	ENSG00000100104	SRR1 domain containing	1.06088	4.25387	0.0469374
AL450326.1	NA	ENSG00000230555	novel transcript	1.60411	-0.261644	0.0459816
RBFOX2	23543	ENSG00000100320	RNA binding fox-1 homolog 2	0.766188	7.69548	0.0450854
CLCN6	1185	ENSG00000011021	chloride voltage-gated channel 6	0.634234	6.17818	0.0458035
RAB2A	5862	ENSG00000104388	RAB2A, member RAS oncogene family	0.68854	6.21207	0.0457612
IKBKE	9641	ENSG00000263528	inhibitor of nuclear factor kappa B kinase subunit epsilon	1.75465	2.03696	0.04878
MAGEE1	57692	ENSG00000198934	MAGE family member E1	0.912379	5.53025	0.0461948
FMNL2	114793	ENSG00000157827	formin like 2	0.638124	7.92073	0.0451693
LY6E	4061	ENSG00000278032	lymphocyte antigen 6 family member E	0.879172	5.62185	0.0462371
TMX2	51075	ENSG00000213593	thioredoxin related transmembrane protein 2	0.773979	5.47039	0.0462371
PCED1A	64773	ENSG00000132635	PC-esterase domain containing 1A	1.00763	4.0662	0.0474509
ZNF639	51193	ENSG00000121864	zinc finger protein 639	1.07338	4.68271	0.0469374
TPGS2	25941	ENSG00000134779	tubulin polyglutamylase complex subunit 2	0.911886	5.50747	0.0462371
AC005332.6	NA	ENSG00000278730	novel transcript	0.596115	5.49565	0.0462371
WRNIP1	56897	ENSG00000124535	Werner helicase interacting protein 1	0.758022	4.92306	0.0467582
SYNJ2	8871	ENSG00000078269	synaptojanin 2	0.899883	6.78985	0.0459598
AP1B1	162	ENSG00000100280	adaptor related protein complex 1 subunit beta 1	0.898293	6.50648	0.046056
UBA52	7311	ENSG00000221983	ubiquitin A-52 residue ribosomal protein fusion product 1	0.744828	6.48297	0.046056
ARHGEF7	8874	ENSG00000102606	Rho guanine nucleotide exchange factor 7	0.678544	7.4387	0.0457023
IRF1	3659	ENSG00000125347	interferon regulatory factor 1	2.57909	3.68888	0.0483447
SMO	6608	ENSG00000128602	smoothened, frizzled class receptor	1.7543	2.65364	0.0490201
RAPGEF4	11069	ENSG00000091428	Rap guanine nucleotide exchange factor 4	1.08625	8.06722	0.0455197
FNIP2	57600	ENSG00000052795	folliculin interacting protein 2	0.831713	6.4114	0.0462371
SH3GLB1	51100	ENSG00000097033	SH3 domain containing GRB2 like, endophilin B1	0.668847	5.92016	0.0462371
SNORA26	NA	ENSG00000212588	small nucleolar RNA, H/ACA box 26	-1.84192	-1.16949	0.0416311
TMEM205	374882	ENSG00000105518	transmembrane protein 205	0.814718	4.64705	0.0471788
CCDC97	90324	ENSG00000142039	coiled-coil domain containing 97	0.962749	3.58375	0.0483447
FAM234B	57613	ENSG00000084444	family with sequence similarity 234 member B	0.662975	6.34968	0.0462371
ALCAM	214	ENSG00000170017	activated leukocyte cell adhesion molecule	0.862654	6.47015	0.0462371
MYL6B	140465	ENSG00000196465	myosin light chain 6B	0.791096	4.98332	0.0471138
LINC02642	NA	ENSG00000232591	long intergenic non-protein coding RNA 2642	2.43964	0.0368586	0.0471409
AL162458.1	NA	ENSG00000285796	novel transcript	0.848222	3.88929	0.0482297
CLIP4	79745	ENSG00000115295	CAP-Gly domain containing linker protein family member 4	0.880309	6.19192	0.0462371
PEA15	8682	ENSG00000162734	proliferation and apoptosis adaptor protein 15	1.02649	8.5234	0.0457562
MYO10	4651	ENSG00000145555	myosin X	0.991132	6.87713	0.0462371
PAPOLA	10914	ENSG00000090060	poly(A) polymerase alpha	0.776764	6.82411	0.0462371
TGFBR1	7046	ENSG00000106799	transforming growth factor beta receptor 1	1.41583	4.79596	0.047398
C12orf66	144577	ENSG00000174206	chromosome 12 open reading frame 66	0.826001	3.64042	0.0486271
RPL28	6158	ENSG00000108107	ribosomal protein L28	0.901593	6.13979	0.0467582
ZNF609	23060	ENSG00000180357	zinc finger protein 609	0.870655	6.84077	0.0463001
G3BP2	9908	ENSG00000138757	G3BP stress granule assembly factor 2	0.745057	7.41075	0.0462371
AMIGO1	57463	ENSG00000181754	adhesion molecule with Ig like domain 1	0.572529	5.80875	0.0470415
SMIM10L2A	399668	ENSG00000178947	small integral membrane protein 10 like 2A	0.841448	5.34306	0.0471788
BPTF	2186	ENSG00000171634	bromodomain PHD finger transcription factor	0.708528	7.60975	0.0462371
STARD7	56910	ENSG00000084090	StAR related lipid transfer domain containing 7	1.06201	6.86803	0.0464871
NME2	4831	ENSG00000243678	NME/NM23 nucleoside diphosphate kinase 2	0.798387	5.26155	0.0473618
AL359551.1	NA	ENSG00000231877	novel transcript	1.14804	0.768326	0.0495838
HABP4	22927	ENSG00000130956	hyaluronan binding protein 4	0.605236	6.10868	0.0471409
FAM120AOS	158293	ENSG00000188938	family with sequence similarity 120A opposite strand	0.725528	5.31047	0.0474368
KHDRBS3	10656	ENSG00000131773	KH RNA binding domain containing, signal transduction associated 3	1.29758	6.48354	0.0469374
POLR2B	5431	ENSG00000047315	RNA polymerase II subunit B	0.708153	6.02235	0.0471409
YWHAB	7529	ENSG00000166913	tyrosine 3-monooxygenase/tryptophan 5-monooxygenase activation protein beta	0.791539	8.04907	0.0462371
CLTB	1212	ENSG00000175416	clathrin light chain B	0.847556	5.66715	0.0473665
ZBTB41	360023	ENSG00000177888	zinc finger and BTB domain containing 41	0.621972	5.99173	0.0471788
SH3BGRL2	83699	ENSG00000198478	SH3 domain binding glutamate rich protein like 2	0.739185	6.40774	0.0471409
SYN2	6854	ENSG00000157152	synapsin II	1.03649	7.77348	0.0463966
ATP2A2	488	ENSG00000174437	ATPase sarcoplasmic/endoplasmic reticulum Ca2+ transporting 2	0.965187	8.79445	0.0462371
C1orf198	84886	ENSG00000119280	chromosome 1 open reading frame 198	0.746539	6.30019	0.0471788
CYP46A1	10858	ENSG00000036530	cytochrome P450 family 46 subfamily A member 1	0.773391	5.76186	0.047398
TRIM36	55521	ENSG00000152503	tripartite motif containing 36	1.20142	4.7532	0.04806
COLCA1	399948	ENSG00000196167	colorectal cancer associated 1	0.719887	5.17819	0.0478286
ADAM10	102	ENSG00000137845	ADAM metallopeptidase domain 10	0.689731	6.39235	0.0471663
SYNRG	11276	ENSG00000274047	synergin gamma	0.903453	6.0802	0.0473618
RTN4	57142	ENSG00000115310	reticulon 4	0.95452	9.04258	0.0462371
MBIP	51562	ENSG00000151332	MAP3K12 binding inhibitory protein 1	0.759262	3.37416	0.0497353
SNN	8303	ENSG00000184602	stannin	1.05028	7.09488	0.0470637
CREG1	8804	ENSG00000143162	cellular repressor of E1A stimulated genes 1	0.77965	4.52972	0.0485212
PALM	5064	ENSG00000099864	paralemmin	1.3013	6.7143	0.0471788
GPS1	2873	ENSG00000169727	G protein pathway suppressor 1	0.786883	5.34717	0.047885
BRINP1	1620	ENSG00000078725	BMP/retinoic acid inducible neural specific 1	0.92717	6.0801	0.047398
RILPL2	196383	ENSG00000150977	Rab interacting lysosomal protein like 2	0.664981	4.48726	0.04878
SYT17	51760	ENSG00000103528	synaptotagmin 17	1.44421	4.82614	0.0483538
AC093725.2	NA	ENSG00000250333	novel transcript	0.770856	5.67423	0.0477969
EXOC6B	23233	ENSG00000144036	exocyst complex component 6B	0.743168	7.23719	0.0471409
MOB3A	126308	ENSG00000172081	MOB kinase activator 3A	0.979684	3.85517	0.0495838
BOD1	91272	ENSG00000145919	biorientation of chromosomes in cell division 1	0.844086	4.14599	0.0490847
ZHX1	11244	ENSG00000165156	zinc fingers and homeoboxes 1	0.738998	6.13841	0.047605
IFI6	2537	ENSG00000126709	interferon alpha inducible protein 6	3.84457	5.96014	0.04806
KLHL11	55175	ENSG00000178502	kelch like family member 11	0.633236	5.9672	0.0477397
CHST11	50515	ENSG00000171310	carbohydrate sulfotransferase 11	1.2919	4.91719	0.0486271
SULT1B1	27284	ENSG00000173597	sulfotransferase family 1B member 1	0.86689	7.32709	0.04731
DR1	1810	ENSG00000117505	down-regulator of transcription 1	0.828254	5.35709	0.0482706
NUDT11	55190	ENSG00000196368	nudix hydrolase 11	0.977251	4.14603	0.0493543
CMAS	55907	ENSG00000111726	cytidine monophosphate N-acetylneuraminic acid synthetase	0.821775	4.84739	0.0486271
ERBB4	2066	ENSG00000178568	erb-b2 receptor tyrosine kinase 4	0.791209	6.95959	0.0474675
ZNF25	219749	ENSG00000175395	zinc finger protein 25	0.666171	6.06492	0.047978
PTP4A2	8073	ENSG00000184007	protein tyrosine phosphatase 4A2	0.70641	7.63053	0.0473618
AC011700.1	NA	ENSG00000274895	novel transcript, antisense to PROX1	-1.33506	-0.274931	0.0486503
PHF24	23349	ENSG00000122733	PHD finger protein 24	1.22466	7.18566	0.047398
DAGLA	747	ENSG00000134780	diacylglycerol lipase alpha	0.769922	5.50698	0.0483538
ATP6V0A1	535	ENSG00000033627	ATPase H+ transporting V0 subunit a1	0.795097	8.00879	0.0471788
GNRH2	2797	ENSG00000125787	gonadotropin releasing hormone 2	-2.60963	-1.83896	0.0389629
DPP8	54878	ENSG00000074603	dipeptidyl peptidase 8	0.993261	6.59013	0.0477479
PURB	5814	ENSG00000146676	purine rich element binding protein B	0.944576	6.65015	0.0477969
OMG	4974	ENSG00000126861	oligodendrocyte myelin glycoprotein	0.770813	5.55878	0.0483644
SLC8A1	6546	ENSG00000183023	solute carrier family 8 member A1	0.913149	8.76471	0.0471409
MRPS22	56945	ENSG00000175110	mitochondrial ribosomal protein S22	0.709615	4.2632	0.0497144
TMED4	222068	ENSG00000158604	transmembrane p24 trafficking protein 4	0.733626	5.32992	0.0486271
HERC1	8925	ENSG00000103657	HECT and RLD domain containing E3 ubiquitin protein ligase family member 1	0.608246	8.88683	0.0471409
MTR	4548	ENSG00000116984	5-methyltetrahydrofolate-homocysteine methyltransferase	0.682824	6.2878	0.0481147
NDRG1	10397	ENSG00000104419	N-myc downstream regulated 1	0.921272	7.71904	0.0475057
SENP5	205564	ENSG00000119231	SUMO specific peptidase 5	0.660105	6.36596	0.0480919
NUTM2B-AS1	NA	ENSG00000225484	NUTM2B antisense RNA 1	1.01085	5.13088	0.0488535
RAE1	8480	ENSG00000101146	ribonucleic acid export 1	0.944087	4.36419	0.0495743
SNRPD2	6633	ENSG00000125743	small nuclear ribonucleoprotein D2 polypeptide	0.730621	4.42007	0.04959
LINC00662	NA	ENSG00000261824	long intergenic non-protein coding RNA 662	0.634174	6.69312	0.04806
MRPL35	51318	ENSG00000132313	mitochondrial ribosomal protein L35	0.736309	5.30147	0.04878
NYAP1	222950	ENSG00000166924	neuronal tyrosine phosphorylated phosphoinositide-3-kinase adaptor 1	1.17746	5.1099	0.0490847
RIMS3	9783	ENSG00000117016	regulating synaptic membrane exocytosis 3	0.700613	8.56261	0.0473618
LINC00504	NA	ENSG00000248360	long intergenic non-protein coding RNA 504	1.44687	7.07512	0.04806
CYB5R4	51167	ENSG00000065615	cytochrome b5 reductase 4	0.824354	5.31682	0.0488638
MAST2	23139	ENSG00000086015	microtubule associated serine/threonine kinase 2	1.00544	5.53655	0.0488023
ITM2C	81618	ENSG00000135916	integral membrane protein 2C	0.866745	8.47066	0.047494
TUBB	203068	ENSG00000232421	tubulin beta class I	0.849649	7.34995	0.0480376
SLC17A7	57030	ENSG00000104888	solute carrier family 17 member 7	1.01479	8.08786	0.0477397
ACVR2B	93	ENSG00000114739	activin A receptor type 2B	0.548878	5.42537	0.0490201
NCAM2	4685	ENSG00000154654	neural cell adhesion molecule 2	0.852723	7.31669	0.04806
NAP1L3	4675	ENSG00000186310	nucleosome assembly protein 1 like 3	0.741183	6.6381	0.048353
BIN1	274	ENSG00000136717	bridging integrator 1	0.829059	7.44947	0.0482513
TFRC	7037	ENSG00000072274	transferrin receptor	1.05862	6.24503	0.04878
KLHL22	84861	ENSG00000099910	kelch like family member 22	0.700215	4.75707	0.0499205
LTA4H	4048	ENSG00000111144	leukotriene A4 hydrolase	0.660438	4.70183	0.0499055
ITFG1	81533	ENSG00000129636	integrin alpha FG-GAP repeat containing 1	0.629286	6.17053	0.04878
EIF4EBP2	1979	ENSG00000148730	eukaryotic translation initiation factor 4E binding protein 2	0.947406	6.74311	0.0486271
DMWD	1762	ENSG00000185800	DM1 locus, WD repeat containing	0.709403	5.21229	0.0497241
SCO1	6341	ENSG00000133028	SCO cytochrome c oxidase assembly protein 1	0.71091	5.02701	0.0497353
ANK3	288	ENSG00000151150	ankyrin 3	0.735749	9.11967	0.0477969
FAM241A	132720	ENSG00000174749	family with sequence similarity 241 member A	0.722192	8.03249	0.0481987
CD2BP2	10421	ENSG00000169217	CD2 cytoplasmic tail binding protein 2	0.69004	5.66701	0.0494079
CNOT6	57472	ENSG00000113300	CCR4-NOT transcription complex subunit 6	0.725405	5.23292	0.0497241
PDXK	8566	ENSG00000160209	pyridoxal kinase	0.699621	8.32324	0.0481152
PPP6R3	55291	ENSG00000110075	protein phosphatase 6 regulatory subunit 3	0.691008	6.30222	0.0490695
MAPRE3	22924	ENSG00000084764	microtubule associated protein RP/EB family member 3	0.683696	5.99523	0.0494079
FBXL18	80028	ENSG00000155034	F-box and leucine rich repeat protein 18	0.717111	6.01756	0.0495649
GOLGB1	2804	ENSG00000173230	golgin B1	0.93025	8.08939	0.0485531
RAPGEF2	9693	ENSG00000109756	Rap guanine nucleotide exchange factor 2	0.582927	7.93575	0.0486271
RAPGEF5	9771	ENSG00000136237	Rap guanine nucleotide exchange factor 5	0.797648	8.25774	0.0485531
NKTR	4820	ENSG00000114857	natural killer cell triggering receptor	0.846621	7.31663	0.0489892
AL359762.1	NA	ENSG00000284882	novel transcript	-1.94238	-1.11891	0.0462371
OCIAD1	54940	ENSG00000109180	OCIA domain containing 1	0.680627	6.46811	0.049421
RPL8	6132	ENSG00000161016	ribosomal protein L8	0.759477	6.69303	0.0494079
GRIA1	2890	ENSG00000155511	glutamate ionotropic receptor AMPA type subunit 1	1.35327	7.0236	0.0491834
SNORA40	NA	ENSG00000210825	small nucleolar RNA, H/ACA box 40	-3.80886	-2.74036	0.0364447
VPS13D	55187	ENSG00000048707	vacuolar protein sorting 13 homolog D	0.741942	8.32777	0.04878
EIF4A1	1973	ENSG00000161960	eukaryotic translation initiation factor 4A1	1.04024	6.33138	0.0497353
TUG1	NA	ENSG00000253352	taurine up-regulated 1	0.863249	6.92193	0.0495838
KCNMB4	27345	ENSG00000135643	potassium calcium-activated channel subfamily M regulatory beta subunit 4	0.927416	6.15817	0.0499055
UPF1	5976	ENSG00000005007	UPF1 RNA helicase and ATPase	0.948954	6.37809	0.0499055
AC140134.1	NA	ENSG00000179978	NLR family, apoptosis inhibitory protein (NAIP) pseudogene	-10.5861	-1.81568	0.03704
RABGAP1L	9910	ENSG00000152061	RAB GTPase activating protein 1 like	0.610298	7.10829	0.0497241
PKD1	5310	ENSG00000008710	polycystin 1, transient receptor potential channel interacting	1.27536	8.21202	0.0496722
PLAC9P1	NA	ENSG00000214100	placenta associated 9 pseudogene 1	-5.56251	-1.59815	0.0418522
AL360020.1	NA	ENSG00000286834	novel transcript	0.874919	8.41805	0.0497482
WNK1	65125	ENSG00000060237	WNK lysine deficient protein kinase 1	0.705098	8.85213	0.0497353
AL731769.1	NA	ENSG00000287327	novel transcript	-2.72213	-2.45463	0.0401322
SNORD95	NA	ENSG00000264549	small nucleolar RNA, C/D box 95	-2.87008	-1.82883	0.0438477
HS1BP3-IT1	NA	ENSG00000231948	HS1BP3 intronic transcript 1	3.48712	-2.18563	0.0389629
AL162414.1	NA	ENSG00000227531	novel transcript	4.48746	-2.19536	0.0376494
AL513190.1	NA	ENSG00000278831	novel transcript, antisense to FAM53B	-2.75604	-1.68516	0.0471409
GUCY2D	3000	ENSG00000132518	guanylate cyclase 2D, retinal	-4.85128	-2.51935	0.0402768
HMX1	3166	ENSG00000215612	H6 family homeobox 1	2.69034	-1.74688	0.0441269
AL132982.1	NA	ENSG00000286498	novel transcript, antisense to PARK2	-3.93543	-3.0748	0.0360851
AC244034.1	NA	ENSG00000234981	ribosomal protein L7a (RPL7A) pseudogene	-3.14681	-2.41826	0.0493543
CR388215.1	NA	ENSG00000227596	chromosome 6 open reading frame 214 (putative)	-5.3282	-2.75422	0.0475057
AC112191.2	NA	ENSG00000254373	ubiquinol-cytochrome c reductase binding protein (UQCRB) pseudogene	-4.44062	-3.5043	0.042285
AC074091.1	NA	ENSG00000259080	novel transcript	5.5492	-2.97273	0.0495838

## Sheet: Table_S2_Cellular_Component
ID	Description	GeneRatio	BgRatio	q	Member Genes	Count
GO:0098793	presynapse	99/1627	423/14730	8.278e-11	DNAJC5,KIF1A,ATP6V0D1,GIT1,BRSK1,RAB6B,NTRK2,SNPH,NLGN4X,TPRG1L,GNB5,STXBP5,VPS18,SYNGR1,SYT11,DNM1L,BLOC1S6,SCN2A,SV2B,YWHAG,APBB1,DLG4,NLGN3,CDH10,CADM3,VAMP2,CNTN1,GLUL,CANX,PACSIN1,GPM6A,PFN2,VTI1B,FBXO45,CDK5,ACTB,MFF,APBA1,WDR7,PPP1CA,CALM3,SYNJ1,TBC1D24,CACNB2,SEPTIN3,FXYD6,ADRA1A,RIMS1,NRXN2,CADPS,GABRA2,GABBR1,OPRK1,BSN,PCDH17,VDAC1,WFS1,SLC1A2,APP,CLTA,EFNB2,EXOC3,SYNDIG1,NECTIN1,PPFIA3…	99
GO:0097060	synaptic membrane	91/1627	381/14730	1.18212e-10	SYNE1,PSD3,ANK2,FAIM2,CRKL,MINK1,ADCY1,SRPX2,CAMK2A,CLSTN1,SNPH,NLGN4X,NSMF,STXBP5,GRIA2,ARRB1,SRGAP2,SYT11,DNM1L,INSYN1,PJA2,SCN2A,ARF1,NRCAM,CPEB3,APBB1,DLG4,NLGN3,CDH10,CADM3,CNTN1,SYNPO,CANX,LRRC4C,GPM6A,MPP2,NRP2,AKAP9,FBXO45,BCR,CDK5,PTEN,DLGAP3,APBA1,GRID1,CNIH2,CSPG5,NRP1,SYNJ1,PLPPR4,DDN,FXYD6,ADRA1A,PRRT1,COMT,SRCIN1,RIMS1,HSPA8,GABRA2,ARHGAP32,GABBR1,OPRK1,PCDH17,LRP4,PTPRA,SLC1A2,CLTA…	91
GO:0098978	glutamatergic synapse	84/1627	344/14730	1.7921e-10	SPTBN1,AP3D1,PPP2R1A,USP46,TANC2,ADCY1,VCP,MYO5A,CLSTN1,ABR,NLGN4X,VPS18,ADGRL3,GSK3B,MAPK10,SCN2A,PURA,ARF1,NRCAM,PSD2,PPP3CB,DLG4,NLGN3,CDH10,SYNPO,PRKAR1B,DLG2,CANX,LRRC4C,STAU1,GPM6A,NRP2,AKAP9,PFN2,BCAN,FBXO45,BCR,CDK5,TNR,ACTB,EGLN1,DLGAP3,APOE,APBA1,GRID1,CNIH2,PPP1CA,PIN1,CSPG5,NRP1,DGKZ,ARHGAP44,PLPPR4,FXYD6,ADRA1A,PRRT1,NPTXR,HSPA8,GRM1,WASF3,BSN,SPARCL1,PCDH17,SLC1A2,EFNB2,RHOA,PPFIA3,…	84
GO:0032279	asymmetric synapse	75/1627	293/14730	1.8609e-10	SPTBN1,PSD3,TANC2,MINK1,ADCY1,CAMK2A,CLSTN1,MAPK1,NTRK2,ABR,PRNP,MAP1B,NLGN4X,NSMF,MAP2,GRIA2,ARRB1,MAPK8IP2,SRGAP2,SYT11,INSYN1,RPL14,PSD,PJA2,NSF,ARF1,MAP4,NRCAM,CPEB3,DLG4,NLGN3,SYNPO,ACTR2,BMPR2,DLG2,PCBP2,LRRC4C,MPP2,AKAP9,FBXO45,BCR,CDK5,EGLN1,DLGAP3,GRID1,CNIH2,DGKZ,PLPPR4,SRCIN1,ARHGAP32,HNRNPA3,BSN,LRP4,EFNB2,SYNDIG1,PAK3,DVL1,ARRB2,NEURL1,EIF3A,EPHA4,RPS19,KCNAB2,CDK5R1,DNM2,FRMPD4,ADOR…	75
GO:0014069	postsynaptic density	74/1627	289/14730	1.9421e-10	SPTBN1,PSD3,TANC2,MINK1,ADCY1,CAMK2A,CLSTN1,MAPK1,NTRK2,ABR,PRNP,MAP1B,NLGN4X,NSMF,MAP2,GRIA2,ARRB1,MAPK8IP2,SRGAP2,SYT11,INSYN1,RPL14,PSD,PJA2,NSF,ARF1,MAP4,NRCAM,CPEB3,DLG4,SYNPO,ACTR2,BMPR2,DLG2,PCBP2,LRRC4C,MPP2,AKAP9,FBXO45,BCR,CDK5,EGLN1,DLGAP3,GRID1,CNIH2,DGKZ,PLPPR4,SRCIN1,ARHGAP32,HNRNPA3,BSN,LRP4,EFNB2,SYNDIG1,PAK3,DVL1,ARRB2,NEURL1,EIF3A,EPHA4,RPS19,KCNAB2,CDK5R1,DNM2,FRMPD4,ADORA1,RGS…	74
GO:0098984	neuron to neuron synapse	78/1627	313/14730	1.9421e-10	SPTBN1,PSD3,TANC2,MINK1,ADCY1,CAMK2A,CLSTN1,MAPK1,NTRK2,ABR,PRNP,MAP1B,NLGN4X,NSMF,MAP2,GRIA2,ARRB1,MAPK8IP2,SRGAP2,SYT11,INSYN1,RPL14,PSD,PJA2,NSF,ARF1,MAP4,NRCAM,CPEB3,DLG4,NLGN3,SYNPO,PRKAR1B,ACTR2,BMPR2,DLG2,PCBP2,LRRC4C,MPP2,AKAP9,FBXO45,BCR,CDK5,EGLN1,DLGAP3,GRID1,CNIH2,DGKZ,PLPPR4,SRCIN1,ARHGAP32,HNRNPA3,BSN,LRP4,EFNB2,SYNDIG1,NECTIN1,PAK3,DVL1,ARRB2,NEURL1,EIF3A,EPHA4,RPS19,KCNAB2,CDK5R1,…	78
GO:0044297	cell body	108/1627	500/14730	2.24815e-10	MAP1A,KIF1A,ASTN1,CTNND2,GNAZ,RUFY3,MYO5A,MAPK1,LMTK2,PINK1,SEZ6L,MAP1B,SNPH,KIF5C,KIF5A,NSMF,MAP2,MAP2K4,GNB2,MAPK8IP2,WDFY3,AMFR,SYT11,UBB,SLC1A3,GOT2,MAPK10,CKB,LRP1,PURA,NCDN,PSD2,GABARAPL1,RACK1,NUMA1,HCFC1,APBB1,SYNPO,GLUL,DAB2IP,BMPR2,GNB1,ZPR1,NDN,CANX,MAPK8IP1,PITPNM3,STAU1,GPM6A,SORT1,AKAP9,VTI1B,CDK5,EZR,APOE,PGRMC1,PPP1CA,ATP13A2,UCHL1,NRP1,HSP90AB1,CIB1,DDN,COMT,SRCIN1,ENO2,GDI1,TIMP…	108
GO:0033267	axon part	82/1627	344/14730	4.2917e-10	SPTBN1,MAP1A,KIF1A,ATP6V0D1,AP3D1,GIT1,RUFY3,TMOD2,BRSK1,MYO5A,LMTK2,NTRK2,PINK1,MAP1B,KIF5C,KIF5A,TPRG1L,MAP2,AMFR,SYT11,BLOC1S6,LRP1,SCN2A,NRCAM,PCDH9,APBB1,DLG4,KIF3B,GLUL,DLG2,ZPR1,MAPK8IP1,SETX,PACSIN1,GPM6A,CDK5,ACTB,DST,KCNQ3,ARL8A,UCHL1,CALM3,NRP1,HSP90AB1,SYNJ1,TBC1D24,FSCN1,CIB1,AP3S1,TAOK2,KLC1,PAFAH1B1,USP9X,TIMP2,KIF21B,SOD1,OPRK1,KATNB1,EXOC7,GPRIN1,AP3B2,SLC1A2,APP,KIF1B,EXOC3,NECT…	82
GO:0043025	neuronal cell body	92/1627	435/14730	2.16334e-08	MAP1A,KIF1A,ASTN1,CTNND2,RUFY3,MYO5A,MAPK1,LMTK2,SEZ6L,MAP1B,SNPH,KIF5C,KIF5A,NSMF,MAP2,MAP2K4,MAPK8IP2,WDFY3,AMFR,UBB,SLC1A3,GOT2,MAPK10,CKB,LRP1,PURA,NCDN,PSD2,RACK1,NUMA1,HCFC1,APBB1,SYNPO,GLUL,DAB2IP,BMPR2,ZPR1,NDN,CANX,STAU1,GPM6A,SORT1,AKAP9,VTI1B,CDK5,APOE,PGRMC1,PPP1CA,ATP13A2,UCHL1,NRP1,HSP90AB1,CIB1,DDN,SRCIN1,ENO2,GDI1,TIMP2,ENDOG,TTBK1,SOD1,OPRK1,ASTN2,LRP4,CX3CL1,TXN2,KATNB1,EEF1A2,A…	92
GO:0043197	dendritic spine	40/1627	140/14730	3.46076e-07	CAMK2A,CLSTN1,MAP1B,GRIA2,ARRB1,SRGAP2,SYT11,PSD,APBB1,DLG4,SYNPO,ATP1A2,CANX,FARP1,GPM6A,MPP2,PTEN,CNIH2,PPP1CA,STRN4,DDN,COMT,ARHGAP32,APP,RHOA,SYNDIG1,DVL1,ABI2,ARRB2,PRKACA,NEURL1,EPHA4,CDK5R1,FRMPD4,ADORA1,ARF4,ADAM10,PALM,SLC8A1,GRIA1	40
GO:0120111	neuron projection cytoplasm	28/1627	80/14730	4.31243e-07	MAP1A,KIF1A,AP3D1,UHMK1,MAPK1,KIF5C,KIF5A,MAP2,MAP2K4,BLOC1S6,PURA,GABARAPL1,DLG4,KIF3B,DLG2,CANX,DST,ARL8A,ABHD12,UCHL1,AP3S1,PAFAH1B1,HNRNPU,SOD1,AP3B2,KIF1B,SPAST,NEFL	28
GO:0005874	microtubule	72/1627	345/14730	2.05071e-06	MAP1A,DPYSL2,CALM2,MYO5A,TUBA1B,DYNC1H1,MAP1B,CSNK1D,SNPH,BEX4,MAP2,CLTC,APC,DNM1L,CALM1,MAP4,GABARAPL1,TPPP,MACF1,NUMA1,DYNC1LI2,KIF3B,CEP170B,REEP2,TUBA4A,CDK5,DST,NAV3,CALM3,SYNJ1,LRPPRC,CCSAP,KLC1,PAFAH1B1,MAP6,DYNC1I1,TUBGCP2,TPT1,CCT3,CLASP1,KLHL21,RCC2,HNRNPU,ARL3,KATNB1,TBCC,CCT2,SPAST,DVL1,JAKMIP1,EML2,NUDC,CAMSAP2,EIF3A,MAPRE1,KCNAB2,CLIP2,CDK5R1,DNM2,DYNLL1,DCXR,CLIP1,CEP295,MAP1S,KIFA…	72
GO:0030133	transport vesicle	68/1627	327/14730	5.14413e-06	DNAJC5,KIF1A,ATP6V0D1,CPE,ARFGEF3,SYT13,BRSK1,TPRG1L,STXBP5,SYNGR1,SYT11,CLTC,DNM1L,BLOC1S6,SV2B,TGOLN2,RAB6A,RAB11FIP5,DLG4,VAMP2,COPB2,SAR1B,AFTPH,SORT1,VTI1B,COPG1,MFF,APBA1,COPE,WDR7,CNIH2,ATP13A2,CALM3,RAB1A,AP2A1,AP3S1,AP1AR,MAP6,GABRA2,MCFD2,OPRK1,BSN,PDCD6,VDAC1,CHP1,WFS1,APP,CLTA,HLA-B,RAB5C,BCL2L1,TMED10,RAB14,SEC24C,CLCN3,SCAP,RAB5B,PI4K2A,COPS4,B2M,IGF2R,CNIH3,CLTB,SYN2,ADAM10,SYNRG,S…	68
GO:0150034	distal axon	56/1627	254/14730	8.14925e-06	ATP6V0D1,GIT1,RUFY3,TMOD2,BRSK1,MYO5A,LMTK2,NTRK2,PINK1,MAP1B,KIF5C,TPRG1L,MAP2,AMFR,SYT11,LRP1,PCDH9,APBB1,GLUL,ZPR1,MAPK8IP1,SETX,PACSIN1,GPM6A,CDK5,ACTB,CALM3,NRP1,HSP90AB1,SYNJ1,TBC1D24,FSCN1,CIB1,TAOK2,KLC1,PAFAH1B1,USP9X,TIMP2,KIF21B,OPRK1,KATNB1,EXOC7,GPRIN1,APP,EXOC3,NECTIN1,DVL1,UNC13C,SLC9A6,EPHA4,KCNAB2,CDK5R1,DNM2,ADORA1,BASP1,NEFL	56
GO:0030427	site of polarized growth	41/1627	166/14730	1.28597e-05	RUFY3,TMOD2,MYO5A,LMTK2,PINK1,MAP1B,KIF5C,MAP2,AMFR,LRP1,PCDH9,APBB1,ZPR1,MAPK8IP1,SETX,GPM6A,CDK5,CALM3,NRP1,HSP90AB1,FSCN1,CIB1,TAOK2,KLC1,PAFAH1B1,USP9X,TIMP2,KIF21B,KATNB1,EXOC7,GPRIN1,APP,EXOC3,NECTIN1,DVL1,EPHA4,CDK5R1,DNM2,PI4K2A,BASP1,NEFL	41
GO:0044440	endosomal part	89/1627	483/14730	1.74037e-05	ATP9A,LNPEP,ATP6V0E2,ATP6V0D1,AP3D1,SORL1,RAP2A,NTRK2,CTSB,VPS18,CTSD,CLTC,UBB,PSD,SNX27,SNX17,AP2M1,CDIP1,RAB11FIP5,ATP6AP1,UBA1,ATG9A,RAB22A,NDFIP1,RAB31,SORT1,VTI1B,ITM2B,ARL8A,ATP13A2,STX7,UBE2D3,MAP3K7,CHMP4B,AP2A1,AP5M1,CHMP1B,NDFIP2,MON1A,KIAA0319,VPS53,ARHGAP32,FGD2,RCC2,GNPNAT1,IRAK1,MVB12A,MMD,RAB7A,STOML1,SNX3,CD63,VPS4A,APP,APPL1,CLTA,PLEKHM2,ARHGAP1,SYNDIG1,HLA-B,RAB5C,SPAST,TBC1D5,P…	89
GO:0098685	Schaffer collateral - CA1 synapse	24/1627	80/14730	6.12181e-05	ADCY1,CAMK2A,ABR,STXBP5,SYT11,SYNPO,PRKAR1B,LRRC4C,PFN2,GRM5,BCR,CDK5,TNR,ACTB,APBA1,GRM1,GABBR1,BSN,PTPRA,EFNB2,DVL1,EPHA4,NEFL,SYN2	24
GO:1905368	peptidase complex	22/1627	70/14730	6.41735e-05	USP22,VCP,ECPAS,PSMD3,PSMB7,PSMC5,TAF6,PSMB4,PSMB5,ATXN7L3,UBQLN1,PSMD4,WFS1,PSMD8,PSMA7,ADRM1,PSMA3,PSMB10,PSMB2,UBE3A,PSMB6,PSMC4	22
GO:0030117	membrane coat	24/1627	84/14730	0.000128471	SCYL1,VPS18,CLTC,AP2M1,COPB2,AFTPH,COPG1,COPE,SYNJ1,CHMP4B,AP2A1,AP5M1,CHMP1B,AP3S1,EPS15L1,PDCD6,AP3B2,CLTA,TBC1D5,SEC24C,IGF2R,AP1B1,CLTB,SYNRG	24
GO:0048475	coated membrane	24/1627	84/14730	0.000128471	SCYL1,VPS18,CLTC,AP2M1,COPB2,AFTPH,COPG1,COPE,SYNJ1,CHMP4B,AP2A1,AP5M1,CHMP1B,AP3S1,EPS15L1,PDCD6,AP3B2,CLTA,TBC1D5,SEC24C,IGF2R,AP1B1,CLTB,SYNRG	24
GO:0000502	proteasome complex	19/1627	59/14730	0.000152852	VCP,ECPAS,PSMD3,PSMB7,PSMC5,PSMB4,PSMB5,UBQLN1,PSMD4,WFS1,PSMD8,PSMA7,ADRM1,PSMA3,PSMB10,PSMB2,UBE3A,PSMB6,PSMC4	19
GO:1905369	endopeptidase complex	19/1627	60/14730	0.000195063	VCP,ECPAS,PSMD3,PSMB7,PSMC5,PSMB4,PSMB5,UBQLN1,PSMD4,WFS1,PSMD8,PSMA7,ADRM1,PSMA3,PSMB10,PSMB2,UBE3A,PSMB6,PSMC4	19
GO:0031256	leading edge membrane	35/1627	151/14730	0.000199752	SPTBN1,PSD3,NCKAP1,TLN1,PDXP,APC,PSD,PSD2,GABARAPL1,MACF1,ATF4,ARHGEF4,PACSIN1,MPP2,EZR,CIB1,ARHGAP44,DDN,PTPRJ,CFL1,MTMR9,MTSS2,FGD2,SLC1A2,RHOA,PIP5K1C,PLEKHO1,DNM2,JCAD,NME1,ADORA1,GABRG2,ARF4,PALM,GRIA1	35
GO:0031252	cell leading edge	68/1627	376/14730	0.000340063	SPTBN1,PSD3,LMO4,NCKAP1,RUFY3,MYO5A,TLN1,PDXP,SRGAP2,APC,ACTR3,GBF1,PSD,ARF1,PSD2,GABARAPL1,MACF1,WASL,APBB1,CDC42BPB,ACTR2,RAB22A,ATF4,ARHGEF4,PACSIN1,MPP2,CDK5,EZR,DST,DGKZ,FSCN1,CIB1,ARHGAP44,DDN,PAFAH1B1,SRCIN1,PTPRJ,CFL1,MTMR9,MTSS2,FGD2,WASF3,ARFIP2,ARHGEF6,SLC1A2,APP,APPL1,RHOA,PIP5K1C,ABI2,PLEKHO1,MYH9,DNM2,FLOT1,JCAD,NME1,MKLN1,CARMIL2,NRBP1,ADORA1,GABRG2,CLIP1,ARF4,ARHGEF7,MYO10,NME2,PA…	68
GO:0099513	polymeric cytoskeletal fiber	81/1627	475/14730	0.000502406	MAP1A,DPYSL2,CALM2,NCKAP1,MYO5A,TUBA1B,DYNC1H1,MAP1B,CSNK1D,SNPH,BEX4,MAP2,VPS18,CLTC,APC,DNM1L,CALM1,MAP4,GABARAPL1,TPPP,MACF1,NUMA1,DYNC1LI2,KIF3B,CEP170B,REEP2,TUBA4A,CDK5,EZR,DST,NAV3,CALM3,NRP1,SYNJ1,LRPPRC,CCSAP,KLC1,PAFAH1B1,MAP6,DYNC1I1,TUBGCP2,TPT1,CCT3,CLASP1,KLHL21,RCC2,HNRNPU,ARL3,KATNB1,TBCC,CCT2,SPAST,DVL1,JAKMIP1,KEAP1,EML2,NUDC,CAMSAP2,EIF3A,MAPRE1,KCNAB2,CLIP2,CDK5R1,DNM2,DYNLL1,…	81
GO:0099240	intrinsic component of synaptic membrane	34/1627	155/14730	0.000718654	ADCY1,CLSTN1,SYT11,SCN2A,NRCAM,NLGN3,CDH10,CADM3,CNTN1,CANX,LRRC4C,GPM6A,NRP2,GRID1,CNIH2,CSPG5,NRP1,PLPPR4,FXYD6,ADRA1A,PRRT1,OPRK1,PCDH17,PTPRA,SLC1A2,EFNB2,NECTIN1,EPHA4,ADORA1,RGS7BP,ERBB4,DAGLA,SLC8A1,GRIA1	34
GO:0099699	integral component of synaptic membrane	32/1627	143/14730	0.000761254	ADCY1,CLSTN1,SYT11,SCN2A,NRCAM,NLGN3,CDH10,CADM3,CANX,LRRC4C,GPM6A,NRP2,GRID1,CNIH2,CSPG5,NRP1,PLPPR4,FXYD6,ADRA1A,PRRT1,OPRK1,PCDH17,PTPRA,SLC1A2,EFNB2,NECTIN1,EPHA4,ADORA1,ERBB4,DAGLA,SLC8A1,GRIA1	32
GO:0098936	intrinsic component of postsynaptic membrane	27/1627	116/14730	0.00113627	ADCY1,CLSTN1,NRCAM,NLGN3,CDH10,CNTN1,CANX,LRRC4C,NRP2,GRID1,CNIH2,CSPG5,NRP1,PLPPR4,FXYD6,ADRA1A,PRRT1,OPRK1,PCDH17,EFNB2,EPHA4,ADORA1,RGS7BP,ERBB4,DAGLA,SLC8A1,GRIA1	27
GO:0005905	clathrin-coated pit	18/1627	65/14730	0.00145884	ARRB1,TNK2,CLTC,DNM1L,LRP1,AP2M1,SORT1,SYNJ1,AP2A1,EPS15L1,APP,CLTA,TBC1D5,ARRB2,DNM2,CEMIP,CLTB,TFRC	18
GO:0099055	integral component of postsynaptic membrane	25/1627	111/14730	0.00288703	ADCY1,CLSTN1,NRCAM,NLGN3,CDH10,CANX,LRRC4C,NRP2,GRID1,CNIH2,CSPG5,NRP1,PLPPR4,FXYD6,ADRA1A,PRRT1,OPRK1,PCDH17,EFNB2,EPHA4,ADORA1,ERBB4,DAGLA,SLC8A1,GRIA1	25
GO:0005671	Ada2/Gcn5/Ada3 transcription activator complex	7/1627	15/14730	0.00417783	HCFC1,MAP3K7,WDR5,POLE4,UBAP2L,MBIP,DR1	7
GO:0008180	COP9 signalosome	11/1627	34/14730	0.00504277	GRB2,DCAF1,HSP90AB1,ATP5F1A,MYH9,DYNLL1,FLOT1,COPS4,COPS6,BASP1,GPS1	11
GO:0031594	neuromuscular junction	15/1627	57/14730	0.00661371	DNAJC5,CRKL,STXBP5,CDK5,DLGAP3,TBC1D24,LRP4,APP,DLGAP4,PRKACA,EPHA4,MYH9,CDK5R1,NEFL,ANK3	15
GO:0097440	apical dendrite	7/1627	17/14730	0.00879312	MAP1B,NSMF,MAP2,CLU,CPEB3,GSK3A,NEURL1	7
GO:0016469	proton-transporting two-sector ATPase complex	12/1627	42/14730	0.00908832	ATP6V0E2,ATP6V0D1,ATP5F1C,ATP6V1H,ATP6AP1,ATP5F1B,ATP6V1A,ATP5F1A,ATP6V1C1,ATP5MPL,PPIF,ATP6V0A1	12
GO:0010494	cytoplasmic stress granule	14/1627	54/14730	0.0102113	LARP1,VCP,CAPRIN1,MBNL1,STAU1,NUFIP2,RBM4,DDX1,LARP4,HNRNPK,RPTOR,DDX3X,G3BP2,HABP4	14
GO:0098889	intrinsic component of presynaptic membrane	18/1627	78/14730	0.0102113	SYT11,SCN2A,CDH10,CADM3,CNTN1,CANX,GPM6A,FXYD6,ADRA1A,OPRK1,PCDH17,SLC1A2,EFNB2,NECTIN1,EPHA4,ADORA1,RGS7BP,ERBB4	18
GO:0035770	ribonucleoprotein granule	34/1627	184/14730	0.0102113	SYNE1,UHMK1,LARP1,VCP,AGO1,CAPRIN1,DHX30,MBNL1,BTBD1,STAU1,NUFIP2,ACTB,RBM4,DDX1,LARP4,DYNC1I1,RC3H2,CDK9,CNOT7,HNRNPA3,HNRNPU,EDC4,HNRNPK,RPTOR,CNOT1,JAKMIP1,PCBP1,DDX3X,DHX9,RPL28,G3BP2,HABP4,TUBB,UPF1	34
GO:0031248	protein acetyltransferase complex	18/1627	79/14730	0.0114062	USP22,JADE2,TRRAP,HCFC1,TAF6,OGT,ACTB,NAA38,KAT8,MAP3K7,TADA2B,ATXN7L3,WDR5,POLE4,KAT7,UBAP2L,MBIP,DR1	18
GO:1902493	acetyltransferase complex	18/1627	79/14730	0.0114062	USP22,JADE2,TRRAP,HCFC1,TAF6,OGT,ACTB,NAA38,KAT8,MAP3K7,TADA2B,ATXN7L3,WDR5,POLE4,KAT7,UBAP2L,MBIP,DR1	18
GO:0005925	focal adhesion	62/1627	393/14730	0.0126825	ADD1,GIT1,NCKAP1,TLN1,MAPK1,GNB2,PPIA,CLTC,ACTR3,PRUNE1,LRP1,ARF1,YWHAG,PI4KA,MPRIP,MAPK3,ACTR2,PCBP2,FLII,EZR,ACTB,DST,RPL4,BSG,LASP1,NRP1,RPS11,TNS3,CFL1,HSPA8,RPS16,CLASP1,PLEC,HSPA9,MAP2K1,HACD3,SDC4,CHP1,HNRNPK,EFNB2,MAPRE2,RHOA,PIP5K1C,RPL3,PVR,MAPRE1,RPS19,PEAK1,MYH9,DNM2,PPFIA1,RPS2,FLOT1,PPIB,B2M,EHD3,IGF2R,ARHGEF7,ALCAM,YWHAB,ADAM10,RPL8	62
GO:0099056	integral component of presynaptic membrane	16/1627	69/14730	0.014861	SYT11,SCN2A,CDH10,CADM3,CANX,GPM6A,FXYD6,ADRA1A,OPRK1,PCDH17,SLC1A2,EFNB2,NECTIN1,EPHA4,ADORA1,ERBB4	16
GO:0030175	filopodium	20/1627	95/14730	0.0160509	RUFY3,MYO5A,DYNC1H1,MAP2,UBE2Q1,APBB1,FARP1,GPM6A,CDK5,EZR,FSCN1,CIB1,AP2A1,SRCIN1,APP,ABI2,EPHA4,MORN4,MYO10,PALM	20
GO:0030055	cell-substrate junction	62/1627	400/14730	0.0173395	ADD1,GIT1,NCKAP1,TLN1,MAPK1,GNB2,PPIA,CLTC,ACTR3,PRUNE1,LRP1,ARF1,YWHAG,PI4KA,MPRIP,MAPK3,ACTR2,PCBP2,FLII,EZR,ACTB,DST,RPL4,BSG,LASP1,NRP1,RPS11,TNS3,CFL1,HSPA8,RPS16,CLASP1,PLEC,HSPA9,MAP2K1,HACD3,SDC4,CHP1,HNRNPK,EFNB2,MAPRE2,RHOA,PIP5K1C,RPL3,PVR,MAPRE1,RPS19,PEAK1,MYH9,DNM2,PPFIA1,RPS2,FLOT1,PPIB,B2M,EHD3,IGF2R,ARHGEF7,ALCAM,YWHAB,ADAM10,RPL8	62
GO:0033643	host cell part	5/1627	11/14730	0.0196301	PI4KA,AXL,CNOT7,PI4K2A,SCO1	5
GO:0031968	organelle outer membrane	32/1627	182/14730	0.0232892	SYNE1,PINK1,DNM1L,UBB,RAB11FIP5,RAF1,ATP5MC3,VPS13C,MFF,BRI3BP,NAV3,LRPPRC,PI4KB,MAVS,VDAC1,ACSL6,BCL2L1,SLC11A2,EPHA4,SLC25A46,NME1,DDX3X,BNIP3L,AMBRA1,ABCB6,PPP2R2B,ARMCX1,UBA52,SH3GLB1,STARD7,SNN,GUCY2D	32
GO:0019867	outer membrane	32/1627	184/14730	0.0262321	SYNE1,PINK1,DNM1L,UBB,RAB11FIP5,RAF1,ATP5MC3,VPS13C,MFF,BRI3BP,NAV3,LRPPRC,PI4KB,MAVS,VDAC1,ACSL6,BCL2L1,SLC11A2,EPHA4,SLC25A46,NME1,DDX3X,BNIP3L,AMBRA1,ABCB6,PPP2R2B,ARMCX1,UBA52,SH3GLB1,STARD7,SNN,GUCY2D	32
GO:0005635	nuclear envelope	61/1627	402/14730	0.0262321	SYNE1,SHISA5,GNAZ,TNKS,GAPDH,SORL1,GPX4,PRNP,XPOT,NSMF,WDFY3,TBC1D20,NUP133,SPIN1,XPO7,MAPK3,CERS4,TNKS2,SORT1,RAN,DST,GNAQ,CBX5,BICD2,NAV3,SCRN1,TERF2IP,KLHDC2,LRPPRC,CHMP4B,KPNA4,ADRA1A,PAFAH1B1,FAM169A,QSOX2,AKAP6,GHDC,VAPA,NXF1,NUP85,HACD3,APP,CERS6,RCC1,SPAST,BCL2L1,NUP98,AGFG1,INTS5,BRAP,BNIP3L,LRRC59,ZNF383,CLIP1,IGF2R,SH3BGRL2,RTN4,RAE1,TUBB,BIN1,GUCY2D	61
GO:0030496	midbody	30/1627	170/14730	0.0264538	RAP2A,PDXP,CRMP1,RACK1,KIF3B,C6orf89,RAN,PIN1,ARL8A,CHMP4B,CHMP1B,YPEL5,GDI1,BIRC6,RCC2,HNRNPU,ARL3,KATNB1,EXOC7,GNAI2,VPS4A,EXOC3,RHOA,SPAST,TTC19,KEAP1,DNM2,WIZ,SH3GLB1,MAPRE3	30
GO:0018995	host	15/1627	68/14730	0.0264538	UBB,NUP133,PI4KA,RAN,AXL,CNOT7,TOP2B,MVB12A,NUP85,KPNA6,NUP98,PI4K2A,UBA52,RAE1,SCO1	15
GO:0038201	TOR complex	5/1627	12/14730	0.0264538	LARP1,PINK1,RPTOR,RICTOR,MLST8	5
GO:0097449	astrocyte projection	5/1627	12/14730	0.0264538	PINK1,AQP4,EZR,ADGRG1,APP	5
GO:0099059	integral component of presynaptic active zone membrane	5/1627	12/14730	0.0264538	SYT11,CDH10,CANX,GPM6A,NECTIN1	5
GO:0008287	protein serine/threonine phosphatase complex	10/1627	38/14730	0.0267888	PPP2R1A,PPP2R2C,PPP3CB,PPP2R5C,PPP1CA,WDR82,PPP1R15B,SHOC2,PPP2CB,PPP4C	10
GO:1903293	phosphatase complex	10/1627	38/14730	0.0267888	PPP2R1A,PPP2R2C,PPP3CB,PPP2R5C,PPP1CA,WDR82,PPP1R15B,SHOC2,PPP2CB,PPP4C	10
GO:0070069	cytochrome complex	6/1627	17/14730	0.0288436	UQCRC1,COX4I1,UQCRC2,NDUFA4,UQCC3,COX6A1	6
GO:0005746	mitochondrial respiratory chain	16/1627	76/14730	0.030147	NDUFS8,NDUFC2,SDHA,UQCRC1,COX4I1,NDUFA13,UQCRC2,NDUFA9,SDHC,COX7A2L,COX7B,NDUFA4,NDUFS2,NDUFB7,UQCC3,COX6A1	16
GO:0070469	respiratory chain	17/1627	84/14730	0.0351829	NDUFS8,NDUFC2,SDHA,UQCRC1,COX4I1,NDUFA13,UQCRC2,NDUFA9,SDHC,COX7A2L,TTC19,COX7B,NDUFA4,NDUFS2,NDUFB7,UQCC3,COX6A1	17
GO:0060076	excitatory synapse	11/1627	46/14730	0.0365949	SRPX2,NLGN4X,GRIA2,SYT11,DLG4,NLGN3,CADM3,BSN,SYNDIG1,SPTBN2,UNC13C	11

## Sheet: Table_S3_Biologocal_Process
ID	Description	GeneRatio	BgRatio	q	Member Genes	Count
GO:0048667	cell morphogenesis involved in neuron differentiation	112/1571	467/14190	3.19505e-12	SPTBN1,DPYSL2,ARHGAP35,SPTAN1,ADGRB3,NCAM1,CTNND2,MINK1,ADCY1,RUFY3,BRSK1,CAMK2A,GRB2,CAPRIN1,RAP2A,BCL11B,MAPK1,NTRK2,MAP1B,KIF5C,NSMF,MAP2,PLXNA3,MAPK8IP2,CRMP1,DNM1L,SLC1A3,GSK3B,LRP1,NRCAM,WDR36,MACF1,WASL,PPP3CB,APBB1,DLG4,NLGN3,PTPN11,MAPK3,B4GALT5,ACTR2,BMPR2,NDN,MYCBP2,PTPRZ1,LRRC4C,FARP1,CHL1,KIDINS220,STK25,NRP2,CHN1,FBXO45,CDK5,EZR,TNR,LHX2,PTEN,APOE,KALRN,SHC3,UCHL1,NRP1,NFIB,HSP90AB1…	112
GO:0050808	synapse organization	93/1571	378/14190	9.92869e-11	ADGRB3,ADD2,CTNND2,CRKL,EIF4G1,SRPX2,VCP,MYO5A,CLSTN1,CAPRIN1,NTRK2,PRNP,SEZ6L,MAP1B,NLGN4X,ADGRL3,DNM1L,MECP2,ARF1,NRCAM,RER1,WASL,DLG4,NLGN3,SYNPO,ACTR2,DAB2IP,DLG2,LRRC4C,STAU1,FARP1,GPM6A,NRP2,PFN2,BCAN,GRM5,CDK5,TNR,ACTB,EGLN1,PTEN,DLGAP3,APOE,KALRN,PIN1,NRP1,PAFAH1B1,SRCIN1,CFL1,NRDC,NRXN2,HSPA8,RAB39B,GABRA2,SLIT1,WASF3,AGRN,BSN,SPARCL1,PLXNB2,PCDH17,LRP4,CX3CL1,APP,EFNB2,RHOA,SYNDIG1,NECT…	93
GO:0051648	vesicle localization	70/1571	263/14190	1.88553e-09	DNAJC5,KIF1A,AP3D1,GIT1,ADCY1,BRSK1,MYO5A,CAMK2A,PINK1,CSNK1D,SNPH,KIF5A,MAP2,VPS18,DNM1L,PREPL,GBF1,GSK3B,NSF,BLOC1S6,TBC1D20,ARF1,WASL,NLGN3,KIF3B,VAMP2,SAR1B,PPP6R1,PFN2,TRAPPC10,FYCO1,CDK5,PTEN,APBA1,CNIH2,CSPG5,CALM3,SYNJ1,CACNB2,RAB1A,SCFD1,AP3S1,ADRA1A,AP1AR,PAFAH1B1,RAB3GAP1,DYNC1I1,RIMS1,CADPS,MCFD2,CLASP1,PCDH17,PDCD6,AP3B2,KIF1B,SYNDIG1,PPFIA3,PIP5K1C,DVL1,TMED10,SEC24C,FAM91A1,DNM2,KI…	70
GO:0050804	modulation of chemical synaptic transmission	86/1571	377/14190	2.07295e-08	MAP1A,USP46,GIT1,ADCY1,BRSK1,CAMK2A,MAPK1,NTRK2,ABR,PRNP,PINK1,MAP1B,NLGN4X,NSMF,TPRG1L,VPS18,SYNGR1,MAPK8IP2,SYT11,DNM1L,PREPL,SLC1A3,GSK3B,ASIC1,MECP2,ARF1,NCDN,EIF2AK4,CPEB3,PPP3CB,YWHAG,DLG4,NLGN3,VAMP2,SYNPO,GLUL,PRKAR1B,ATP1A2,LRRC4C,STAU1,MPP2,AKAP9,PFN2,GRM5,BCR,CDK5,ABAT,TNR,EGLN1,PTEN,APOE,APBA1,CNIH2,CSPG5,CALM3,CACNB2,ADRA1A,NPTXR,RAB3GAP1,RIMS1,PCDH17,CX3CL1,GNAI2,PTPRA,APP,PPFIA3,NF…	86
GO:0051650	establishment of vesicle localization	64/1571	246/14190	2.07295e-08	DNAJC5,KIF1A,AP3D1,GIT1,ADCY1,MYO5A,CAMK2A,PINK1,CSNK1D,SNPH,KIF5A,MAP2,VPS18,DNM1L,PREPL,GBF1,GSK3B,NSF,BLOC1S6,TBC1D20,ARF1,WASL,KIF3B,VAMP2,SAR1B,PPP6R1,PFN2,TRAPPC10,FYCO1,CDK5,APBA1,CNIH2,CSPG5,CALM3,SYNJ1,CACNB2,RAB1A,SCFD1,AP3S1,ADRA1A,AP1AR,PAFAH1B1,RAB3GAP1,DYNC1I1,RIMS1,CADPS,MCFD2,CLASP1,PDCD6,AP3B2,KIF1B,PPFIA3,PIP5K1C,DVL1,TMED10,SEC24C,FAM91A1,DNM2,KIFAP3,CNIH3,ATP2A2,RIMS3,PPP6R3,G…	64
GO:0099177	regulation of trans-synaptic signaling	86/1571	378/14190	2.07295e-08	MAP1A,USP46,GIT1,ADCY1,BRSK1,CAMK2A,MAPK1,NTRK2,ABR,PRNP,PINK1,MAP1B,NLGN4X,NSMF,TPRG1L,VPS18,SYNGR1,MAPK8IP2,SYT11,DNM1L,PREPL,SLC1A3,GSK3B,ASIC1,MECP2,ARF1,NCDN,EIF2AK4,CPEB3,PPP3CB,YWHAG,DLG4,NLGN3,VAMP2,SYNPO,GLUL,PRKAR1B,ATP1A2,LRRC4C,STAU1,MPP2,AKAP9,PFN2,GRM5,BCR,CDK5,ABAT,TNR,EGLN1,PTEN,APOE,APBA1,CNIH2,CSPG5,CALM3,CACNB2,ADRA1A,NPTXR,RAB3GAP1,RIMS1,PCDH17,CX3CL1,GNAI2,PTPRA,APP,PPFIA3,NF…	86
GO:0050890	cognition	65/1571	259/14190	5.13655e-08	MAP1A,DEAF1,ADGRB3,NDRG4,ADCY1,TMOD2,BRSK1,MAPK1,NTRK2,PRNP,THRA,NLGN4X,MAPK8IP2,AMFR,PJA2,ASIC1,MECP2,GPR155,SCN2A,EIF2AK4,CPEB3,PPP3CB,DLG4,NLGN3,SYNPO,PRKAR1B,ACTR2,ATP1A2,ATXN1,PTPRZ1,CHL1,MGAT3,GRM5,CDK5,TNR,PTEN,APOE,KALRN,SHC3,B4GALT2,SYNJ1,PTCHD1,PAFAH1B1,COMT,DGCR2,NRXN2,TTBK1,OPRK1,SOBP,VDAC1,APP,NF1,JPH3,JAKMIP1,SLC11A2,PAK5,CEBPB,CIC,BHLHB9,ADORA1,ARF4,BRINP1,SLC17A7,EIF4EBP2,GRIA1	65
GO:0099504	synaptic vesicle cycle	46/1571	157/14190	9.80589e-08	DNAJC5,GIT1,ADCY1,BRSK1,CAMK2A,SNPH,STXBP5,VPS18,SYT11,DNM1L,PREPL,GSK3B,BLOC1S6,PPP3CB,NLGN3,VAMP2,PRKAR1B,CANX,PACSIN1,PFN2,CDK5,ACTB,PTEN,APBA1,CSPG5,CALM3,SYNJ1,CACNB2,ADRA1A,RAB3GAP1,RIMS1,CADPS,BSN,PCDH17,SYNDIG1,PPFIA3,PIP5K1C,DVL1,DENND1A,CDK5R1,DNAJC6,RAPGEF4,SYN2,ATP2A2,RIMS3,SLC17A7	46
GO:0030705	cytoskeleton-dependent intracellular transport	45/1571	153/14190	1.24211e-07	MAP1A,KIF1A,AP3D1,ARHGAP21,MYO5A,TUBA1B,TNPO1,MAP1B,KIF5C,KIF5A,MAP2,UBB,BLOC1S6,PURA,RAB6A,WASL,KIF3B,DLG2,TUB,FYCO1,COPG1,DST,APBA1,CNIH2,ARL8A,BICD2,UCHL1,LRPPRC,RAB1A,AP3S1,PAFAH1B1,DYNC1I1,HNRNPU,SOD1,ARL3,AP3B2,APP,KIF1B,SPAST,DYNLL1,MAP1S,NEFL,KIFAP3,MYO10,TUBB	45
GO:0010769	regulation of cell morphogenesis involved in differentiation	61/1571	247/14190	2.4898e-07	DPYSL2,ARHGAP35,ADGRB3,CRKL,RUFY3,BRSK1,CAPRIN1,RAP2A,NTRK2,MAP1B,NSMF,MAP2,PLXNA3,DNM1L,GSK3B,LRP1,NRCAM,WDR36,MACF1,CRK,NLGN3,ACTR2,BMPR2,MYCBP2,LRRC4C,STK25,CHN1,CDK5,TNR,PTEN,APOE,KALRN,CSPG5,NRP1,CIB1,AP1AR,PAFAH1B1,PARP6,SRCIN1,GDI1,CFL1,RCC2,MAP2K1,LRP4,RHOA,PAK3,ABI2,EPHA4,YWHAH,CDK5R1,DNM2,UBE3A,BHLHB9,KNDC1,NEFL,ARHGEF7,AMIGO1,ADAM10,RTN4,OMG,RAPGEF2	61
GO:0010498	proteasomal protein catabolic process	81/1571	374/14190	4.21208e-07	MAP1A,RNF41,VCP,RAD23A,PINK1,CSNK1D,MAPK9,ARRB1,AMFR,ECPAS,UBB,GSK3B,BAG6,AGAP3,MARCH6,PSMD3,RACK1,CLU,PSMB7,PSMC5,PPP2R5C,NFE2L1,STUB1,DAB2IP,FBXW7,PCBP2,RNF187,KLHL42,OGT,FBXO45,CSNK1E,FBXO44,BUB3,APOE,SYVN1,SUMO2,DERL1,UCHL1,HSP90AB1,PSMB4,UBE2D3,PCNP,PSMB5,AKT1,UBQLN1,ENC1,AUP1,FBXO6,PSMD4,UBE2B,RNF103,SKP1,PPP2CB,WFS1,PSMD8,UFD1,GSK3A,FBXO22,PSMA7,PSMA3,PSMB10,DVL1,KEAP1,NPLOC4,ARRB2,PRKACA,…	81
GO:0099003	vesicle-mediated transport in synapse	47/1571	171/14190	4.61923e-07	DNAJC5,AP3D1,USP46,GIT1,ADCY1,CAMK2A,CLSTN1,PINK1,SNPH,MAP2,VPS18,SYT11,DNM1L,PREPL,GSK3B,MAPK10,BLOC1S6,ARF1,PPP3CB,VAMP2,CANX,PACSIN1,PFN2,CDK5,ACTB,APBA1,CNIH2,CSPG5,CALM3,SYNJ1,CACNB2,AP3S1,ADRA1A,RAB3GAP1,RIMS1,CADPS,AP3B2,EFNB2,PPFIA3,PIP5K1C,DVL1,DENND1A,DNM2,DNAJC6,ATP2A2,RIMS3,SLC17A7	47
GO:0007611	learning or memory	57/1571	228/14190	4.61923e-07	MAP1A,DEAF1,ADGRB3,NDRG4,ADCY1,TMOD2,BRSK1,MAPK1,NTRK2,PRNP,THRA,NLGN4X,MAPK8IP2,AMFR,PJA2,ASIC1,MECP2,SCN2A,EIF2AK4,CPEB3,PPP3CB,DLG4,NLGN3,SYNPO,PRKAR1B,ACTR2,ATP1A2,ATXN1,PTPRZ1,GRM5,CDK5,TNR,PTEN,APOE,KALRN,SHC3,B4GALT2,SYNJ1,PAFAH1B1,COMT,NRXN2,TTBK1,OPRK1,VDAC1,APP,NF1,JPH3,SLC11A2,PAK5,CEBPB,CIC,BHLHB9,ARF4,BRINP1,SLC17A7,EIF4EBP2,GRIA1	57
GO:0099111	microtubule-based transport	40/1571	142/14190	2.41342e-06	MAP1A,KIF1A,AP3D1,ARHGAP21,TNPO1,MAP1B,KIF5C,KIF5A,MAP2,UBB,BLOC1S6,PURA,RAB6A,KIF3B,DLG2,TUB,FYCO1,COPG1,DST,APBA1,CNIH2,ARL8A,BICD2,UCHL1,LRPPRC,RAB1A,AP3S1,PAFAH1B1,DYNC1I1,HNRNPU,SOD1,ARL3,AP3B2,APP,KIF1B,SPAST,DYNLL1,MAP1S,NEFL,KIFAP3	40
GO:0106027	neuron projection organization	28/1571	82/14190	3.4575e-06	MAP1A,CTNND2,CAPRIN1,PRNP,DNM1L,GSK3B,ARF1,WASL,DLG4,NLGN3,ACTR2,CDK5,PTEN,APOE,KALRN,PAFAH1B1,SRCIN1,CFL1,APP,PAK3,DVL1,IGF1R,ABI2,EPHA4,CDK5R1,UBE3A,BHLHB9,ADAM10	28
GO:0099173	postsynapse organization	41/1571	153/14190	6.0535e-06	CTNND2,CRKL,CAPRIN1,PRNP,DNM1L,ARF1,NRCAM,RER1,WASL,DLG4,NLGN3,ACTR2,DLG2,NRP2,CDK5,ACTB,EGLN1,PTEN,APOE,KALRN,NRP1,PAFAH1B1,SRCIN1,CFL1,NRXN2,HSPA8,LRP4,SPTBN2,PAK3,DVL1,IGF1R,ABI2,EPHA4,CDK5R1,UBE3A,FRMPD4,BHLHB9,ARF4,NEFL,ADAM10,NDRG1	41
GO:0032386	regulation of intracellular transport	78/1571	383/14190	7.16267e-06	NDRG4,GIT1,UHMK1,ADCY1,RUFY3,CAMK2A,SORL1,DYNC1H1,MAPK1,PRNP,PINK1,MAP1B,HUWE1,MAP2,VPS18,OAZ1,NUS1,DNM1L,PREPL,GSK3B,PIK3R2,TBC1D20,ARF1,PKIA,NUMA1,PTPN11,VAMP2,MAPK3,FBXW7,ZPR1,REEP2,UBE2L3,NPEPPS,PPM1A,PFN2,SUPT6H,CDK5,EZR,RAN,MFF,B3GAT3,APBA1,CNIH2,TCAF1,CSPG5,ATP13A2,CALM3,TRIM28,CACNB2,UBE2D3,CIB1,SCFD1,ARHGAP44,RBM4,ADRA1A,PIK3R1,RAB3GAP1,GDI1,MAVS,SNX3,MAP2K1,CHP1,GSK3A,ARHGAP1,NF1,DVL1,P…	78
GO:0010256	endomembrane system organization	72/1571	349/14190	1.22571e-05	SPTBN1,SYNE1,ANK2,PPP2R1A,ARHGAP21,MAPK1,CSNK1D,RTN3,VPS18,SYNGR1,ARL6IP1,SYT11,TRAPPC8,GBF1,BAG6,PSAP,TBC1D20,CLU,WASL,MAPK3,REEP2,RAB22A,PACSIN1,STK25,PDE4DIP,ANKLE2,AKAP9,PTEN,SYNJ1,RAB1A,CHMP4B,DYM,CHMP1B,PRKCA,PAFAH1B1,RAB3GAP1,AKT1,MTSS2,ASNA1,CLASP1,MVB12A,SOD1,TMCC1,RAB7A,SNX3,MAP2K1,ANO3,MIA3,VPS4A,PLEKHM2,TMED5,SPAST,NPLOC4,AGFG1,TMEM43,CAMSAP2,CLCN3,MYH9,DNM2,RAB5B,FLOT1,CSNK1A1,EHD3,R…	72
GO:0017156	calcium ion regulated exocytosis	35/1571	124/14190	1.22571e-05	DNAJC5,GIT1,ADCY1,CAMK2A,SNPH,VPS18,SYT11,DNM1L,PREPL,GSK3B,BLOC1S6,ARF1,PPP3CB,VAMP2,PFN2,CDK5,APBA1,CSPG5,CALM3,SYNJ1,CACNB2,ADRA1A,RAB3GAP1,RIMS1,CADPS,CHP1,SDF4,GNAI2,PPFIA3,PIP5K1C,DVL1,RAPGEF4,SYN2,ATP2A2,RIMS3	35
GO:0098930	axonal transport	20/1571	51/14190	1.87372e-05	MAP1A,KIF1A,AP3D1,KIF5C,KIF5A,MAP2,BLOC1S6,KIF3B,DLG2,DST,CNIH2,ARL8A,UCHL1,AP3S1,PAFAH1B1,SOD1,AP3B2,KIF1B,SPAST,NEFL	20
GO:1903827	regulation of cellular protein localization	91/1571	483/14190	2.10791e-05	SPTBN1,MAP1A,CRKL,UHMK1,RUFY3,SORL1,MAPK1,PRNP,PINK1,HUWE1,MAP2,OAZ1,SYT11,CLTC,APC,GBF1,GSK3B,PIK3R2,ILRUN,LRP1,GPM6B,PKIA,AP2M1,RACK1,RER1,NUMA1,YWHAG,RAB11FIP5,TRIM8,PTPN11,VAMP2,GLUL,FBXW7,ZPR1,UBE2L3,NPEPPS,MGAT3,PPM1A,SUPT6H,VTI1B,CSNK1E,CDK5,EZR,ACTB,RAN,MFF,B3GAT3,TCAF1,PIN1,ATP13A2,HSP90AB1,TRIM28,STX7,UBE2D3,CIB1,ARHGAP44,PIK3R1,GDI1,AKT1,MAVS,CCT3,DNAJA1,ASTN2,LRP4,CHP1,VPS4A,APPL1,GSK…	91
GO:0018107	peptidyl-threonine phosphorylation	29/1571	95/14190	2.17622e-05	CALM2,EIF4G1,TNKS,CAMK2A,MAPK1,LMTK2,DYRK1A,GSK3B,CALM1,HIPK2,DCAF1,CDK5,CALM3,PRKCA,STK39,AKT1,CAB39,TTBK1,MAP2K1,APP,GSK3A,SPRED1,RPTOR,PRKACA,CDK5R1,MAP3K10,CEMIP,TGFBR1,WNK1	29
GO:0060627	regulation of vesicle-mediated transport	85/1571	444/14190	2.51626e-05	SIRPA,USP46,NDRG4,GIT1,ADCY1,CAMK2A,SORL1,MAPK1,ABR,PINK1,STXBP5,MAP2,VPS18,ARRB1,TNK2,SYT11,DNM1L,PREPL,GSK3B,NSF,SNX17,LRP1,TBC1D20,ARF1,RACK1,CLU,WASL,PPP3CB,ATP6AP1,DLG4,VAMP2,MAPK3,TUB,PACSIN1,RAB31,ABL2,PFN2,BCR,CDK5,EZR,PTEN,RAPGEF1,APOE,APBA1,CNIH2,CSPG5,ATP13A2,AXL,CALM3,NRP1,CACNB2,SCFD1,ARHGAP44,AP2A1,ADRA1A,RAB3GAP1,PTPRJ,CLASP1,SOD1,RAB7A,SNX3,MAP2K1,SDC4,CD63,HNRNPK,GNAI2,VPS4A,APPL…	85
GO:0048524	positive regulation of viral process	30/1571	101/14190	2.52413e-05	ADAR,LARP1,SRPK2,RAD23A,PPIA,TBC1D20,STAU1,APOE,CHMP4B,CFL1,CDK9,TRIM11,HSPA8,CNOT7,TOP2B,VAPA,RAB7A,HACD3,KPNA6,VPS4A,PDE12,POLR2A,POLR2C,SP1,NELFCD,DDX3X,PPIB,DHX9,ZNF639,POLR2B	30
GO:0043254	regulation of protein complex assembly	75/1571	377/14190	2.57865e-05	SPTBN1,ADD1,SPTAN1,ADD2,LMO4,EIF4G1,NCKAP1,TMOD2,VCP,GRB2,SORL1,PINK1,MAP1B,THRA,MAP2,MAPK9,MTPN,ACTR3,PRUNE1,DNM1L,DYRK1A,GSK3B,MECP2,ARF1,RACK1,TPPP,CLU,NUMA1,WASL,HCFC1,RAF1,PTPN11,PEX5,STUB1,ACTR2,DAB2IP,SETX,PPM1A,ZNF451,AKAP9,PFN2,APOE,NAV3,FSCN1,AP1AR,MED25,HSPA8,CLASP1,TTBK1,EIF2AK2,DNAJC15,TMSB4X,RHOA,SPTBN2,PAK3,RICTOR,CNOT1,EML2,ABI2,EIF4EBP1,CAMSAP2,CUL4B,MAPRE1,CDK5R1,DDX3X,CARMIL2,C…	75
GO:0043393	regulation of protein binding	48/1571	206/14190	3.27818e-05	ADD1,ADD2,SORL1,MAP2,ARRB1,AMFR,HDAC5,CRMP1,GSK3B,LRP1,CRK,BTBD1,MAPK3,STUB1,DAB2IP,HIPK2,TMBIM6,CSNK1E,CDK5,ACTB,RAN,APOE,PPP1CA,PIN1,SPPL3,DERL1,NRP1,HSP90AB1,TLE5,AKT1,TTBK1,PPARA,PPP2CB,APP,AIDA,DVL1,ARRB2,PRKACA,EPHA4,MAPRE1,FLOT1,SMARCD3,DTX3L,B2M,TGFBR1,MAPRE3,RAPGEF2,PKD1	48
GO:0019884	antigen processing and presentation of exogenous antigen	41/1571	165/14190	3.7323e-05	LNPEP,AP3D1,DYNC1H1,KIF5A,CTSD,CLTC,ARF1,PSMD3,AP2M1,PSMB7,DYNC1LI2,PSMC5,KIF3B,SAR1B,CANX,ACTR1A,PSMB4,AP2A1,KLC1,PSMB5,DYNC1I1,PSMD4,RAB7A,TAP1,PSMD8,CLTA,PSMA7,HLA-B,SPTBN2,PSMA3,PSMB10,SEC24C,PSMB2,DNM2,DYNLL1,B2M,TAP2,PSMB6,PSMC4,KIFAP3,AP1B1	41
GO:0098693	regulation of synaptic vesicle cycle	30/1571	104/14190	4.43053e-05	DNAJC5,GIT1,ADCY1,BRSK1,CAMK2A,VPS18,SYT11,DNM1L,PREPL,GSK3B,PPP3CB,NLGN3,PRKAR1B,PFN2,CDK5,PTEN,APBA1,CSPG5,CALM3,CACNB2,ADRA1A,RAB3GAP1,BSN,PCDH17,DVL1,CDK5R1,RAPGEF4,ATP2A2,RIMS3,SLC17A7	30
GO:0031346	positive regulation of cell projection organization	68/1571	339/14190	5.72819e-05	ARHGAP35,ATMIN,NDRG4,NCKAP1,RUFY3,CAPRIN1,NTRK2,MAP1B,APC,DNM1L,LRP1,ARF1,ARSB,MACF1,CPEB3,WASL,APBB1,DLG4,CNTN1,ACTR2,DAB2IP,BMPR2,SETX,PACSIN1,KIDINS220,GPM6A,STK25,ABL2,RAPGEF1,APOE,PLPPR5,KALRN,NAV3,NRP1,TENM3,FSCN1,AP2A1,PAFAH1B1,PARP6,GDI1,RIMS1,CBFA2T2,DEF8,AGRN,PLXNB2,SNX3,MAP2K1,CX3CL1,KATNB1,RHOA,PAK3,DVL1,NEURL1,EPHA4,DNM2,MOB2,NME1,BHLHB9,CARMIL2,TAPT1,NEFL,ARHGEF7,TGFBR1,AMIGO1,NME2,…	68
GO:0006446	regulation of translational initiation	22/1571	65/14190	6.66368e-05	EIF4G1,UHMK1,LARP1,EIF4G3,EIF2AK4,ATF4,PPP1CA,EIF3K,EIF4H,RBM4,DDX1,CTIF,PPP1R15B,EIF2AK2,EIF5,EIF4A2,EIF4EBP1,DDX3X,EIF1,EIF4G2,HABP4,EIF4EBP2	22
GO:0070997	neuron death	64/1571	316/14190	7.73932e-05	DNAJC5,FAIM2,EIF4G1,GAPDH,SRPK2,SORL1,NTRK2,PRNP,PINK1,NSMF,MAP2K4,ARRB1,UBB,GSK3B,MECP2,LRP1,SCN2A,TNFRSF21,RACK1,CLU,FBXW7,TRIM2,EGLN2,ZPR1,PTPRZ1,CHL1,ATF4,HIPK2,CDK5,EGLN1,APOE,PIN1,ATP13A2,AXL,NRP1,HSP90AB1,CHMP4B,AKT1,TMEM259,ENDOG,SOD1,PPARA,CX3CL1,CHP1,DPYSL4,WFS1,APP,EFNB2,RHOA,NF1,LANCL1,PAK3,BCL2L1,ARRB2,CDK5R1,CEBPB,AGAP2,FAM162A,SET,BHLHB9,ADORA1,AMBRA1,ZNF746,NEFL	64
GO:0016049	cell growth	80/1571	426/14190	8.81987e-05	CYFIP2,DPYSL2,PPP2R1A,ENO1,CRKL,EIF4G1,RUFY3,CLSTN1,MAP1B,MAP2,MAP2K4,PLXNA3,MTPN,GSK3B,LRP1,CDKN2D,NRCAM,EIF2AK4,WDR36,RACK1,MACF1,PPP3CB,APBB1,NLGN3,BMPR2,EGLN2,NDN,NRP2,PRMT2,CDK5,TNR,LHX2,APOE,PIN1,NRP1,HSP90AB1,BST2,NDUFA13,CIB1,SMAD4,TAOK2,ADRA1A,PAFAH1B1,GDI1,PTPRJ,AKT1,USP9X,RIMS1,DDR1,DACT3,AKAP6,SLIT1,KMT2D,PPARA,APP,GSK3A,RHOA,EXTL3,RPTOR,DVL1,PAK5,SLC9A6,CDK5R1,DNM2,DDX3X,IP6K2,BCL6,K…	80
GO:0006836	neurotransmitter transport	50/1571	227/14190	8.81987e-05	DNAJC5,GIT1,ADCY1,BRSK1,CAMK2A,SNPH,VPS18,ARL6IP1,SYT11,DNM1L,PREPL,SLC1A3,GSK3B,BLOC1S6,ASIC1,GPM6B,SV2B,VAMP2,GLUL,ATP1A2,SLC25A18,SLC6A15,PFN2,CDK5,ABAT,APBA1,CSPG5,CALM3,SYNJ1,CACNB2,SLC38A1,ADRA1A,RAB3GAP1,RIMS1,NRXN2,CADPS,HSPA8,GABRA2,SLC1A2,PPFIA3,NF1,PIP5K1C,DVL1,PPFIA1,FLOT1,SYN2,ATP2A2,RIMS3,SLC17A7,KCNMB4	50
GO:0032535	regulation of cellular component size	61/1571	298/14190	8.81987e-05	SPTBN1,DPYSL2,ADD1,ARHGAP35,SPTAN1,ADD2,NCKAP1,RUFY3,TMOD2,GRB2,PDXP,MAP1B,MAP2,PLXNA3,MTPN,ACTR3,GSK3B,LRP1,ARF1,NRCAM,AP2M1,WDR36,MACF1,WASL,LRRC8B,ACTR2,BMPR2,AQP4,RAB22A,WDTC1,PFN2,CDK5,EZR,TNR,PTEN,APOE,PPP1CA,ATP13A2,NRP1,HSP90AB1,AP1AR,PAFAH1B1,GDI1,AKT1,CFL1,TMSB4X,RHOA,SPTBN2,RPTOR,PAK3,RICTOR,ABI2,CLCN3,CDK5R1,DNM2,CARMIL2,BAG4,NEFL,CLCN6,RTN4,BIN1	61
GO:0007269	neurotransmitter secretion	36/1571	143/14190	0.000100744	DNAJC5,GIT1,ADCY1,BRSK1,CAMK2A,SNPH,VPS18,SYT11,DNM1L,PREPL,GSK3B,BLOC1S6,ASIC1,VAMP2,PFN2,CDK5,APBA1,CSPG5,CALM3,SYNJ1,CACNB2,ADRA1A,RAB3GAP1,RIMS1,NRXN2,CADPS,HSPA8,PPFIA3,NF1,PIP5K1C,DVL1,PPFIA1,SYN2,ATP2A2,RIMS3,KCNMB4	36
GO:0099643	signal release from synapse	36/1571	144/14190	0.000118545	DNAJC5,GIT1,ADCY1,BRSK1,CAMK2A,SNPH,VPS18,SYT11,DNM1L,PREPL,GSK3B,BLOC1S6,ASIC1,VAMP2,PFN2,CDK5,APBA1,CSPG5,CALM3,SYNJ1,CACNB2,ADRA1A,RAB3GAP1,RIMS1,NRXN2,CADPS,HSPA8,PPFIA3,NF1,PIP5K1C,DVL1,PPFIA1,SYN2,ATP2A2,RIMS3,KCNMB4	36
GO:0050807	regulation of synapse organization	46/1571	206/14190	0.000143357	ADGRB3,CRKL,EIF4G1,SRPX2,VCP,CLSTN1,CAPRIN1,NTRK2,PRNP,ADGRL3,DNM1L,NRCAM,NLGN3,ACTR2,DAB2IP,GPM6A,NRP2,CDK5,EGLN1,PTEN,APOE,KALRN,PAFAH1B1,SRCIN1,CFL1,HSPA8,SLIT1,AGRN,LRP4,APP,RHOA,SYNDIG1,NECTIN1,PAK3,ABI2,NEURL1,EPHA4,CDK5R1,UBE3A,FRMPD4,BHLHB9,SLITRK4,ARF4,AMIGO1,ADAM10,TUBB	46
GO:0009205	purine ribonucleoside triphosphate metabolic process	60/1571	299/14190	0.000188181	GUK1,ENO1,NDUFS8,VCP,GAPDH,ATP5F1C,NDUFC2,PINK1,ALDOA,AK1,PFKM,GPI,DNM1L,MECP2,NUP133,PKM,ATP5F1B,UQCRC1,COX4I1,ATP5MC3,NCOR1,ATP1A2,OGT,DLD,RAN,NDUFA13,ATP6V1A,UQCRC2,ENO2,NDUFA9,HSPA8,COX6C,ATP5F1A,PGAM1,CYC1,PFKP,PPARA,NUP85,DNAJC15,PGM1,TMSB4X,RHOA,COX7A2L,PDE12,COX7B,NDUFA4,NUP98,OGDH,NDUFS2,NDUFB7,RAB23,NME1,UQCRQ,PPIF,UQCC3,COX6A1,PGM2L1,PGK1,NME2,RAE1	60
GO:0006914	autophagy	83/1571	457/14190	0.000188181	RNF41,ATP6V0E2,ATP6V0D1,EIF4G1,LARP1,VCP,GAPDH,PINK1,VPS26B,VPS18,ATP6V1H,WDFY3,CLTC,DNM1L,GSK3B,POLDIP2,PIK3R2,ACBD5,WIPI2,PSAP,EIF2AK4,GABARAPL1,ARSB,CLU,SPTLC1,TRIM8,MAPK3,STUB1,FBXW7,ATG9A,TBC1D14,VPS13C,PIP4K2B,ABL2,SMCR8,TMBIM6,FYCO1,CDK5,ATP13A2,UCHL1,KAT8,MAP3K7,RAB1A,CHMP4B,SCFD1,ATP6V1A,ADRA1A,RAB3GAP1,AKT1,MTMR9,LGALS8,ATG4B,HSPA8,RAB39B,UBQLN1,SOGA1,MVB12A,RAB7A,VDAC1,EXOC7,ATP6V1C1,E…	83
GO:0061919	process utilizing autophagic mechanism	83/1571	457/14190	0.000188181	RNF41,ATP6V0E2,ATP6V0D1,EIF4G1,LARP1,VCP,GAPDH,PINK1,VPS26B,VPS18,ATP6V1H,WDFY3,CLTC,DNM1L,GSK3B,POLDIP2,PIK3R2,ACBD5,WIPI2,PSAP,EIF2AK4,GABARAPL1,ARSB,CLU,SPTLC1,TRIM8,MAPK3,STUB1,FBXW7,ATG9A,TBC1D14,VPS13C,PIP4K2B,ABL2,SMCR8,TMBIM6,FYCO1,CDK5,ATP13A2,UCHL1,KAT8,MAP3K7,RAB1A,CHMP4B,SCFD1,ATP6V1A,ADRA1A,RAB3GAP1,AKT1,MTMR9,LGALS8,ATG4B,HSPA8,RAB39B,UBQLN1,SOGA1,MVB12A,RAB7A,VDAC1,EXOC7,ATP6V1C1,E…	83
GO:0046034	ATP metabolic process	56/1571	273/14190	0.000190851	GUK1,ENO1,NDUFS8,VCP,GAPDH,ATP5F1C,NDUFC2,PINK1,ALDOA,AK1,PFKM,GPI,DNM1L,MECP2,NUP133,PKM,ATP5F1B,UQCRC1,COX4I1,ATP5MC3,NCOR1,ATP1A2,OGT,DLD,NDUFA13,ATP6V1A,UQCRC2,ENO2,NDUFA9,HSPA8,COX6C,ATP5F1A,PGAM1,CYC1,PFKP,PPARA,NUP85,DNAJC15,PGM1,TMSB4X,RHOA,COX7A2L,PDE12,COX7B,NDUFA4,NUP98,OGDH,NDUFS2,NDUFB7,UQCRQ,PPIF,UQCC3,COX6A1,PGM2L1,PGK1,RAE1	56
GO:0035303	regulation of dephosphorylation	43/1571	191/14190	0.00021154	CALM2,PPP2R1A,ARFGEF3,PPP2R2C,LMTK2,PHACTR1,PINK1,NSMF,MARF1,GSK3B,CALM1,PPP2R5C,DLG2,FARP1,PPP6R1,ANKLE2,B3GAT3,PIN1,SPPL3,CALM3,HSP90AB1,SMG5,MTMR9,CRY2,SHOC2,PPP1R16B,EIF2AK2,CHP1,GNAI2,MTMR3,SPRED1,PPP2R5E,SET,ADORA1,RBM26,BAG4,PPP2R2B,SLC7A14,YWHAB,BOD1,CD2BP2,PPP6R3,WNK1	43
GO:0050803	regulation of synapse structure or activity	46/1571	210/14190	0.000213904	ADGRB3,CRKL,EIF4G1,SRPX2,VCP,CLSTN1,CAPRIN1,NTRK2,PRNP,ADGRL3,DNM1L,NRCAM,NLGN3,ACTR2,DAB2IP,GPM6A,NRP2,CDK5,EGLN1,PTEN,APOE,KALRN,PAFAH1B1,SRCIN1,CFL1,HSPA8,SLIT1,AGRN,LRP4,APP,RHOA,SYNDIG1,NECTIN1,PAK3,ABI2,NEURL1,EPHA4,CDK5R1,UBE3A,FRMPD4,BHLHB9,SLITRK4,ARF4,AMIGO1,ADAM10,TUBB	46
GO:0007265	Ras protein signal transduction	62/1571	315/14190	0.000219964	ARHGAP35,PSD3,CRKL,ARFGEF3,NCKAP1,MRAS,GRB2,RAP2A,ABR,ARRB1,GBF1,PSD,ARHGEF25,MCF2L,PSD2,CRK,RAF1,DAB2IP,GNB1,FARP1,ARHGEF4,ABL2,OGT,BCR,RAPGEF1,APOE,KALRN,SHC3,NRP1,ARHGEF12,TRIM28,ITPKB,ADRA1A,MAPKAP1,ADGRG1,GDI1,CFL1,IRS2,TIMP2,RASGEF1A,FGD2,SHOC2,HACD3,PPP2CB,ARHGEF6,MAPRE2,ARHGAP1,ARHGAP5,RHOA,NF1,ABI2,IQSEC1,DENND1A,DNM2,FLOT1,BRAP,BCL6,NISCH,ARHGEF11,ARHGEF7,G3BP2,RAPGEF2	62
GO:0071453	cellular response to oxygen levels	46/1571	211/14190	0.000233761	ATP6V0D1,ENO1,PINK1,B3GAT1,DNM1L,UBB,SCN2A,PSMD3,PSMB7,ATP6AP1,PSMC5,STUB1,GNB1,EGLN2,NPEPPS,ATF4,HIPK2,TMBIM6,EGLN1,PTEN,PSMB4,ATP6V1A,PSMB5,AKT1,CPEB2,ENDOG,UBQLN1,PSMD4,IRAK1,PSMD8,PSMA7,PSMA3,PSMB10,FMN2,EIF4EBP1,USP19,PSMB2,FAM162A,BNIP3L,HIF3A,PSMB6,PGK1,PSMC4,UBA52,SLC8A1,NDRG1	46
GO:1901214	regulation of neuron death	57/1571	284/14190	0.000262919	DNAJC5,FAIM2,EIF4G1,SRPK2,SORL1,NTRK2,PRNP,PINK1,NSMF,MAP2K4,ARRB1,UBB,GSK3B,MECP2,LRP1,RACK1,CLU,FBXW7,TRIM2,EGLN2,ZPR1,PTPRZ1,CHL1,ATF4,HIPK2,CDK5,EGLN1,APOE,PIN1,ATP13A2,AXL,NRP1,HSP90AB1,CHMP4B,AKT1,TMEM259,SOD1,PPARA,CX3CL1,CHP1,WFS1,EFNB2,RHOA,NF1,LANCL1,PAK3,BCL2L1,ARRB2,CDK5R1,CEBPB,AGAP2,SET,BHLHB9,ADORA1,AMBRA1,ZNF746,NEFL	57
GO:0016241	regulation of macroautophagy	38/1571	163/14190	0.000276508	RNF41,ATP6V0E2,ATP6V0D1,LARP1,GAPDH,PINK1,VPS26B,ATP6V1H,POLDIP2,SPTLC1,MAPK3,TBC1D14,VPS13C,PIP4K2B,SMCR8,FYCO1,CDK5,ATP13A2,UCHL1,MAP3K7,CHMP4B,SCFD1,ATP6V1A,RAB3GAP1,AKT1,EXOC7,ATP6V1C1,MTMR3,RPTOR,PRKACA,CAPNS1,CDK5R1,UBQLN2,MLST8,BNIP3L,SH3GLB1,ATP6V0A1,VPS13D	38
GO:0006900	vesicle budding from membrane	25/1571	88/14190	0.000280709	CSNK1D,GBF1,NSF,TBC1D20,ARF1,AP2M1,WASL,SAR1B,PPP6R1,TRAPPC10,CNIH2,RAB1A,SCFD1,MCFD2,VAPA,RAB7A,SNX3,PDCD6,MIA3,VPS4A,TMED10,SEC24C,CNIH3,PPP6R3,GRIA1	25
GO:0099175	regulation of postsynapse organization	26/1571	94/14190	0.00030342	CRKL,CAPRIN1,PRNP,DNM1L,NRCAM,NLGN3,ACTR2,NRP2,CDK5,EGLN1,PTEN,APOE,KALRN,PAFAH1B1,SRCIN1,CFL1,HSPA8,LRP4,PAK3,ABI2,EPHA4,CDK5R1,UBE3A,BHLHB9,ARF4,ADAM10	26
GO:0046854	phosphatidylinositol phosphorylation	12/1571	26/14190	0.000306499	IP6K1,TTC7B,IMPAD1,PI4KA,PIP4K2B,INPP1,PIK3R1,SMG1,PIP5K1C,IP6K2,PI4K2A,EFR3B	12
GO:0034248	regulation of cellular amide metabolic process	67/1571	356/14190	0.000359401	EEF2,EIF4G1,UHMK1,LARP1,GAPDH,AGO1,CAPRIN1,SORL1,MAPK1,PRNP,NGRN,PINK1,MTPN,EIF4G3,PURA,EIF2AK4,RACK1,CLU,CPEB3,TRAP1,MAPK3,ATF4,GRM5,SELENOT,APOE,PPP1CA,EIF3K,ATP13A2,EIF4H,LRPPRC,TNRC6B,RBM4,RPS27L,DDX1,LARP4,CTIF,AKT1,CPEB2,PPP1R15B,ENC1,PGAM1,EIF2AK2,EIF4E3,EEF1A2,APP,EIF5,GSK3A,EIF4A2,RHOA,CNOT1,JAKMIP1,EIF4EBP1,TMED10,NEURL1,EPHA4,SAMD8,DDX3X,EIF1,ILF3,LSM14B,DHX9,EIF4G2,HABP4,BIN1,EIF4EBP2…	67
GO:0061013	regulation of mRNA catabolic process	39/1571	172/14190	0.000373681	EIF4G1,LARP1,TNPO1,ALKBH5,UBB,PSMD3,PSMB7,CPEB3,PSMC5,HNRNPA0,HNRNPC,PSMB4,TNRC6B,PRKCA,PSMB5,AKT1,NBAS,TBRG4,HSPA8,CNOT7,PSMD4,HNRNPU,ZC3HAV1,PSMD8,PSMA7,ANGEL2,PDE12,PSMA3,PSMB10,CNOT1,PSMB2,SET,EXOSC6,DHX9,PSMB6,PSMC4,UBA52,YWHAB,UPF1	39
GO:0010506	regulation of autophagy	59/1571	303/14190	0.000400956	RNF41,ATP6V0E2,ATP6V0D1,EIF4G1,LARP1,GAPDH,PINK1,VPS26B,ATP6V1H,DNM1L,GSK3B,POLDIP2,PIK3R2,PSAP,EIF2AK4,SPTLC1,TRIM8,MAPK3,FBXW7,TBC1D14,VPS13C,PIP4K2B,ABL2,SMCR8,FYCO1,CDK5,ATP13A2,UCHL1,KAT8,MAP3K7,CHMP4B,SCFD1,ATP6V1A,ADRA1A,RAB3GAP1,AKT1,MTMR9,RAB39B,SOGA1,VDAC1,EXOC7,ATP6V1C1,EEF1A2,GSK3A,MTMR3,RPTOR,PRKACA,CAPNS1,CDK5R1,UBQLN2,MLST8,BNIP3L,AMBRA1,EIF4G2,SH3GLB1,ATP6V0A1,HERC1,KLHL22,VPS13D	59
GO:0042391	regulation of membrane potential	65/1571	344/14190	0.000400956	ANK2,VCP,NTRK2,PINK1,NLGN4X,MAPK8IP2,UBB,GSK3B,INSYN1,ASIC1,MECP2,NRCAM,RACK1,SLC25A36,DLG4,NLGN3,ATP1A2,MPP2,AKAP9,GRM5,DLD,CDK5,ABAT,PTEN,GRID1,KCNQ3,CNIH2,PRELID1,CACNA1E,CACNB2,MLLT11,ADRA1A,NALCN,RAB3GAP1,AKT1,RIMS1,GRM1,GABBR1,AKAP6,SOD1,APP,GSK3A,PRDX3,PIAS3,DVL1,BCL2L1,ARRB2,YWHAH,PANK2,KCNN2,BNIP3L,ADORA1,SNTA1,RGS7BP,EHD3,CNIH3,ATP2A2,IFI6,SLC8A1,RIMS3,SLC17A7,BIN1,ANK3,GRIA1,KCNMB4	65
GO:0038093	Fc receptor signaling pathway	39/1571	174/14190	0.000468414	CYFIP2,NCKAP1,GRB2,MAPK1,MAP2K4,MAPK9,ARPC1A,ACTR3,MAPK10,PIK3R2,CALM1,PSMD3,PSMB7,WASL,PPP3CB,CRK,PSMC5,MAPK3,ACTR2,ELMO2,ACTB,RAPGEF1,HSP90AB1,PSMB4,MAP3K7,PSMB5,PIK3R1,PTPRJ,PSMD4,SKP1,PSMD8,APPL1,PSMA7,PSMA3,PSMB10,PSMB2,PSMB6,PSMC4,MYO10	39
GO:0042176	regulation of protein catabolic process	64/1571	339/14190	0.000469364	MAP1A,RNF41,VCP,SORL1,RAD23A,PINK1,CSNK1D,MAPK9,OAZ1,APC,UBB,GSK3B,NSF,BAG6,LRP1,PSMD3,RACK1,CLU,PSMC5,NFE2L1,STUB1,DAB2IP,FBXW7,EGLN2,MYCBP2,MGAT3,HIPK2,OGT,CSNK1E,EZR,EGLN1,PTEN,APOE,PIN1,SUMO2,ATP13A2,HSP90AB1,NDUFA13,AKT1,NRDC,ATG4B,UBQLN1,RAB7A,SNX3,EEF1A2,GSK3A,SF3B3,FBXO22,DVL1,FMN2,KEAP1,PRKACA,CUL4B,USP19,EPHA4,UBE3A,AGAP2,UBQLN2,CSNK1A1,DDA1,CCAR2,PSMC4,SCO1,PKD1	64
GO:0006826	iron ion transport	17/1571	50/14190	0.000524727	ATP6V0E2,ATP6V0D1,LMTK2,ATP6V1H,CLTC,ATP6AP1,FTH1,ATP6V1A,FTL,ATP6V1C1,ARHGAP1,NECTIN1,SLC11A2,DNM2,B2M,ATP6V0A1,TFRC	17
GO:0051493	regulation of cytoskeleton organization	78/1571	439/14190	0.000530198	SPTBN1,ADD1,ARHGAP35,SPTAN1,ADD2,NCKAP1,TMOD2,GRB2,DYNC1H1,MAPK1,PDXP,MAP1B,MAP2,PLXNA3,MTPN,CLTC,APC,ACTR3,PRUNE1,DYRK1A,GSK3B,MECP2,LRP1,GPM6B,ARF1,NUMA1,WASL,CRK,TESK1,MAPK3,ACTR2,MYCBP2,AKAP9,ABL2,PFN2,CDK5,BICD2,NAV3,NRP1,BST2,FSCN1,CHMP4B,CIB1,CCSAP,CHMP1B,SMAD4,TAOK2,AP1AR,PAFAH1B1,PIK3R1,CFL1,CLASP1,HNRNPU,CX3CL1,SDC4,KATNB1,TMSB4X,RHOA,SPTBN2,SPAST,PAK3,RICTOR,EML2,ABI2,CAMSAP2,MAPRE1,CD…	78
GO:1902903	regulation of supramolecular fiber organization	56/1571	287/14190	0.000569049	SPTBN1,ADD1,ARHGAP35,SPTAN1,ADD2,NCKAP1,TMOD2,GRB2,PDXP,MAP1B,MAP2,MTPN,APC,ACTR3,PRUNE1,DYRK1A,MECP2,ARF1,CLU,NUMA1,WASL,TESK1,ACTR2,AKAP9,PFN2,APOE,NAV3,NRP1,CIB1,SMAD4,AP1AR,PIK3R1,CFL1,HSPA8,CLASP1,CX3CL1,SDC4,KATNB1,APP,TMSB4X,RHOA,SPTBN2,SPAST,PAK3,RICTOR,EML2,ABI2,CAMSAP2,MAPRE1,CDK5R1,PPFIA1,CARMIL2,CLIP1,BAG4,TGFBR1,BIN1	56
GO:0001505	regulation of neurotransmitter levels	57/1571	294/14190	0.000574085	SIRPA,DNAJC5,GIT1,ADCY1,BRSK1,CAMK2A,SNPH,VPS18,ARL6IP1,SYT11,DNM1L,PREPL,SLC1A3,GSK3B,BLOC1S6,ASIC1,GPM6B,CLU,VAMP2,GLUL,ATP1A2,PFN2,CDK5,ABAT,APBA1,CSPG5,CALM3,HSP90AB1,SYNJ1,CACNB2,SLC38A1,ADRA1A,COMT,RAB3GAP1,AKT1,RIMS1,NRXN2,CADPS,HSPA8,GABRA2,DPYD,SLC1A2,PPFIA3,NF1,PIP5K1C,DVL1,GCAT,DNM2,PPFIA1,TMEM106A,FLOT1,SYN2,ATP2A2,DAGLA,RIMS3,SLC17A7,KCNMB4	57
GO:0043087	regulation of GTPase activity	71/1571	391/14190	0.000582345	ARHGAP35,ADGRB3,CRKL,ARHGAP21,GIT1,NTRK2,ABR,GNB5,STXBP5,ARRB1,SRGAP2,TNK2,DNM1L,GSK3B,DOCK4,SBF1,AGAP1,TBC1D20,AGAP3,RACK1,CRK,DAB2IP,CHN1,GAPVD1,BCR,RAPGEF1,KALRN,GNAQ,PIN1,NRP1,EVI5L,ARHGEF12,TBC1D24,RALBP1,ARHGAP44,PAFAH1B1,RAB3GAP1,GDI1,MTSS2,CPEB2,ARHGAP32,FGD2,RCC2,AGRN,SOD1,GPS2,PLXNB2,HACD3,ADAP1,ARHGEF6,EIF5,MAPRE2,ARHGAP1,ARHGAP5,NF1,RICTOR,SNX18,AGFG1,ARRB2,IQSEC1,DENND1A,EPHA4,AGAP2,…	71
GO:0042326	negative regulation of phosphorylation	72/1571	400/14190	0.000664973	SIRPA,ADAR,CALM2,PPP2R1A,CRKL,EIF4G1,SORL1,PRNP,PINK1,FKBP8,ARRB1,APC,PIK3R2,CALM1,CDKN2D,ASH1L,PKIA,DUSP3,RACK1,YWHAG,LMO3,TESK1,PRKAR1B,DAB2IP,NCOR1,MAPK8IP1,ANKLE2,SMCR8,EZR,PTEN,RAPGEF1,APOE,GNAQ,PIN1,STRAP,UCHL1,CALM3,TERF2IP,DUSP8,CIB1,SMAD4,PAFAH1B1,SRCIN1,PTPRJ,AKT1,IRS2,PPP1R15B,HEXIM1,DNAJA1,HNRNPU,UBE2B,PPARA,GPS2,DNAJC15,CHP1,RHOA,SPRED1,PRDX3,PDE12,NF1,RPTOR,AIDA,DVL1,IGF1R,ARRB2,MLL…	72
GO:0033157	regulation of intracellular protein transport	44/1571	211/14190	0.000786904	UHMK1,RUFY3,SORL1,MAPK1,PRNP,PINK1,HUWE1,OAZ1,GSK3B,PIK3R2,PKIA,PTPN11,VAMP2,FBXW7,ZPR1,UBE2L3,NPEPPS,PPM1A,SUPT6H,CDK5,RAN,MFF,B3GAT3,TCAF1,ATP13A2,TRIM28,UBE2D3,CIB1,ARHGAP44,PIK3R1,GDI1,MAVS,CHP1,GSK3A,NF1,PRKACA,RAB23,CDK5R1,BNIP3L,BAG4,CEMIP,SMO,SH3GLB1,ANK3	44
GO:0031396	regulation of protein ubiquitination	40/1571	186/14190	0.000849852	PINK1,HUWE1,MAPK9,ARRB1,DNM1L,UBB,FEM1B,OTUB1,STUB1,FBXW7,TRIP12,MYCBP2,UBE2L3,NDFIP1,FEM1A,OGT,CDK5,PTEN,PIN1,DERL1,HSP90AB1,RAB1A,NDFIP2,AKT1,CDK9,UBQLN1,U2AF2,DNAJA1,GPS2,PDCD6,CHP1,WFS1,GSK3A,UBE2N,ARRB2,UBE3A,RPS2,TSPYL5,DTX3L,TGFBR1	40
GO:0061718	glucose catabolic process to pyruvate	11/1571	25/14190	0.00094162	ENO1,GAPDH,ALDOA,PFKM,GPI,PKM,ENO2,PGAM1,PFKP,PGM2L1,PGK1	11
GO:0046916	cellular transition metal ion homeostasis	22/1571	79/14190	0.000955908	ATP6V0D1,AP3D1,PRNP,ARF1,ATP6AP1,FTH1,NDFIP1,EGLN1,ATP13A2,ATP6V1A,SMAD4,NCOA4,FTL,SOD1,SKP1,APP,SLC11A2,MT2A,ABCB6,SLC30A9,TFRC,SCO1	22
GO:0051705	multi-organism behavior	18/1571	58/14190	0.000998199	NLGN4X,UBE2Q1,MAPK8IP2,MECP2,DLG4,NLGN3,UBR3,ATXN1,PTEN,GRID1,KALRN,PTCHD1,NRXN2,APP,DVL1,CIC,BRINP1,EIF4EBP2	18
GO:0071900	regulation of protein serine/threonine kinase activity	77/1571	442/14190	0.000998199	CALM2,PPP2R1A,CRKL,SORL1,MAPK1,ARRB1,APC,CCNY,UBB,MAPK10,CALM1,CDKN2D,PKIA,DUSP3,YWHAG,CRK,RAF1,TESK1,PRDX2,PTPN11,PRKAR1B,MAPK3,DAB2IP,MAPK8IP1,KIDINS220,DAZAP2,MAP3K2,ACTB,PTEN,RAPGEF1,APOE,UCHL1,CALM3,HSP90AB1,MAP3K7,DUSP8,CIB1,TAOK2,STK39,PTPRJ,AKT1,CAB39,GRM1,FGD2,HEXIM1,DNAJA1,EIF2AK2,IRAK1,SOD1,GPS2,MAP2K1,HACD3,MAGED1,RHOA,SPRED1,NF1,RPTOR,AIDA,PAK3,UBE2N,IGF1R,EPHA4,CDK5R1,MLST8,DDX3X,AD…	77
GO:0031345	negative regulation of cell projection organization	34/1571	151/14190	0.00110388	RUFY3,PRNP,MAP2,PLXNA3,CRMP1,LRP1,MAP4,RGMA,NLGN3,PFN2,CDK5,TNR,PTEN,APOE,NRP1,EVI5L,CIB1,PAFAH1B1,KIAA0319,GDI1,CBFA2T2,LRP4,EFNB2,RHOA,EPHA4,YWHAH,CDK5R1,DNM2,UBE3A,B2M,RTN4,OMG,ITM2C,RAPGEF2	34
GO:0010389	regulation of G2/M transition of mitotic cell cycle	38/1571	177/14190	0.00119158	PPP2R1A,BRSK1,DYNC1H1,CSNK1D,MECP2,PSMD3,PKIA,PSMB7,YWHAG,PSMC5,ACTR1A,AKAP9,TUBA4A,CSNK1E,PSMB4,TAOK2,PAFAH1B1,PSMB5,CLASP1,RCC2,PSMD4,RAD21,SKP1,MIIP,PSMD8,VPS4A,APP,PSMA7,PSMA3,PSMB10,PRKACA,PSMB2,MAPRE1,DYNLL1,SMARCD3,PSMB6,PSMC4,TUBB	38
GO:0051703	intraspecies interaction between organisms	15/1571	44/14190	0.00119158	NLGN4X,MAPK8IP2,MECP2,DLG4,NLGN3,ATXN1,PTEN,GRID1,KALRN,PTCHD1,NRXN2,DVL1,CIC,BRINP1,EIF4EBP2	15
GO:0043488	regulation of mRNA stability	34/1571	152/14190	0.00121122	EIF4G1,LARP1,TNPO1,ALKBH5,UBB,PSMD3,PSMB7,CPEB3,PSMC5,HNRNPA0,HNRNPC,PSMB4,PRKCA,PSMB5,AKT1,TBRG4,HSPA8,PSMD4,HNRNPU,PSMD8,PSMA7,ANGEL2,PDE12,PSMA3,PSMB10,PSMB2,SET,EXOSC6,DHX9,PSMB6,PSMC4,UBA52,YWHAB,UPF1	34
GO:0010921	regulation of phosphatase activity	35/1571	159/14190	0.00130285	CALM2,PPP2R1A,ARFGEF3,PPP2R2C,LMTK2,PHACTR1,MARF1,GSK3B,CALM1,PPP2R5C,DLG2,FARP1,PPP6R1,ANKLE2,B3GAT3,CALM3,HSP90AB1,MTMR9,CRY2,SHOC2,PPP1R16B,EIF2AK2,CHP1,GNAI2,SPRED1,PPP2R5E,SET,RBM26,BAG4,PPP2R2B,SLC7A14,BOD1,CD2BP2,PPP6R3,WNK1	35
GO:0044089	positive regulation of cellular component biogenesis	80/1571	469/14190	0.0013111	ARHGAP35,ADGRB3,ATMIN,EIF4G1,NCKAP1,SRPX2,VCP,GRB2,DYNC1H1,NTRK2,PINK1,MAP1B,MAPK9,ADGRL3,APC,ACTR3,GSK3B,MECP2,ARF1,RACK1,TPPP,CLU,NUMA1,WASL,PSMC5,TESK1,NLGN3,STUB1,ACTR2,PIP4K2B,SETX,GPM6A,AKAP9,PFN2,PLPPR5,ATP13A2,NAV3,NRP1,FSCN1,PRKCA,AP1AR,RAB3GAP1,PTPRJ,MED25,DEF8,CLASP1,TTBK1,AGRN,RAB7A,CX3CL1,SDC4,VPS4A,RHOA,SYNDIG1,RICTOR,CNOT1,ABI2,NEURL1,CUL4B,MAPRE1,CDK5R1,DNM2,FLOT1,BHLHB9,CARMIL2,C…	80
GO:0006413	translational initiation	38/1571	179/14190	0.00143598	EIF4G1,UHMK1,LARP1,RPL14,EIF4G3,EIF2AK4,RPL15,ATF4,PPP1CA,EIF3K,RPL4,EIF4H,EIF3M,RBM4,RPS11,DDX1,CTIF,PPP1R15B,RPS16,EIF2AK2,EIF4E3,EIF5,RPL24,EIF4A2,RPL3,EIF4EBP1,EIF3A,RPS19,RPS2,DDX3X,EIF1,EIF4G2,UBA52,RPL28,HABP4,EIF4EBP2,RPL8,EIF4A1	38
GO:0034976	response to endoplasmic reticulum stress	48/1571	245/14190	0.00143598	ADD1,ATP6V0D1,EEF2,VCP,TLN1,AMFR,ECPAS,GSK3B,BAG6,PIK3R2,MARCH6,EIF2AK4,RACK1,CLU,GRINA,NFE2L1,STUB1,DAB2IP,KLHDC3,ATF4,TMBIM6,SYVN1,DERL1,ACADVL,TMX1,PIK3R1,TNFRSF10B,ASNA1,PPP1R15B,UBQLN1,AUP1,FBXO6,EIF2AK2,RNF103,PPP2CB,WFS1,UFD1,GSK3A,EXTL3,BCL2L1,NPLOC4,USP19,CEBPB,FLOT1,UBQLN2,TATDN2,HDGF,ATP2A2	48
GO:0019058	viral life cycle	56/1571	300/14190	0.00146495	ADAR,NCAM1,LARP1,VCP,SRPK2,RAD23A,CTSB,VPS18,PPIA,UBB,TBC1D20,NUP133,EIF2AK4,PI4KA,TRIM8,PCBP2,STAU1,RAN,APOE,AXL,HSP90AB1,BST2,TRIM28,RAB1A,CHMP4B,CHMP1B,TRIM11,HSPA8,CNOT7,DDX5,MAVS,TOP2B,EIF2AK2,VAPA,MVB12A,RAB7A,NUP85,SNX3,HACD3,ZC3HAV1,KPNA6,VPS4A,EFNB2,NECTIN1,PDE12,XPR1,PCBP1,NUP98,PVR,DDX3X,ILF3,PPIB,ZNF639,UBA52,RAE1,TFRC	56
GO:0019079	viral genome replication	27/1571	111/14190	0.00146495	ADAR,LARP1,VCP,SRPK2,RAD23A,PPIA,TBC1D20,EIF2AK4,PI4KA,PCBP2,STAU1,BST2,TRIM28,HSPA8,CNOT7,DDX5,MAVS,TOP2B,EIF2AK2,VAPA,HACD3,ZC3HAV1,PDE12,PCBP1,DDX3X,ILF3,PPIB	27
GO:0007416	synapse assembly	35/1571	162/14190	0.00177947	ADGRB3,ADD2,CRKL,EIF4G1,SRPX2,NTRK2,MAP1B,NLGN4X,ADGRL3,MECP2,NRCAM,NLGN3,FARP1,GPM6A,CDK5,PTEN,NRXN2,GABRA2,SLIT1,AGRN,BSN,PLXNB2,PCDH17,LRP4,APP,EFNB2,SYNDIG1,NECTIN1,SPTBN2,DVL1,BHLHB9,GABRG2,SLITRK4,AMIGO1,ERBB4	35
GO:0006091	generation of precursor metabolites and energy	79/1571	467/14190	0.00177947	ENO1,NDUFS8,VCP,GAPDH,ATP5F1C,NDUFC2,SDHA,PINK1,ALDOA,PFKM,ALDH2,GPI,GAA,GSK3B,GPD2,MECP2,CALM1,NUP133,PKM,GNAS,TRAP1,ATP5F1B,UQCRC1,COX4I1,ATP5MC3,NCOR1,SLC25A4,OGT,PYGB,DLD,AKR1B1,PRELID1,PPP1CA,NDUFA13,ACADVL,PPP1R3F,UQCRC2,ENO2,NDUFA9,DLAT,AKT1,TBRG4,IRS2,CS,ASPH,SDHC,COX6C,ATP5F1A,PGAM1,CYC1,PFKP,IDH3B,PPARA,NUP85,DNAJC15,PGM1,GSK3A,RHOA,COX7A2L,PDE12,COX7B,NDUFA4,NUP98,OGDH,NDUFS2,NDUFB7,GL…	79
GO:0106030	neuron projection fasciculation	10/1571	23/14190	0.001865	ARHGAP35,TNFRSF21,NRCAM,NDN,NRP1,EPHA4,CDK5R1,AMIGO1,RTN4,NCAM2	10
GO:0001764	neuron migration	31/1571	138/14190	0.00203349	ASTN1,CRKL,CAMK2A,NTRK2,MAP1B,NSMF,ADGRL3,SRGAP2,NRCAM,CRK,DAB2IP,NDN,CHL1,GPM6A,NRP2,FBXO45,CDK5,POMGNT2,AXL,NRP1,PAFAH1B1,KIAA0319,ADGRG1,USP9X,TOP2B,PLXNB2,CX3CL1,CDK5R1,ZNF609,ERBB4,RAPGEF2	31
GO:0009896	positive regulation of catabolic process	65/1571	369/14190	0.00215653	RNF41,LARP1,VCP,SORL1,RAD23A,PINK1,CSNK1D,MAPK9,OAZ1,APC,GSK3B,NSF,BAG6,LRP1,EIF2AK4,RACK1,CLU,CPEB3,SPTLC1,PSMC5,TRIM8,MAPK3,STUB1,DAB2IP,FBXW7,EGLN2,VPS13C,PIP4K2B,SMCR8,FYCO1,CSNK1E,EZR,PTEN,APOE,SUMO2,NDUFA13,TNRC6B,MAP3K7,RAB3GAP1,AKT1,NRDC,IRS2,ATG4B,CNOT7,ENDOG,UBQLN1,PPARA,RAB7A,ZC3HAV1,GSK3A,FBXO22,CNOT1,DVL1,KEAP1,CUL4B,UBQLN2,BNIP3L,CSNK1A1,DTX3L,ADORA1,AMBRA1,PSMC4,SH3GLB1,VPS13D,UPF1	65
GO:0140238	presynaptic endocytosis	13/1571	37/14190	0.00219827	SYT11,DNM1L,PPP3CB,CANX,PACSIN1,CDK5,ACTB,CALM3,SYNJ1,PIP5K1C,DENND1A,DNAJC6,SLC17A7	13
GO:0198738	cell-cell signaling by wnt	78/1571	464/14190	0.00225966	DKK3,CPE,PPP2R1A,CTNND2,TNKS,VCP,CAMK2A,AGO1,CSNK1D,CLTC,APC,CCNY,UBB,GSK3B,FAM53B,LRP1,CALM1,PSMD3,SPIN1,AP2M1,RACK1,MACF1,PSMB7,PPP3CB,PSMC5,DAB2IP,GNB1,TNKS2,PPM1A,RNF220,CSNK1E,PTEN,RAPGEF1,NLE1,APOE,GNAQ,PPP1CA,PIN1,FBXW4,PSMB4,TNRC6B,MAP3K7,AP2A1,PSMB5,TLE5,DACT3,PSMD4,UBE2B,SNX3,SKP1,GRK6,LRP4,PSMD8,APP,GSK3A,RHOA,PSMA7,PFDN5,PSMA3,PSMB10,DVL1,ARRB2,BCL7B,VPS29,ZNRF3,PSMB2,DDX3X,CSNK1A1,RN…	78
GO:0051403	stress-activated MAPK cascade	47/1571	244/14190	0.00226562	SIRPA,CRKL,MINK1,RAP2A,MAPK1,PINK1,MAP2K4,MAPK9,MAPK8IP2,UBB,MAPK10,PJA2,DUSP3,MAPK3,DAB2IP,NCOR1,MAPK8IP1,HIPK2,STK25,MAP3K2,EZR,RAPGEF1,PRMT1,MAP3K7,SH3RF3,TAOK2,PAFAH1B1,AKT1,FGD2,DNAJA1,EIF2AK2,IRAK1,OPRK1,GPS2,SKP1,MAP2K1,HACD3,ARHGEF6,EMC10,APP,AIDA,UBE2N,IGF1R,EPHA4,MAP3K10,UBA52,GPS1	47
GO:0034205	amyloid-beta formation	11/1571	28/14190	0.00233063	SORL1,PRNP,DYRK1A,CLU,APOE,APP,GSK3A,TMED10,EPHA4,ADAM10,BIN1	11
GO:2001233	regulation of apoptotic signaling pathway	64/1571	364/14190	0.00248542	PPP2R1A,ENO1,FAIM2,PINK1,MAPK9,MAPK8IP2,DNM1L,UBB,FEM1B,GSK3B,CDKN2D,RACK1,CLU,GRINA,YWHAG,RAF1,PRDX2,TRAP1,DAB2IP,FBXW7,MAPK8IP1,TMBIM6,MFF,PTEN,NLE1,SYVN1,PRELID1,PPP1CA,NRP1,NDUFA13,MPV17L,MLLT11,AKT1,TNFRSF10B,TPT1,UBQLN1,ASAH2,BIRC6,DNAJA1,SOD1,MAZ,MEIS3,CX3CL1,MAGED1,WFS1,HNRNPK,GNAI2,GSK3A,STRADB,NF1,BCL2L1,PAK5,ARRB2,YWHAH,FAM162A,DDX3X,PPIF,CCAR2,WWOX,PEA15,TGFBR1,YWHAB,IFI6,ITM2C	64
GO:0021549	cerebellum development	23/1571	92/14190	0.00273244	ATRN,FAIM2,CRKL,SEZ6L,NLGN4X,MTPN,CKB,MECP2,CRK,PTPN11,CNTN1,CDK5,ABAT,B4GALT2,MAP2K1,SDF4,NCOA1,SPTBN2,CDK5R1,UQCRQ,KNDC1,SMO,HERC1	23
GO:1990090	cellular response to nerve growth factor stimulus	14/1571	43/14190	0.00284887	EEF2,CRK,DYNC1LI2,KIDINS220,SORT1,PTEN,RAPGEF1,CIB1,AKT1,APP,KIF1B,UBE3A,RAPGEF2,RPL8	14
GO:0000910	cytokinesis	30/1571	135/14190	0.00285888	SPTBN1,CALM2,GIT1,PDXP,APC,ACTR3,CALM1,ARF1,KIF3B,ACTR2,PIN1,CALM3,CHMP4B,CHMP1B,CFL1,BIRC6,KLHL21,ARL3,VPS4A,RHOA,SPAST,TTC19,FMN2,SNX18,BCL2L1,MYH9,UNC119,SH3GLB1,TRIM36,ANK3	30
GO:0016574	histone ubiquitination	14/1571	44/14190	0.00354633	USP22,HUWE1,OTUB1,TRIP12,UBR2,ATXN7L3,CDK9,UBE2B,SKP1,UBE2A,PCGF5,UBE2N,CUL4B,DTX3L	14
GO:0015980	energy derivation by oxidation of organic compounds	47/1571	251/14190	0.00389331	NDUFS8,VCP,NDUFC2,SDHA,PINK1,GAA,GSK3B,GPD2,MECP2,CALM1,GNAS,TRAP1,UQCRC1,COX4I1,PYGB,DLD,PRELID1,PPP1CA,NDUFA13,ACADVL,PPP1R3F,UQCRC2,NDUFA9,DLAT,AKT1,TBRG4,IRS2,CS,SDHC,COX6C,CYC1,IDH3B,DNAJC15,PGM1,GSK3A,COX7A2L,COX7B,NDUFA4,OGDH,NDUFS2,NDUFB7,MDH2,PANK2,UQCRQ,UQCC3,COX6A1,PGM2L1	47
GO:0090066	regulation of anatomical structure size	68/1571	401/14190	0.00399421	SPTBN1,DPYSL2,ADD1,ARHGAP35,SPTAN1,ADD2,NCKAP1,RUFY3,TMOD2,GRB2,PDXP,MAP1B,MAP2,PLXNA3,MTPN,ACTR3,GSK3B,DOCK4,LRP1,ARF1,NRCAM,AP2M1,WDR36,MACF1,WASL,LRRC8B,ACTR2,BMPR2,AQP4,ATP1A2,RAB22A,WDTC1,PFN2,CDK5,EZR,TNR,PTEN,APOE,PPP1CA,ATP13A2,NRP1,HSP90AB1,ADRA1A,AP1AR,PAFAH1B1,GDI1,AKT1,CFL1,SOD1,TMSB4X,RHOA,SPTBN2,RPTOR,PAK3,RICTOR,ABI2,CLCN3,CDK5R1,DNM2,CARMIL2,ADORA1,BAG4,NEFL,CLCN6,RTN4,SLC8A1,BIN1…	68
GO:0048194	Golgi vesicle budding	19/1571	72/14190	0.00421779	CSNK1D,GBF1,NSF,TBC1D20,SAR1B,PPP6R1,TRAPPC10,CNIH2,RAB1A,SCFD1,MCFD2,VAPA,PDCD6,MIA3,TMED10,SEC24C,CNIH3,PPP6R3,GRIA1	19
GO:0032409	regulation of transporter activity	44/1571	233/14190	0.00471017	ANK2,CALM2,MINK1,MYO5A,PRNP,PINK1,GNB5,GRIA2,MAPK8IP2,CALM1,DLG4,NLGN3,VAMP2,DLG2,ATP1A2,NDFIP1,AKAP9,GRM5,ACTB,PTEN,CNIH2,TCAF1,CALM3,CACNB2,NDFIP2,STK39,CAB39,UBQLN1,AKAP6,CHP1,APP,TMSB4X,JPH3,PRKACA,YWHAH,DNM2,LRRC7,PPIF,NEFL,EHD3,CNIH3,AMIGO1,ANK3,GRIA1	44
GO:0016311	dephosphorylation	71/1571	427/14190	0.00497964	CALM2,PPP2R1A,ARFGEF3,PPP2R2C,LMTK2,PHACTR1,PDXP,PINK1,NSMF,SSU72,MARF1,PRUNE1,GSK3B,SBF1,IMPAD1,CALM1,PPTC7,DUSP3,PPP3CB,PPP2R5C,PTPN11,DLG2,PTPRZ1,CAMK2G,FARP1,PPM1A,RPRD1A,PPP6R1,ANKLE2,B3GAT3,PTEN,PPM1L,PPP1CA,PIN1,SPPL3,CALM3,HSP90AB1,SYNJ1,DUSP8,SMG5,PPM1K,PTPRJ,MTMR9,PPP1R15B,CRY2,SHOC2,PPP1R16B,EIF2AK2,CHP1,PPP2CB,GNAI2,PTPRA,MTMR3,SPRED1,PPP4C,INPP4A,PPP2R5E,SET,ADORA1,RBM26,BAG4,PPP2R2B…	71
GO:0070482	response to oxygen levels	61/1571	354/14190	0.004982	ATP6V0D1,ENO1,PINK1,ALKBH5,B3GAT1,DNM1L,UBB,MECP2,SCN2A,PSMD3,PSMB7,PKM,ATP6AP1,RAF1,PSMC5,STUB1,GNB1,EGLN2,NPEPPS,ATF4,HIPK2,TMBIM6,ABAT,EGLN1,PTEN,PSMB4,SCFD1,ATP6V1A,SMAD4,PSMB5,AKT1,CPEB2,ENDOG,UBQLN1,PSMD4,IRAK1,ARNT2,PPARA,TXN2,PSMD8,RHOA,PSMA7,NF1,PSMA3,PSMB10,FMN2,EIF4EBP1,USP19,PSMB2,SCAP,FAM162A,BNIP3L,ADORA1,HIF3A,PSMB6,PGK1,PSMC4,UBA52,SLC8A1,NDRG1,CYB5R4	61
GO:0031109	microtubule polymerization or depolymerization	22/1571	91/14190	0.00513358	MAP1B,CSNK1D,MAP2,APC,PRUNE1,DYRK1A,MECP2,TPPP,NUMA1,AKAP9,NAV3,CIB1,CCSAP,TUBGCP2,CLASP1,KATNB1,SPAST,EML2,CAMSAP2,MAPRE1,CDK5R1,CLIP1	22
GO:1990089	response to nerve growth factor	14/1571	46/14190	0.00519943	EEF2,CRK,DYNC1LI2,KIDINS220,SORT1,PTEN,RAPGEF1,CIB1,AKT1,APP,KIF1B,UBE3A,RAPGEF2,RPL8	14
GO:1902003	regulation of amyloid-beta formation	9/1571	22/14190	0.00533527	SORL1,PRNP,CLU,APOE,APP,GSK3A,TMED10,EPHA4,BIN1	9
GO:0060560	developmental growth involved in morphogenesis	39/1571	201/14190	0.00549347	CYFIP2,DPYSL2,RUFY3,MAP1B,MAP2,PLXNA3,GSK3B,LRP1,NRCAM,EIF2AK4,WDR36,MACF1,PPP3CB,NLGN3,BMPR2,NDN,NRP2,CDK5,TNR,LHX2,APOE,NRP1,HSP90AB1,TRIM28,PAFAH1B1,GDI1,USP9X,RIMS1,DDR1,SLIT1,APP,DVL1,SLC9A6,CDK5R1,DNM2,PLXNA1,ALCAM,RTN4,SYT17	39
GO:0032412	regulation of ion transmembrane transporter activity	41/1571	215/14190	0.00569854	ANK2,CALM2,MINK1,MYO5A,PRNP,PINK1,GNB5,GRIA2,MAPK8IP2,CALM1,DLG4,NLGN3,VAMP2,DLG2,ATP1A2,AKAP9,GRM5,PTEN,CNIH2,TCAF1,CALM3,CACNB2,STK39,CAB39,UBQLN1,AKAP6,CHP1,APP,TMSB4X,JPH3,PRKACA,YWHAH,DNM2,LRRC7,PPIF,NEFL,EHD3,CNIH3,AMIGO1,ANK3,GRIA1	41
GO:0016051	carbohydrate biosynthetic process	35/1571	176/14190	0.00639063	SLC35B4,ENO1,GAPDH,ALDOA,MPDU1,GPI,CLTC,GSK3B,GOT2,GPD2,IMPAD1,B4GALT5,CHST12,ATF4,TKT,PGD,OGT,AKR1B1,PPP1CA,NANS,AP2A1,PPP1R3F,ENO2,AKT1,IRS2,SOGA1,WDR5,PGAM1,PPARA,PGM1,GSK3A,MDH2,PGM2L1,PGK1,CHST11	35
GO:0072583	clathrin-dependent endocytosis	12/1571	37/14190	0.00662264	TNK2,SYT11,CLTC,AP2M1,WASL,CANX,AP2A1,PIP5K1C,DNM2,UNC119,UBQLN2,DNAJC6	12
GO:0006997	nucleus organization	25/1571	112/14190	0.00686775	SYNE1,PPP2R1A,SRPK2,GOLM1,NUP133,NUMA1,NFE2L1,PITPNB,ZPR1,HIPK2,ANKLE2,CHMP4B,CHMP1B,PRKCA,PAFAH1B1,VPS4A,SPAST,NUP98,AGFG1,TMEM43,RPS19,CHD5,HABP4,RTN4,BIN1	25
GO:0032869	cellular response to insulin stimulus	35/1571	177/14190	0.00687253	ATP6V0E2,ATP6V0D1,MYO5A,GRB2,ATP6V1H,HDAC5,APC,PIK3R2,SOCS7,YWHAG,ATP6AP1,PTPN11,VAMP2,RAB31,WDTC1,OGT,PTEN,AP3S1,ATP6V1A,PIK3R1,AKT1,IRS2,CPEB2,SOGA1,ATP6V1C1,GNAI2,PTPRA,APPL1,GSK3A,IGF1R,SP1,SIK2,EIF4EBP1,ATP6V0A1,EIF4EBP2	35
GO:0035640	exploration behavior	9/1571	23/14190	0.00709205	DLG4,CHL1,ABL2,ABAT,TNR,APOE,JPH3,C12orf10,BRINP1	9
GO:0055076	transition metal ion homeostasis	23/1571	100/14190	0.00720014	ATP6V0D1,AP3D1,PRNP,ARF1,ATP6AP1,FTH1,NDFIP1,EGLN1,ATP13A2,ATP6V1A,SMAD4,NCOA4,FTL,SOD1,SKP1,APP,SLC11A2,MT2A,ABCB6,SLC30A9,B2M,TFRC,SCO1	23
GO:0099566	regulation of postsynaptic cytosolic calcium ion concentration	6/1571	11/14190	0.00755007	MYO5A,SYNPO,GRM5,GRM1,SLC8A1,GRIA1	6
GO:0021795	cerebral cortex cell migration	13/1571	43/14190	0.00781183	SRGAP2,SOCS7,DAB2IP,NRP2,FBXO45,CDK5,NRP1,PAFAH1B1,ADGRG1,POU3F3,RHOA,CDK5R1,RTN4	13
GO:0030534	adult behavior	26/1571	120/14190	0.00811858	MAFG,USP46,SEZ6L,NLGN4X,MECP2,NLGN3,ATP1A2,CHL1,HIPK2,CDK5,ABAT,PTEN,KALRN,ABHD12,UCHL1,PAFAH1B1,NRXN2,OPRK1,PPARA,PCDH17,SLC1A2,APP,SPTBN2,ARRB2,EPHA4,GABRG2	26
GO:0007158	neuron cell-cell adhesion	7/1571	15/14190	0.00811858	ASTN1,NLGN4X,NLGN3,TNR,NRXN2,CDK5R1,NCAM2	7
GO:0099118	microtubule-based protein transport	7/1571	15/14190	0.00811858	MAP1A,KIF1A,KIF5C,KIF5A,PURA,DLG2,HNRNPU	7
GO:0001558	regulation of cell growth	61/1571	364/14190	0.0083895	DPYSL2,PPP2R1A,ENO1,CRKL,EIF4G1,RUFY3,CLSTN1,MAP1B,MAP2,PLXNA3,MTPN,GSK3B,LRP1,CDKN2D,NRCAM,WDR36,RACK1,MACF1,APBB1,BMPR2,EGLN2,CDK5,TNR,APOE,PIN1,NRP1,BST2,NDUFA13,CIB1,SMAD4,TAOK2,PAFAH1B1,GDI1,PTPRJ,AKT1,RIMS1,DDR1,DACT3,AKAP6,PPARA,GSK3A,RHOA,EXTL3,RPTOR,PAK5,CDK5R1,DNM2,DDX3X,IP6K2,BCL6,KIAA1109,CCAR2,ARHGEF11,EIF4G2,OGFR,ZNF639,TGFBR1,ADAM10,RTN4,SYT17,KLHL22	61
GO:0007626	locomotory behavior	34/1571	173/14190	0.0083895	ASTN1,MYO5A,SEZ6L,ADGRL3,GAA,MECP2,PSAP,PPP3CB,DLG4,NCOR1,ATP1A2,CHL1,HIPK2,GRM5,ABAT,TNR,PTEN,APOE,APBA1,KALRN,ABHD12,UCHL1,B4GALT2,PAFAH1B1,ADCY5,GRM1,SOD1,OPRK1,SOBP,APP,PAK5,ARRB2,EPHA4,C12orf10	34
GO:1905475	regulation of protein localization to membrane	33/1571	167/14190	0.00893108	SPTBN1,CRKL,PRNP,CLTC,LRP1,AP2M1,RACK1,RER1,YWHAG,VTI1B,CDK5,EZR,ACTB,MFF,TCAF1,STX7,CIB1,ARHGAP44,PIK3R1,GDI1,AKT1,LRP4,CHP1,VPS4A,APPL1,BCL2L1,YWHAH,CDK5R1,PPFIA1,CEMIP,YWHAB,ADAM10,ANK3	33
GO:0090150	establishment of protein localization to membrane	48/1571	271/14190	0.00894052	SPTBN1,CLSTN1,PRNP,PEX16,MAPK10,RPL14,BAG6,RACK1,MACF1,YWHAG,VAMP2,PEX5,RPL15,REEP2,RAB31,CDK5,MFF,TCAF1,RPL4,CALM3,NDUFA13,CHMP4B,CIB1,ARHGAP44,TAOK2,RPS11,RAB3GAP1,GDI1,SRP14,ASNA1,RPS16,CHP1,RPL24,SSR3,RPL3,RPS19,YWHAH,CDK5R1,RPS2,ADORA1,CLIP1,CEMIP,UBA52,RPL28,YWHAB,RILPL2,ANK3,RPL8	48
GO:0051651	maintenance of location in cell	18/1571	72/14190	0.00911198	SYNE1,ARHGAP21,TLN1,SORL1,PINK1,GAA,FTH1,AKAP9,CDK5,EZR,APOE,PAFAH1B1,AKT1,TAF8,HNRNPU,SKP1,TMSB4X,ANK3	18
GO:0000086	G2/M transition of mitotic cell cycle	42/1571	229/14190	0.00912101	CALM2,PPP2R1A,BRSK1,DYNC1H1,CSNK1D,CCNY,MECP2,PSMD3,PKIA,PSMB7,YWHAG,PSMC5,ACTR1A,AKAP9,TUBA4A,CSNK1E,CALM3,PSMB4,TAOK2,PAFAH1B1,PSMB5,CLASP1,RCC2,PSMD4,RAD21,SKP1,MIIP,PSMD8,VPS4A,APP,PSMA7,PSMA3,PSMB10,PRKACA,PSMB2,MAPRE1,DNM2,DYNLL1,SMARCD3,PSMB6,PSMC4,TUBB	42
GO:0050821	protein stabilization	32/1571	161/14190	0.00935942	ANK2,CREBL2,GAPDH,PINK1,BAG6,CLU,HCFC1,FBXW7,PFN2,PTEN,SYVN1,GNAQ,PIN1,HSP90AB1,PIK3R1,USP27X,MTMR9,USP9X,CCT3,UBE2B,CHP1,WFS1,CCT2,DVL1,NAPG,USP19,EPHA4,FLOT1,PPIB,WIZ,SMO,RTN4	32
GO:0051348	negative regulation of transferase activity	44/1571	244/14190	0.00968658	ADAR,PPP2R1A,SORL1,APC,GSK3B,CDKN2D,PKIA,DUSP3,RACK1,YWHAG,TESK1,PRKAR1B,DAB2IP,MAPK8IP1,SMCR8,PTEN,APOE,GNAQ,UCHL1,DUSP8,CIB1,SRCIN1,PTPRJ,AKT1,IRS2,HEXIM1,DNAJA1,HNRNPU,GPS2,CHP1,GSK3A,EIF4A2,SPRED1,PRDX3,NF1,RPTOR,AIDA,DVL1,IGF1R,MLLT1,DTX3L,MBIP,GPS1,WNK1	44
GO:0044091	membrane biogenesis	11/1571	34/14190	0.00979217	SPTBN1,NLGN4X,PEX16,PSAP,NLGN3,SERINC1,PTEN,NRXN2,LRP4,FLOT1,ANK3	11
GO:1905037	autophagosome organization	18/1571	73/14190	0.0102837	PINK1,WIPI2,ATG9A,TBC1D14,PIP4K2B,SMCR8,ATP13A2,RAB1A,CHMP4B,SCFD1,RAB3GAP1,UBQLN1,RAB7A,MTMR3,RAB23,UBQLN2,AMBRA1,SH3GLB1	18
GO:0043547	positive regulation of GTPase activity	55/1571	324/14190	0.0102919	ARHGAP35,ADGRB3,CRKL,ARHGAP21,GIT1,ABR,GNB5,STXBP5,ARRB1,SRGAP2,DNM1L,GSK3B,DOCK4,AGAP1,TBC1D20,AGAP3,RACK1,CRK,DAB2IP,CHN1,GAPVD1,BCR,RAPGEF1,KALRN,GNAQ,PIN1,NRP1,EVI5L,ARHGEF12,TBC1D24,RALBP1,ARHGAP44,RAB3GAP1,GDI1,MTSS2,ARHGAP32,RCC2,AGRN,HACD3,ADAP1,ARHGEF6,EIF5,MAPRE2,ARHGAP1,ARHGAP5,NF1,SNX18,AGFG1,IQSEC1,DENND1A,AGAP2,ARHGEF11,AGFG2,ARHGEF7,RAPGEF2	55
GO:0032868	response to insulin	41/1571	224/14190	0.0103297	ATP6V0E2,ATP6V0D1,MYO5A,GRB2,ATP6V1H,HDAC5,APC,GOT2,PIK3R2,SOCS7,YWHAG,ATP6AP1,PTPN11,VAMP2,RAB31,WDTC1,SORT1,OGT,PTEN,AP3S1,ATP6V1A,PIK3R1,AKT1,UPRT,IRS2,CPEB2,SOGA1,OPRK1,PPARA,ATP6V1C1,GNAI2,PTPRA,APPL1,GSK3A,IGF1R,SP1,SIK2,EIF4EBP1,SCAP,ATP6V0A1,EIF4EBP2	41
GO:0046390	ribose phosphate biosynthetic process	47/1571	267/14190	0.0106841	GUK1,ENO1,ADCY1,VCP,GAPDH,ATP5F1C,PINK1,SCD5,ALDOA,ADCY2,AK1,PFKM,GPI,NUP133,RFK,PKM,ATP5F1B,ATP5MC3,GUCY1A2,NCOR1,OGT,DLD,ACOT7,ENO2,PAPSS1,DLAT,UPRT,ADCY5,ATP5F1A,PGAM1,PFKP,PPARA,NUP85,PGM1,ACSL6,CMPK1,TMSB4X,ACSBG1,NUP98,OGDH,PANK2,NME1,UQCC3,PGM2L1,PGK1,NME2,RAE1	47
GO:0046847	filopodium assembly	15/1571	56/14190	0.0106841	SRGAP2,WASL,ARHGEF4,GPM6A,EZR,PLPPR5,NRP1,FSCN1,FGD2,PPP1R16B,AGRN,NEURL1,MYO10,TGFBR1,PALM	15
GO:0048857	neural nucleus development	15/1571	56/14190	0.0106841	CALM2,CKB,CALM1,ACTB,CALM3,NFIB,MAPKAP1,TTBK1,RHOA,ZNF148,YWHAH,CDK5R1,DYNLL1,SUDS3,BASP1	15
GO:0099640	axo-dendritic protein transport	6/1571	12/14190	0.0114003	MAP1A,KIF5C,KIF5A,PURA,DLG2,HNRNPU	6
GO:0061418	regulation of transcription from RNA polymerase II promoter in response to hypoxia	18/1571	74/14190	0.011463	UBB,PSMD3,PSMB7,PSMC5,EGLN2,EGLN1,PSMB4,PSMB5,PSMD4,PSMD8,PSMA7,PSMA3,PSMB10,PSMB2,HIF3A,PSMB6,PSMC4,UBA52	18
GO:0099131	ATP hydrolysis coupled ion transmembrane transport	9/1571	25/14190	0.011463	ATP6V0E2,ATP6V0D1,ATP6V1H,ATP6AP1,ATP5MC3,ATP6V1A,ABCC4,ATP6V1C1,ATP6V0A1	9
GO:0042982	amyloid precursor protein metabolic process	14/1571	51/14190	0.0116227	SORL1,PRNP,DYRK1A,CLU,ITM2B,APOE,APP,GSK3A,TMED10,TMCC2,EPHA4,SOAT1,ADAM10,BIN1	14
GO:0007163	establishment or maintenance of cell polarity	32/1571	165/14190	0.01279	RNF41,ARHGAP35,CRKL,RUFY3,BRSK1,MAP1B,MAP2,ACTR3,GBF1,GSK3B,SNX27,MAP4,RACK1,NUMA1,CRK,CDC42BPB,ACTR2,STK25,LHX2,DST,HSP90AB1,FSCN1,PAFAH1B1,CFL1,CLASP1,RHOA,RICTOR,MYH9,CARMIL2,ARF4,ARHGEF11,PKD1	32
GO:0031331	positive regulation of cellular catabolic process	54/1571	321/14190	0.0129453	LARP1,VCP,RAD23A,PINK1,CSNK1D,MAPK9,GSK3B,BAG6,LRP1,EIF2AK4,RACK1,CLU,CPEB3,SPTLC1,PSMC5,TRIM8,MAPK3,STUB1,DAB2IP,FBXW7,VPS13C,PIP4K2B,SMCR8,FYCO1,CSNK1E,EZR,PTEN,APOE,SUMO2,TNRC6B,MAP3K7,RAB3GAP1,AKT1,NRDC,IRS2,CNOT7,ENDOG,UBQLN1,PPARA,ZC3HAV1,GSK3A,FBXO22,CNOT1,DVL1,KEAP1,UBQLN2,BNIP3L,CSNK1A1,DTX3L,AMBRA1,PSMC4,SH3GLB1,VPS13D,UPF1	54
GO:0072524	pyridine-containing compound metabolic process	33/1571	172/14190	0.0129993	ENO1,VCP,GAPDH,PDXP,ALDOA,PFKM,GPI,NMNAT3,GPD2,NUP133,PKM,NCOR1,TKT,PGD,OGT,DLD,NAXD,ENO2,PGAM1,PFKP,PPARA,NUP85,PGM1,NUP98,OGDH,H6PD,KCNAB2,MDH2,DCXR,PGM2L1,PGK1,RAE1,PDXK	33
GO:0001667	ameboidal-type cell migration	55/1571	329/14190	0.0134787	SRPX2,SRGAP2,NUS1,HDAC5,GPI,MECP2,ARSB,MACF1,PTPN11,ATP5F1B,GLUL,DAB2IP,BMPR2,FBXW7,NRP2,PFN2,PTEN,APOE,STRAP,NRP1,CIB1,PRKCA,PAFAH1B1,AKT1,CFL1,LGALS8,PRKX,ATP5F1A,CLASP1,RCC2,PDCD6,MIA3,SDC4,EMC10,APPL1,TMSB4X,EFNB2,MAPRE2,RHOA,SPRED1,NF1,PAK3,SP1,IQSEC1,MYH9,AAMP,JCAD,EPB41L4B,BAG4,ARHGEF7,SMO,TGFBR1,RTN4,ERBB4,SLC8A1	55
GO:0014047	glutamate secretion	12/1571	41/14190	0.0137966	NTRK2,SLC1A3,VAMP2,APBA1,RAB3GAP1,RIMS1,SLC1A2,PPFIA3,NF1,PPFIA1,ADORA1,SLC17A7	12
GO:1990778	protein localization to cell periphery	46/1571	264/14190	0.0138169	SPTBN1,ANK2,MYO5A,CLSTN1,RAP2A,TTC7B,CLTC,MAPK10,LRP1,AP2M1,RACK1,RER1,MACF1,NUMA1,VAMP2,DLG2,PACSIN1,RAB31,VTI1B,CDK5,EZR,ACTB,BSG,STX7,CACNB2,CIB1,ARHGAP44,PIK3R1,AKT1,TSPAN14,ARL3,VPS4A,APPL1,KIF1B,BCL2L1,PPFIA1,FLOT1,CLIP1,BAG4,EFR3B,EHD3,ADAM10,PALM,RILPL2,ANK3,RAPGEF2	46
GO:0031623	receptor internalization	21/1571	94/14190	0.0141218	USP46,GRB2,ARRB1,CLTC,LRP1,ARF1,AP2M1,DLG4,RAB31,EZR,GRK3,CD63,EFNB2,TBC1D5,ARRB2,DNM2,FLOT1,UBQLN2,MKLN1,TFRC,GRIA1	21
GO:0008380	RNA splicing	63/1571	390/14190	0.0146724	PPP2R1A,SRPK2,PRPF4B,SNRPN,SNRNP200,SNU13,HNRNPLL,DYRK1A,MBNL1,CELF2,DHX15,ZPR1,PCBP2,SUGP2,SETX,SUPT6H,TMBIM6,CTNNBL1,ZNF638,STRAP,HNRNPA0,HNRNPC,RBM4,DDX1,PIK3R1,CDK13,SF3B2,HSPA8,DDX5,PRPF8,U2AF2,HNRNPA3,HNRNPU,CPSF4,RBFOX1,DDX47,ARL6IP4,HNRNPK,CSTF3,SF3B3,TRA2A,POLR2A,PCBP1,POLR2C,NUP98,FASTK,PUF60,LSM4,PRPF6,CSTF2T,GPKOW,CCAR2,SRRM4,DHX9,RBM38,DDX42,RBFOX2,PAPOLA,HABP4,KHDRBS3,POLR2B,SNRPD2,…	63
GO:0048511	rhythmic process	46/1571	265/14190	0.0146724	ADCY1,NTRK2,CSNK1D,HUWE1,MAPK9,ARRB1,DNM1L,CIPC,DYRK1A,GSK3B,MAPK10,RACK1,GPR176,FBXW7,NCOR1,MYCBP2,ATF4,SETX,OGT,CSNK1E,CDK5,PTEN,GNAQ,PPP1CA,AXL,RBM4,NDUFA9,USP9X,DDX5,CRY2,HNRNPU,OPRK1,PPARA,MAGED1,NCOR2,GNA11,NCOA1,SP1,ARRB2,CDK5R1,UBE3A,HLF,ADORA1,CCAR2,DHX9,SRRD	46
GO:0090662	ATP hydrolysis coupled transmembrane transport	9/1571	26/14190	0.0147719	ATP6V0E2,ATP6V0D1,ATP6V1H,ATP6AP1,ATP5MC3,ATP6V1A,ABCC4,ATP6V1C1,ATP6V0A1	9
GO:0000045	autophagosome assembly	17/1571	70/14190	0.0147786	PINK1,WIPI2,ATG9A,TBC1D14,PIP4K2B,SMCR8,RAB1A,CHMP4B,SCFD1,RAB3GAP1,UBQLN1,RAB7A,MTMR3,RAB23,UBQLN2,AMBRA1,SH3GLB1	17
GO:0010639	negative regulation of organelle organization	55/1571	331/14190	0.0148203	SPTBN1,RNF41,ADD1,SPTAN1,ADD2,TNKS,TMOD2,PINK1,MAP1B,MAP2,MTPN,APC,DNM1L,DYRK1A,OTUB1,MAP4,CLU,TRIP12,TNKS2,ZNF451,SMCR8,PFN2,SUPT6H,PHF2,PRELID1,HNRNPC,NAV3,EVI5L,TERF2IP,MPV17L,CHMP4B,CIB1,SCFD1,SMAD4,AKT1,CLASP1,HNRNPU,RAD21,UBE2B,RAB7A,KATNB1,TMSB4X,SPTBN2,BCL2L1,EML2,ARRB2,MAPRE1,DNM2,PPFIA1,SET,CARMIL2,PPIF,ERCC1,BAG4,KLHL22	55
GO:0032886	regulation of microtubule-based process	36/1571	195/14190	0.0153532	DYNC1H1,MAP1B,MAP2,CLTC,APC,PRUNE1,DYRK1A,GSK3B,MECP2,MACF1,NUMA1,AKAP9,KLHL42,CNIH2,BICD2,NAV3,CHMP4B,CIB1,CCSAP,CHMP1B,PAFAH1B1,CLASP1,HNRNPU,MEMO1,KATNB1,RHOA,SPAST,EML2,CAMSAP2,MAPRE1,CDK5R1,CLIP1,CEP295,TRIM36,RAE1,PKD1	36
GO:0017158	regulation of calcium ion-dependent exocytosis	20/1571	89/14190	0.0159912	GIT1,ADCY1,CAMK2A,VPS18,DNM1L,PREPL,GSK3B,ARF1,PFN2,CDK5,APBA1,CSPG5,CALM3,CACNB2,ADRA1A,RAB3GAP1,GNAI2,DVL1,ATP2A2,RIMS3	20
GO:0008637	apoptotic mitochondrial changes	23/1571	109/14190	0.0177478	CAMK2A,PINK1,DNM1L,GSK3B,CLU,YWHAG,SLC25A4,MFF,PRELID1,MPV17L,MLLT11,AKT1,PPP2CB,GSK3A,BCL2L1,ARRB2,YWHAH,FAM162A,PPIF,CCAR2,YWHAB,IFI6,ERBB4	23
GO:1903076	regulation of protein localization to plasma membrane	19/1571	84/14190	0.0184903	SPTBN1,CLTC,LRP1,AP2M1,RACK1,RER1,VTI1B,CDK5,EZR,ACTB,STX7,CIB1,ARHGAP44,PIK3R1,AKT1,VPS4A,APPL1,BCL2L1,PPFIA1	19
GO:0034605	cellular response to heat	24/1571	116/14190	0.0185367	VCP,CAMK2A,MAPK1,GSK3B,NUP133,MAPK3,STUB1,CAMK2G,HSBP1,HSP90AB1,HSPA8,IRAK1,NUP85,PDCD6,NF1,RPTOR,NUP98,PRKACA,MLST8,CCAR2,ST8SIA1,BAG4,ATP2A2,RAE1	24
GO:0019098	reproductive behavior	9/1571	27/14190	0.0185839	THRA,UBE2Q1,MAPK8IP2,PTEN,KALRN,OPRK1,APP,NCOA1,BRINP1	9
GO:1902117	positive regulation of organelle assembly	16/1571	66/14190	0.0191494	ARHGAP35,ATMIN,DYNC1H1,MAPK9,NUMA1,PIP4K2B,FSCN1,RAB3GAP1,SDC4,RHOA,CNOT1,CEP295,TAPT1,SH3GLB1,G3BP2,CNOT6	16
GO:0051668	localization within membrane	25/1571	123/14190	0.0191624	USP46,CRKL,CLSTN1,MAPK10,TBC1D20,RER1,DLG4,DLG2,REEP2,CDK5,APOE,CNIH2,STX7,RAB1A,ARHGAP44,NRXN2,AGRN,LRP4,MIA3,EFNB2,DVL1,SEC24C,CLIP1,ADAM10,RILPL2	25
GO:0032970	regulation of actin filament-based process	51/1571	307/14190	0.0200333	SPTBN1,ADD1,ARHGAP35,SPTAN1,ADD2,ANK2,NCKAP1,TMOD2,GRB2,PDXP,MTPN,ACTR3,LRP1,GPM6B,ARF1,WASL,CRK,TESK1,ACTR2,ATP1A2,AKAP9,ABL2,PFN2,CDK5,NRP1,BST2,FSCN1,SMAD4,TAOK2,AP1AR,PIK3R1,CFL1,CLASP1,CX3CL1,SDC4,TMSB4X,RHOA,SPTBN2,PAK3,RICTOR,ABI2,MYH9,CDK5R1,PPFIA1,MLST8,CARMIL2,ADORA1,BAG4,TGFBR1,ATP2A2,BIN1	51
GO:0015800	acidic amino acid transport	15/1571	61/14190	0.0214982	NTRK2,ARL6IP1,SLC1A3,VAMP2,ATP1A2,ABAT,APBA1,RAB3GAP1,RIMS1,SLC1A2,PPFIA3,NF1,PPFIA1,ADORA1,SLC17A7	15
GO:1902991	regulation of amyloid precursor protein catabolic process	9/1571	28/14190	0.0228452	SORL1,PRNP,CLU,APOE,APP,GSK3A,TMED10,EPHA4,BIN1	9
GO:0010632	regulation of epithelial cell migration	36/1571	201/14190	0.0231148	SRPX2,NUS1,HDAC5,GPI,MECP2,ARSB,MACF1,ATP5F1B,GLUL,DAB2IP,BMPR2,FBXW7,NRP2,PFN2,PTEN,APOE,STRAP,NRP1,CIB1,PRKCA,AKT1,ATP5F1A,CLASP1,PDCD6,EMC10,TMSB4X,MAPRE2,RHOA,SPRED1,NF1,SP1,IQSEC1,AAMP,JCAD,EPB41L4B,RTN4	36
GO:0043266	regulation of potassium ion transport	18/1571	80/14190	0.0233497	ANK2,PRNP,VAMP2,ATF4,AKAP9,PTEN,STK39,CAB39,AKAP6,OPRK1,CD63,KCNAB2,DNM2,KCNN2,ADORA1,AMIGO1,BIN1,ANK3	18
GO:0099132	ATP hydrolysis coupled cation transmembrane transport	13/1571	50/14190	0.0236712	ATP6V0E2,ATP6V0D1,ATP5F1C,ATP6V1H,ATP6AP1,ATP5F1B,ATP5MC3,ATP13A2,ATP6V1A,ATP5F1A,ATP6V1C1,ATP2A2,ATP6V0A1	13
GO:0009895	negative regulation of catabolic process	45/1571	268/14190	0.026552	MAP1A,RNF41,EIF4G1,LARP1,PINK1,POLDIP2,BAG6,DAB2IP,TBC1D14,MYCBP2,MGAT3,HIPK2,SMCR8,OGT,PIN1,HNRNPA0,HNRNPC,ATP13A2,HSP90AB1,LRPPRC,CHMP4B,SCFD1,ADRA1A,AKT1,MTMR9,NBAS,HNRNPU,PPARA,SNX3,GSK3A,SF3B3,ANGEL2,FMN2,USP19,EPHA4,AGAP2,BSCL2,ADORA1,CCAR2,DHX9,EIF4G2,DFFA,HERC1,KLHL22,SCO1	45
GO:0044275	cellular carbohydrate catabolic process	10/1571	34/14190	0.0268456	GAA,GPD2,CALM1,PYGB,PPP1CA,PGAM1,PGM1,ABHD10,GSK3A,PGM2L1	10
GO:0003091	renal water homeostasis	9/1571	29/14190	0.0281305	ADCY1,ADCY2,PRKAR1B,AQP4,AKR1B1,ADCY5,PRKACB,WFS1,PRKACA	9
GO:0071709	membrane assembly	9/1571	29/14190	0.0281305	SPTBN1,NLGN4X,PSAP,NLGN3,PTEN,NRXN2,LRP4,FLOT1,ANK3	9
GO:0015991	ATP hydrolysis coupled proton transport	8/1571	24/14190	0.0286118	ATP6V0E2,ATP6V0D1,ATP6V1H,ATP6AP1,ATP5MC3,ATP6V1A,ATP6V1C1,ATP6V0A1	8
GO:0030968	endoplasmic reticulum unfolded protein response	22/1571	108/14190	0.0292216	ADD1,ATP6V0D1,VCP,TLN1,AMFR,RACK1,STUB1,DAB2IP,KLHDC3,ATF4,SYVN1,DERL1,ACADVL,PIK3R1,ASNA1,PPP1R15B,EIF2AK2,WFS1,GSK3A,EXTL3,TATDN2,HDGF	22
GO:0061912	selective autophagy	12/1571	46/14190	0.0306669	RNF41,PINK1,WDFY3,WIPI2,SPTLC1,MAPK3,VPS13C,LGALS8,UBQLN1,RAB7A,AMBRA1,VPS13D	12
GO:0090132	epithelium migration	43/1571	257/14190	0.0324441	SRPX2,NUS1,HDAC5,GPI,MECP2,ARSB,MACF1,PTPN11,ATP5F1B,GLUL,DAB2IP,BMPR2,FBXW7,NRP2,PFN2,PTEN,APOE,STRAP,NRP1,CIB1,PRKCA,AKT1,LGALS8,PRKX,ATP5F1A,CLASP1,PDCD6,MIA3,EMC10,TMSB4X,EFNB2,MAPRE2,RHOA,SPRED1,NF1,SP1,IQSEC1,MYH9,AAMP,JCAD,EPB41L4B,TGFBR1,RTN4	43
GO:0006817	phosphate ion transport	6/1571	15/14190	0.032613	ATF4,CRY2,XPR1,CEBPB,IP6K2,SLC17A7	6
GO:0010881	regulation of cardiac muscle contraction by regulation of the release of sequestered calcium ion	7/1571	20/14190	0.0358416	ANK2,CALM2,CALM1,ATP1A2,CALM3,PRKACA,SLC8A1	7
GO:0070498	interleukin-1-mediated signaling pathway	20/1571	97/14190	0.0359903	UBB,PSMD3,PSMB7,PSMC5,MAPK3,PSMB4,MAP3K7,PSMB5,PSMD4,IRAK1,SKP1,PSMD8,PSMA7,PSMA3,PSMB10,UBE2N,PSMB2,PSMB6,PSMC4,UBA52	20
GO:1905383	protein localization to presynapse	5/1571	11/14190	0.0359903	MAP1A,KIF5C,KIF5A,DLG2,DVL1	5
GO:0035249	synaptic transmission, glutamatergic	14/1571	59/14190	0.0359903	TPRG1L,GRIA2,MAPK8IP2,NLGN3,GLUL,ATP1A2,CDK5,TNR,SHC3,CNIH2,RAB3GAP1,NF1,ADORA1,CNIH3	14
GO:0035967	cellular response to topologically incorrect protein	25/1571	131/14190	0.037589	ADD1,ATP6V0D1,VCP,TLN1,AMFR,BAG6,RACK1,STUB1,DAB2IP,KLHDC3,ATF4,TMBIM6,SYVN1,DERL1,ACADVL,PIK3R1,ASNA1,PPP1R15B,EIF2AK2,WFS1,UFD1,GSK3A,EXTL3,TATDN2,HDGF	25
GO:0006733	oxidoreduction coenzyme metabolic process	32/1571	180/14190	0.0377636	ENO1,VCP,GAPDH,ALDOA,PFKM,GPI,NMNAT3,GPD2,NUP133,COQ4,PKM,NCOR1,TKT,PGD,OGT,DLD,NAXD,ENO2,PGAM1,PFKP,PPARA,NUP85,PGM1,NUP98,OGDH,H6PD,KCNAB2,MDH2,DCXR,PGM2L1,PGK1,RAE1	32
GO:2001222	regulation of neuron migration	10/1571	36/14190	0.0377636	CAMK2A,NSMF,SRGAP2,DAB2IP,ADGRG1,PLXNB2,CX3CL1,ZNF609,ERBB4,RAPGEF2	10
GO:0043312	neutrophil degranulation	68/1571	450/14190	0.0384001	SIRPA,DNAJC5,SPTAN1,EEF2,VCP,NDUFC2,DYNC1H1,MAPK1,ABR,ALDOA,HUWE1,CTSB,SYNGR1,CTSD,PPIA,GPI,GAA,PSAP,PSMD3,ARSB,RAB6A,PSMB7,PKM,FTH1,ACTR2,RAB31,STK10,PYGB,BCR,PGRMC1,ARL8A,HSP90AB1,BST2,YPEL5,PTPRJ,TSPAN14,CDK13,TIMP2,HSPA8,SRP14,CAB39,PGAM1,GHDC,VAPA,FTL,RAB7A,PGM1,CD63,RHOA,CCT2,RAB5C,RAB14,KCNAB2,DYNLL1,RAB5B,DDX3X,LRRC7,METTL7A,PRDX4,B2M,IGF2R,NME2,ADAM10,CREG1,ATP6V0A1,TUBB,LTA4H,PDXK	68
GO:1903391	regulation of adherens junction organization	15/1571	66/14190	0.0401436	ADD1,LRP1,GPM6B,DUSP3,MACF1,PTEN,NRP1,PTPRJ,CLASP1,RCC2,SDC4,MAPRE2,RHOA,IQSEC1,PEAK1	15
GO:1904951	positive regulation of establishment of protein localization	60/1571	390/14190	0.0415532	SPTBN1,RUFY3,GAPDH,SORL1,MAPK1,PRNP,PINK1,HUWE1,OAZ1,ARRB1,PPIA,GPI,DNM1L,GSK3B,PIK3R2,LRP1,ARF1,RACK1,PPP3CB,YWHAG,APBB1,VAMP2,GLUL,MAPK3,CADM1,FBXW7,ZPR1,UBE2L3,NPEPPS,PPM1A,CDK5,EZR,ABAT,RAN,MFF,B3GAT3,TCAF1,ATP13A2,TRIM28,UBE2D3,CIB1,PIK3R1,IRS2,GPR27,MAVS,CCT3,CHP1,GSK3A,CCT2,PRKACA,YWHAH,CDK5R1,HAVCR2,CEP295,DHX9,CEMIP,SMO,SH3GLB1,YWHAB,ANK3	60

## Sheet: Table_S4_MND_Disease_Links
ID	Description	GeneRatio	BgRatio	q	Count
DOID:680	tauopathy	80/814	401/6597	0.00218531	80
DOID:10652	Alzheimer's disease	79/814	397/6597	0.00218531	79
umls:C0025362	Mental Retardation	66/1497	410/17381	0.00156019	66
umls:C3714756	Intellectual Disability	69/1497	455/17381	0.00373006	69
umls:C0338656	Impaired cognition	62/1497	401/17381	0.00373006	62
umls:C0037772	Spastic Paraplegia	18/1497	64/17381	0.00373006	18
umls:C0013421	Dystonia	28/1497	139/17381	0.011026	28
umls:C0085400	Neurofibrillary degeneration (morphologic abnormality)	31/1497	168/17381	0.0183868	31
umls:C0014556	Epilepsy, Temporal Lobe	34/1497	192/17381	0.0183868	34
umls:C0151313	Sensory neuropathy	15/1497	56/17381	0.0213867	15

## Sheet: Table_S5_TF_Targets
Symbol	Gene	Ensembl ID	Description	log2.MND.CNHIV+	AveExpr	lfdr.MND.CNHIV+	Number of Targets
CHD4	1108	ENSG00000111642	chromodomain helicase DNA binding protein 4	0.855863	7.31966	0.0385626	403
MAZ	4150	ENSG00000103495	MYC associated zinc finger protein	1.03397	5.50314	0.0318538	1577
NCOR1	9611	ENSG00000141027	nuclear receptor corepressor 1	0.885346	7.73284	0.0170875	239
NR2C2	7182	ENSG00000177463	nuclear receptor subfamily 2 group C member 2	0.759057	6.58102	0.0124336	189
POLR2A	5430	ENSG00000181222	RNA polymerase II subunit A	0.754711	7.11733	0.0364447	1681
SMARCC2	6601	ENSG00000139613	SWI/SNF related, matrix associated, actin dependent regulator of chromatin subfamily c member 2	0.67273	7.33733	0.0412216	85
SP1	6667	ENSG00000185591	Sp1 transcription factor	0.733359	5.56962	0.0379725	1344
UBTF	7343	ENSG00000108312	upstream binding transcription factor	0.977569	5.94029	0.0418367	1428
WRNIP1	56897	ENSG00000124535	Werner helicase interacting protein 1	0.758022	4.92306	0.0467582	1218
ZKSCAN1	7586	ENSG00000106261	zinc finger with KRAB and SCAN domains 1	0.556003	7.25074	0.0445418	1219
ZMIZ1	57178	ENSG00000108175	zinc finger MIZ-type containing 1	1.29696	6.65505	0.0233421	1334
BCL11B	64919	ENSG00000127152	BAF chromatin remodeling complex subunit BCL11B	1.65829	4.28467	0.00914976	6
NACC1	112939	ENSG00000160877	nucleus accumbens associated 1	1.35292	5.74781	0.0314305	80
NFIB	4781	ENSG00000147862	nuclear factor I B	1.02395	6.83436	0.0229177	62
SIN3B	23309	ENSG00000127511	SIN3 transcription regulator family member B	0.706283	6.678	0.0285981	454
SMAD2	4087	ENSG00000175387	SMAD family member 2	0.872381	7.39118	0.0246751	199
SMAD4	4089	ENSG00000141646	SMAD family member 4	0.998337	6.15763	0.0252879	353
TCF4	6925	ENSG00000196628	transcription factor 4	1.40953	8.24796	0.0124792	382
THAP11	57215	ENSG00000168286	THAP domain containing 11	1.0192	3.66578	0.0394125	124
THRA	7067	ENSG00000126351	thyroid hormone receptor alpha	1.25676	7.54677	0.00968286	17
ZNF652	22834	ENSG00000198740	zinc finger protein 652	1.3059	6.07452	0.0314879	7
CEBPB	1051	ENSG00000172216	CCAAT enhancer binding protein beta	1.25728	3.30969	0.0414634	1308
HCFC1	3054	ENSG00000172534	host cell factor C1	1.50813	6.58774	0.0150685	1422
IRF1	3659	ENSG00000125347	interferon regulatory factor 1	2.57909	3.68888	0.0483447	1250
RAD21	5885	ENSG00000164754	RAD21 cohesin complex component	0.765138	7.02932	0.0305107	1326
TRIM28	10155	ENSG00000130726	tripartite motif containing 28	0.858916	5.97325	0.0240291	911

## Sheet: Table_S6_CEBPB_REACTOME
ID	Description	GeneRatio	BgRatio	q	Member Genes	Count
R-HSA-983168	Antigen processing: Ubiquitination & Proteasome degradation	0.0729665	297/9237	2.42949e-07	RNF41,LNPEP,TRIM69,KBTBD6,UBE2Z,HUWE1,UBE2Q1,PJA2,PSMD3,PSMB7,PSMC5,UBA1,BTBD1,STUB1,FBXW7,TRIP12,UBE2L3,NPEPPS,UBR2,KLHL42,RNF220,FBXO44,ASB3,RNF130,FBXW4,HECTD1,PSMB4,UBE2D3,UBE2L6,PSMB5,TRIM11,ASB1,KLHL21,FBXO6,PSMD4,UBE2R2,UBE2B,SKP1,PSMD8,UBE2A,FBXL16,PSMA7,RLIM,PSMA3,PSMB10,KEAP1,PJA1,HERC4,TRIM41,UBE4A,PSMB2,UBE3A,RNF7,DTX3L,ANAPC5,PSMC4,UBA52,TRIM36,KLHL11,HERC1,KLHL22	61
R-HSA-5684996	MAPK1/MAPK3 signaling	0.0586124	235/9237	5.08766e-06	SPTBN1,SPTAN1,CALM2,NCAM1,PPP2R1A,TLN1,MAPK1,PEBP1,ARRB1,CALM1,PSMD3,PSMB7,RAF1,PSMC5,PPP2R5C,DLG4,PTPN11,MAPK3,DAB2IP,DLG2,CAMK2G,ACTB,SHC3,CALM3,PSMB4,DUSP8,PSMB5,IRS2,PSMD4,MAP2K1,PPP2CB,PSMD8,TYK2,PSMA7,SPRED1,SPTBN2,PSMA3,PSMB10,ARRB2,PSMB2,PPP2R5E,BRAP,PSMC4,NEFL,UBA52,PEA15,YWHAB,ERBB4,RAPGEF2	49
R-HSA-6802952	Signaling by BRAF and RAF fusions	0.0239234	64/9237	4.93913e-05	CALM2,TLN1,MAPK1,PEBP1,ARRB1,CALM1,RAF1,MPRIP,MAPK3,CAMK2G,AKAP9,ACTB,CALM3,PAPSS1,MAP2K1,ZC3HAV1,ARRB2,KIAA1549,CLCN6,YWHAB	20
R-HSA-5610783	Degradation of GLI2 by the proteasome	0.0215311	57/9237	0.000124913	GSK3B,PSMD3,PSMB7,PSMC5,PSMB4,PSMB5,PRKACB,PSMD4,SKP1,PSMD8,PSMA7,PSMA3,PSMB10,PRKACA,PSMB2,CSNK1A1,PSMC4,UBA52	18
R-HSA-9006925	Intracellular signaling by second messengers	0.0610048	289/9237	0.000171636	CALM2,PPP2R1A,TNKS,AGO1,MAPK1,ADCY2,HDAC5,GSK3B,PIK3R2,CBX6,CALM1,PSMD3,PSMB7,PSMC5,PPP2R5C,PTPN11,PRKAR1B,MAPK3,STUB1,CAMK2G,TNKS2,PIP4K2B,PTEN,CALM3,PSMB4,PRKCA,MAPKAP1,PSMB5,PIK3R1,AKT1,IRS2,PRKACB,PSMD4,IRAK1,PPP2CB,PSMD8,GSK3A,PSMA7,RPTOR,PSMA3,PSMB10,RICTOR,PRKACA,CHD4,PSMB2,PPP2R5E,MLST8,RNF146,PSMC4,UBA52,ERBB4	51
R-HSA-166520	Signaling by NTRKs	0.0287081	97/9237	0.000226982	PPP2R1A,CRKL,MAPK1,NTRK2,CLTC,DOCK3,PIK3R2,DUSP3,CRK,PTPN11,MAPK3,KIDINS220,CDK5,RAPGEF1,SHC3,AP2A1,PIK3R1,IRS2,RPS6KA2,PPP2CB,CLTA,CDK5R1,DNM2,YWHAB	24
R-HSA-432722	Golgi Associated Vesicle Biogenesis	0.0203349	55/9237	0.000226982	ARRB1,CLTC,BLOC1S6,ARF1,TGOLN2,FTH1,VAMP2,SORT1,AP3S1,HSPA8,FTL,CLTA,RAB5C,DNM2,IGF2R,AP1B1,GOLGB1	17
R-HSA-8948751	Regulation of PTEN stability and activity	0.0227273	67/9237	0.000243881	TNKS,PSMD3,PSMB7,PSMC5,STUB1,TNKS2,PTEN,PSMB4,PSMB5,AKT1,PSMD4,PSMD8,PSMA7,PSMA3,PSMB10,PSMB2,RNF146,PSMC4,UBA52	19
R-HSA-195253	Degradation of beta-catenin by the destruction complex	0.0251196	80/9237	0.000282445	PPP2R1A,APC,GSK3B,PSMD3,PSMB7,PSMC5,PPP2R5C,PSMB4,PSMB5,PSMD4,SKP1,PPP2CB,PSMD8,PSMA7,PSMA3,PSMB10,PSMB2,PPP2R5E,CSNK1A1,PSMC4,UBA52	21
R-HSA-5688426	Deubiquitination	0.0562201	267/9237	0.000282445	USP11,USP22,TNKS,VCP,RAD23A,FKBP8,TRRAP,ARRB1,APC,USP15,OTUB1,PSMD3,PSMB7,HCFC1,PSMC5,TNKS2,BABAM1,OGT,ACTB,PTEN,UCHL1,PSMB4,MAP3K7,SMAD2,SMAD4,PSMB5,TADA2B,USP9X,MAVS,USP12,PSMD4,SNX3,VDAC1,PSMD8,PSMA7,VCPIP1,ADRM1,PSMA3,PSMB10,KEAP1,ARRB2,USP19,PSMB2,SUDS3,RNF146,PSMC4,UBA52	47
R-HSA-5689880	Ub-specific processing proteases	0.0442584	191/9237	0.000286508	USP11,USP22,TNKS,FKBP8,TRRAP,ARRB1,USP15,OTUB1,PSMD3,PSMB7,PSMC5,TNKS2,PTEN,PSMB4,MAP3K7,SMAD2,SMAD4,PSMB5,TADA2B,USP9X,USP12,PSMD4,SNX3,VDAC1,PSMD8,PSMA7,ADRM1,PSMA3,PSMB10,KEAP1,ARRB2,USP19,PSMB2,SUDS3,RNF146,PSMC4,UBA52	37
R-HSA-6802949	Signaling by RAS mutants	0.0203349	57/9237	0.000292826	CALM2,TLN1,MAPK1,PEBP1,ARRB1,CALM1,RAF1,MAPK3,DAB2IP,CAMK2G,ACTB,CALM3,MAP2K1,SPRED1,ARRB2,BRAP,YWHAB	17
R-HSA-9005891	Loss of function of MECP2 in Rett syndrome	0.00956938	14/9237	0.000315157	CALM2,MECP2,CALM1,NCOR1,CALM3,GPS2,NCOR2,PRKACA	8
R-HSA-9005895	Pervasive developmental disorders	0.00956938	14/9237	0.000315157	CALM2,MECP2,CALM1,NCOR1,CALM3,GPS2,NCOR2,PRKACA	8
R-HSA-8951664	Neddylation	0.0490431	224/9237	0.000322392	KBTBD6,FEM1B,PSMD3,PSMB7,PSMC5,BTBD1,FBXW7,FEM1A,WDTC1,KLHL42,FBXO44,ASB3,FBXW4,WSB2,PSMB4,UBE2D3,PSMB5,ASB1,WDR5,KLHL21,FBXO6,PSMD4,SKP1,PSMD8,FBXL16,PSMA7,PSMA3,PSMB10,KEAP1,CUL4B,PSMB2,RNF7,DDA1,COMMD5,COPS6,HIF3A,PSMC4,UBA52,GPS1,KLHL11,KLHL22	41
R-HSA-373760	L1CAM interactions	0.0311005	115/9237	0.000322392	SPTBN1,DPYSL2,SPTAN1,NCAM1,MAPK1,CLTC,SCN2A,NRCAM,DLG4,CNTN1,MAPK3,NRP2,TUBA4A,EZR,ACTB,KCNQ3,NRP1,AP2A1,HSPA8,RPS6KA2,MAP2K1,CLTA,SPTBN2,SCN3A,DNM2,ALCAM	26
R-HSA-4641257	Degradation of AXIN	0.0191388	53/9237	0.000367101	TNKS,PSMD3,PSMB7,PSMC5,TNKS2,PSMB4,PSMB5,PSMD4,PSMD8,PSMA7,PSMA3,PSMB10,PSMB2,RNF146,PSMC4,UBA52	16
R-HSA-199992	trans-Golgi Network Vesicle Budding	0.0227273	71/9237	0.000367468	ARRB1,CLTC,GBF1,BLOC1S6,ARF1,TGOLN2,FTH1,VAMP2,SORT1,AP3S1,HSPA8,FTL,CLTA,RAB5C,DNM2,IGF2R,AP1B1,CLTB,GOLGB1	19
R-HSA-5673000	RAF activation	0.0143541	32/9237	0.000367468	CALM2,PPP2R1A,CALM1,RAF1,PPP2R5C,CAMK2G,CALM3,MAP2K1,PPP2CB,PPP2R5E,BRAP,YWHAB	12
R-HSA-5663205	Infectious disease	0.0705742	372/9237	0.000367468	EEF2,CALM2,MAP2K4,ATP6V1H,CLTC,RPL14,CALM1,NUP133,ARF1,SV2B,PSMD3,PSMB7,PSMC5,VAMP2,RPL15,SLC25A4,TAF6,RAN,RPL4,CALM3,HSP90AB1,PSMB4,CHMP4B,AP2A1,KPNA4,RPS27L,RPS11,PSMB5,CDK9,RPS16,PSMD4,MVB12A,CPSF4,NUP85,SKP1,MAP2K1,PSMD8,VPS4A,CLTA,RPL24,PSMA7,PSMA3,POLR2A,PSMB10,POLR2C,NUP98,PSMB2,RPS19,RPS2,NELFCD,TXNRD1,B2M,PSMC4,AP1B1,UBA52,RPL28,POLR2B,RAE1,RPL8	59
R-HSA-3858494	Beta-catenin independent WNT signaling	0.034689	138/9237	0.000376486	CALM2,AGO1,GNB5,GNB2,CLTC,CALM1,PSMD3,PSMB7,PPP3CB,PSMC5,GNB1,CALM3,PSMB4,MAP3K7,AP2A1,PRKCA,PSMB5,PSMD4,PSMD8,CLTA,PSMA7,PSMA3,PSMB10,DVL1,ARRB2,PSMB2,PSMC4,UBA52,CLTB	29
R-HSA-187037	Signaling by NTRK1 (TRKA)	0.0239234	78/9237	0.000385852	PPP2R1A,CRKL,MAPK1,NTRK2,CLTC,PIK3R2,DUSP3,CRK,MAPK3,KIDINS220,RAPGEF1,SHC3,AP2A1,PIK3R1,IRS2,RPS6KA2,PPP2CB,CLTA,DNM2,YWHAB	20
R-HSA-9604323	Negative regulation of NOTCH4 signaling	0.0191388	54/9237	0.000385852	PSMD3,PSMB7,PSMC5,FBXW7,PSMB4,PSMB5,AKT1,PSMD4,SKP1,PSMD8,PSMA7,PSMA3,PSMB10,PSMB2,PSMC4,UBA52	16
R-HSA-9006934	Signaling by Receptor Tyrosine Kinases	0.0789474	438/9237	0.000543999	RNF41,ATP6V0E2,ATP6V0D1,CALM2,PPP2R1A,CRKL,NCKAP1,MAPK1,NTRK2,ATP6V1H,CLTC,DOCK3,PIK3R2,CALM1,DUSP3,CRK,ATP6AP1,PTPN11,MAPK3,STUB1,NCOR1,ELMO2,KIDINS220,NRP2,CDK5,ACTB,RAPGEF1,SHC3,AXL,CALM3,NRP1,AP2A1,ATP6V1A,PRKCA,TNS3,MAPKAP1,PIK3R1,PTPRJ,AKT1,IRS2,RPS6KA2,PRKACB,WASF3,EPS15L1,MEMO1,PPP2CB,CLTA,SPRED1,POLR2A,RICTOR,POLR2C,IGF1R,ABI2,PRKACA,CDK5R1,DNM2,MLST8,WWOX,LRIG1,RBFOX2,UBA52,POLR2B,YWHAB…	66
R-HSA-169893	Prolonged ERK activation events	0.00837321	9237-12-01	0.000674506	CRKL,MAPK1,CRK,MAPK3,KIDINS220,RAPGEF1,YWHAB	7
R-HSA-180024	DARPP-32 events	0.0119617	25/9237	0.000780768	CALM2,PPP2R1A,CALM1,PPP3CB,PRKAR1B,CDK5,CALM3,PRKACB,PPP2CB,PRKACA	10
R-HSA-1234176	Oxygen-dependent proline hydroxylation of Hypoxia-inducible Factor Alpha	0.0203349	64/9237	0.000852414	PSMD3,PSMB7,PSMC5,EGLN2,EGLN1,PSMB4,UBE2D3,PSMB5,PSMD4,PSMD8,PSMA7,PSMA3,PSMB10,PSMB2,HIF3A,PSMC4,UBA52	17
R-HSA-8856828	Clathrin-mediated endocytosis	0.0334928	139/9237	0.000912481	ARRB1,ARPC1A,CLTC,TGOLN2,WASL,VAMP2,ACTR2,GAPVD1,ACTB,SYNJ1,AP2A1,KIAA0319,HSPA8,UBQLN1,EPS15L1,CLTA,RAB5C,SNX18,AGFG1,ARRB2,DNM2,UBQLN2,COPS6,IGF2R,SYNJ2,UBA52,CLTB,GPS1	28
R-HSA-1257604	PIP3 activates AKT signaling	0.0502392	249/9237	0.0011272	PPP2R1A,TNKS,AGO1,MAPK1,HDAC5,GSK3B,PIK3R2,CBX6,PSMD3,PSMB7,PSMC5,PPP2R5C,PTPN11,MAPK3,STUB1,TNKS2,PIP4K2B,PTEN,PSMB4,MAPKAP1,PSMB5,PIK3R1,AKT1,IRS2,PSMD4,IRAK1,PPP2CB,PSMD8,GSK3A,PSMA7,RPTOR,PSMA3,PSMB10,RICTOR,CHD4,PSMB2,PPP2R5E,MLST8,RNF146,PSMC4,UBA52,ERBB4	42
R-HSA-450408	AUF1 (hnRNP D0) binds and destabilizes mRNA	0.0179426	54/9237	0.00121967	EIF4G1,PSMD3,PSMB7,PSMC5,PSMB4,PSMB5,HSPA8,PSMD4,PSMD8,PSMA7,PSMA3,PSMB10,PSMB2,PSMC4,UBA52	15
R-HSA-195721	Signaling by WNT	0.0586124	311/9237	0.00143842	CALM2,PPP2R1A,TNKS,AGO1,GNB5,TRRAP,GNB2,CLTC,APC,GSK3B,CALM1,PSMD3,PSMB7,PPP3CB,PSMC5,PPP2R5C,GNB1,TNKS2,CSNK1E,CALM3,PSMB4,MAP3K7,AP2A1,PRKCA,PSMB5,AKT1,PSMD4,KMT2D,SNX3,SKP1,PPP2CB,PSMD8,CLTA,PSMA7,TMED5,PSMA3,PSMB10,DVL1,ARRB2,VPS29,ZNRF3,PSMB2,H2AFV,PPP2R5E,CSNK1A1,RNF146,PSMC4,UBA52,CLTB	49
R-HSA-1168372	Downstream signaling events of B Cell Receptor (BCR)	0.0227273	81/9237	0.00143842	CALM2,CALM1,PSMD3,PSMB7,PPP3CB,PSMC5,CALM3,PSMB4,MAP3K7,PSMB5,PSMD4,SKP1,PSMD8,PSMA7,PSMA3,PSMB10,PSMB2,PSMC4,UBA52	19
R-HSA-6807070	PTEN Regulation	0.0322967	138/9237	0.00143842	TNKS,AGO1,MAPK1,HDAC5,CBX6,PSMD3,PSMB7,PSMC5,MAPK3,STUB1,TNKS2,PTEN,PSMB4,PSMB5,AKT1,PSMD4,PSMD8,PSMA7,RPTOR,PSMA3,PSMB10,CHD4,PSMB2,MLST8,RNF146,PSMC4,UBA52	27
R-HSA-5387390	Hh mutants abrogate ligand secretion	0.0179426	56/9237	0.00143842	VCP,PSMD3,PSMB7,PSMC5,SYVN1,PSMB4,PSMB5,PSMD4,PSMD8,PSMA7,PSMA3,PSMB10,PSMB2,PSMC4,UBA52	15
R-HSA-180534	Vpu mediated degradation of CD4	0.0167464	50/9237	0.00143842	PSMD3,PSMB7,PSMC5,PSMB4,PSMB5,PSMD4,SKP1,PSMD8,PSMA7,PSMA3,PSMB10,PSMB2,PSMC4,UBA52	14
R-HSA-75815	Ubiquitin-dependent degradation of Cyclin D	0.0167464	50/9237	0.00143842	GSK3B,PSMD3,PSMB7,PSMC5,PSMB4,PSMB5,PSMD4,PSMD8,PSMA7,PSMA3,PSMB10,PSMB2,PSMC4,UBA52	14
R-HSA-4839744	truncated APC mutants destabilize the destruction complex	0.00837321	14/9237	0.00143842	PPP2R1A,APC,GSK3B,PPP2R5C,PPP2CB,PPP2R5E,CSNK1A1	7
R-HSA-2454202	Fc epsilon receptor (FCERI) signaling	0.0311005	131/9237	0.00144774	CALM2,MAPK1,MAP2K4,MAPK9,MAPK10,PIK3R2,CALM1,PSMD3,PSMB7,PPP3CB,PSMC5,MAPK3,CALM3,PSMB4,MAP3K7,PSMB5,PIK3R1,PSMD4,SKP1,PSMD8,PSMA7,PSMA3,PSMB10,PSMB2,PSMC4,UBA52	26
R-HSA-1445148	Translocation of SLC2A4 (GLUT4) to the plasma membrane	0.0203349	69/9237	0.00150017	LNPEP,CALM2,CALM1,YWHAG,KIF3B,VAMP2,TUBA4A,ACTB,CALM3,AKT1,EXOC7,EXOC3,RAB14,YWHAH,MYH9,KIFAP3,YWHAB	17
R-HSA-4086400	PCP/CE pathway	0.0239234	89/9237	0.00150322	CLTC,PSMD3,PSMB7,PSMC5,PSMB4,AP2A1,PRKCA,PSMB5,PSMD4,PSMD8,CLTA,PSMA7,PSMA3,PSMB10,DVL1,ARRB2,PSMB2,PSMC4,UBA52,CLTB	20
R-HSA-8939902	Regulation of RUNX2 expression and activity	0.0203349	70/9237	0.00175781	GSK3B,PSMD3,PSMB7,PSMC5,STUB1,FBXW7,PSMB4,PSMB5,PSMD4,SKP1,PSMD8,PSMA7,PSMA3,PSMB10,PSMB2,PSMC4,UBA52	17
R-HSA-8854050	FBXL7 down-regulates AURKA during mitotic entry and in early mitosis	0.0167464	52/9237	0.00208293	PSMD3,PSMB7,PSMC5,PSMB4,PSMB5,PSMD4,SKP1,PSMD8,PSMA7,PSMA3,PSMB10,PSMB2,PSMC4,UBA52	14
R-HSA-5339716	Misspliced GSK3beta mutants stabilize beta-catenin	0.00837321	15/9237	0.00208293	PPP2R1A,APC,GSK3B,PPP2R5C,PPP2CB,PPP2R5E,CSNK1A1	7
R-HSA-1234174	Cellular response to hypoxia	0.0203349	72/9237	0.00218725	PSMD3,PSMB7,PSMC5,EGLN2,EGLN1,PSMB4,UBE2D3,PSMB5,PSMD4,PSMD8,PSMA7,PSMA3,PSMB10,PSMB2,HIF3A,PSMC4,UBA52	17
R-HSA-174113	SCF-beta-TrCP mediated degradation of Emi1	0.0167464	53/9237	0.00225249	PSMD3,PSMB7,PSMC5,PSMB4,PSMB5,PSMD4,SKP1,PSMD8,PSMA7,PSMA3,PSMB10,PSMB2,PSMC4,UBA52	14
R-HSA-5339562	Uptake and actions of bacterial toxins	0.0119617	30/9237	0.00229623	EEF2,CALM2,MAP2K4,CALM1,SV2B,VAMP2,CALM3,HSP90AB1,MAP2K1,TXNRD1	10
R-HSA-70171	Glycolysis	0.0191388	66/9237	0.00229747	PPP2R1A,ENO1,ALDOA,PFKM,GPI,NUP133,PKM,ENO2,PRKACB,PFKP,NUP85,PPP2CB,NUP98,PRKACA,PGM2L1,RAE1	16
R-HSA-187577	SCF(Skp2)-mediated degradation of p27/p21	0.0179426	60/9237	0.00247497	PSMD3,PSMB7,PSMC5,PSMB4,PSMB5,PSMD4,SKP1,PSMD8,PSMA7,PSMA3,PSMB10,PSMB2,CCNE2,PSMC4,UBA52	15
R-HSA-948021	Transport to the Golgi and subsequent modification	0.0370813	176/9237	0.00249392	SPTBN1,SPTAN1,DYNC1H1,GBF1,TBC1D20,ARF1,DYNC1LI2,COPB2,B4GALT5,SAR1B,ACTR1A,SEC22C,PPP6R1,TUBA4A,TRAPPC10,COPG1,COPE,B4GALT2,SCFD1,MCFD2,MIA3,SPTBN2,TMED10,SEC24C,NAPG,MAN2A2,DYNLL1,ARF4,MAN1A1,PPP6R3,GOLGB1	31
R-HSA-376176	Signaling by ROBO receptors	0.041866	208/9237	0.00251078	EIF4G1,RPL14,PSMD3,PSMB7,PPP3CB,PSMC5,RPL15,GSPT1,ABL2,PFN2,LHX2,RPL4,NRP1,PSMB4,RPS27L,PRKCA,RPS11,PSMB5,ZSWIM8,RPS16,PRKACB,PSMD4,PSMD8,RPL24,PSMA7,PSMA3,PSMB10,PRKACA,PSMB2,RPS19,RPS2,PSMC4,UBA52,RPL28,RPL8	35
R-HSA-211733	Regulation of activated PAK-2p34 by proteasome mediated degradation	0.0155502	48/9237	0.0026428	PSMD3,PSMB7,PSMC5,PSMB4,PSMB5,PSMD4,PSMD8,PSMA7,PSMA3,PSMB10,PSMB2,PSMC4,UBA52	13
R-HSA-5619084	ABC transporter disorders	0.0203349	74/9237	0.00276464	VCP,ABCA3,PSMD3,PSMB7,PSMC5,DERL1,PSMB4,PSMB5,PSMD4,PSMD8,PSMA7,PSMA3,PSMB10,PSMB2,ABCB6,PSMC4,UBA52	17
R-HSA-399956	CRMPs in Sema3A signaling	0.00837321	16/9237	0.00286945	DPYSL2,CRMP1,GSK3B,CDK5,NRP1,CDK5R1,PLXNA1	7
R-HSA-446203	Asparagine N-linked glycosylation	0.0538278	293/9237	0.00288682	SPTBN1,SPTAN1,VCP,DYNC1H1,MPDU1,NUS1,AMFR,GBF1,TBC1D20,ARF1,MARCH6,DYNC1LI2,COPB2,B4GALT5,SAR1B,ACTR1A,SEC22C,PPP6R1,TUBA4A,PRKCSH,TRAPPC10,COPG1,COPE,SYVN1,DERL1,B4GALT2,NANS,SCFD1,MCFD2,GNPNAT1,RNF103,MIA3,RPN2,SPTBN2,TMED10,SEC24C,NAPG,MAN2A2,DYNLL1,ARF4,ST8SIA1,MAN1A1,UBA52,PPP6R3,GOLGB1	45
R-HSA-199977	ER to Golgi Anterograde Transport	0.0322967	147/9237	0.00288682	SPTBN1,SPTAN1,DYNC1H1,GBF1,TBC1D20,ARF1,DYNC1LI2,COPB2,SAR1B,ACTR1A,SEC22C,PPP6R1,TUBA4A,TRAPPC10,COPG1,COPE,SCFD1,MCFD2,MIA3,SPTBN2,TMED10,SEC24C,NAPG,DYNLL1,ARF4,PPP6R3,GOLGB1	27
R-HSA-4641258	Degradation of DVL	0.0167464	55/9237	0.00294739	PSMD3,PSMB7,PSMC5,PSMB4,PSMB5,PSMD4,PSMD8,PSMA7,PSMA3,PSMB10,DVL1,PSMB2,PSMC4,UBA52	14
R-HSA-109581	Apoptosis	0.0358852	171/9237	0.00299213	SPTAN1,MAPK1,DIABLO,APC,DNM1L,PSMD3,PSMB7,YWHAG,PSMC5,MAPK3,PSMB4,STK24,PSMB5,AKT1,TNFRSF10B,PSMD4,PLEC,MAGED1,PSMD8,APPL1,PSMA7,PSMA3,PSMB10,PSMB2,YWHAH,DYNLL1,PSMC4,DFFA,UBA52,YWHAB	30
R-HSA-1483249	Inositol phosphate metabolism	0.0155502	49/9237	0.00299213	IP6K1,NUDT3,ITPK1,CALM2,CALM1,PTEN,CALM3,SYNJ1,ITPKB,MTMR9,IP6K2,NUDT4,NUDT11	13
R-HSA-350562	Regulation of ornithine decarboxylase (ODC)	0.0155502	49/9237	0.00299213	OAZ1,PSMD3,PSMB7,PSMC5,PSMB4,PSMB5,PSMD4,PSMD8,PSMA7,PSMA3,PSMB10,PSMB2,PSMC4	13
R-HSA-6811442	Intra-Golgi and retrograde Golgi-to-ER traffic	0.0394737	195/9237	0.00299213	KIF1A,DYNC1H1,KIF5A,GBF1,ARF1,TGOLN2,RAB6A,DYNC1LI2,KIF3B,COPB2,ACTR1A,TUBA4A,USE1,COPG1,COPE,NAA38,BICD2,KIF21A,KLC1,PAFAH1B1,RAB3GAP1,NBAS,VPS53,KIF21B,ARFIP2,TMED10,NAPG,MAN2A2,DYNLL1,ARF4,MAN1A1,KIFAP3,IGF2R	33
R-HSA-5358346	Hedgehog ligand biogenesis	0.0179426	62/9237	0.00311475	VCP,PSMD3,PSMB7,PSMC5,SYVN1,PSMB4,PSMB5,PSMD4,PSMD8,PSMA7,PSMA3,PSMB10,PSMB2,PSMC4,UBA52	15
R-HSA-349425	Autodegradation of the E3 ubiquitin ligase COP1	0.0155502	50/9237	0.00348372	PSMD3,PSMB7,PSMC5,PSMB4,PSMB5,PSMD4,PSMD8,PSMA7,PSMA3,PSMB10,PSMB2,PSMC4,UBA52	13
R-HSA-69601	Ubiquitin Mediated Degradation of Phosphorylated Cdc25A	0.0155502	50/9237	0.00348372	PSMD3,PSMB7,PSMC5,PSMB4,PSMB5,PSMD4,PSMD8,PSMA7,PSMA3,PSMB10,PSMB2,PSMC4,UBA52	13
R-HSA-69610	p53-Independent DNA Damage Response	0.0155502	50/9237	0.00348372	PSMD3,PSMB7,PSMC5,PSMB4,PSMB5,PSMD4,PSMD8,PSMA7,PSMA3,PSMB10,PSMB2,PSMC4,UBA52	13
R-HSA-69613	p53-Independent G1/S DNA damage checkpoint	0.0155502	50/9237	0.00348372	PSMD3,PSMB7,PSMC5,PSMB4,PSMB5,PSMD4,PSMD8,PSMA7,PSMA3,PSMB10,PSMB2,PSMC4,UBA52	13
R-HSA-194138	Signaling by VEGF	0.0251196	105/9237	0.00366071	CALM2,NCKAP1,PIK3R2,CALM1,CRK,ELMO2,NRP2,ACTB,AXL,CALM3,NRP1,PRKCA,MAPKAP1,PIK3R1,AKT1,PRKACB,WASF3,RICTOR,ABI2,PRKACA,MLST8	21
R-HSA-5357801	Programmed Cell Death	0.0358852	174/9237	0.0036824	SPTAN1,MAPK1,DIABLO,APC,DNM1L,PSMD3,PSMB7,YWHAG,PSMC5,MAPK3,PSMB4,STK24,PSMB5,AKT1,TNFRSF10B,PSMD4,PLEC,MAGED1,PSMD8,APPL1,PSMA7,PSMA3,PSMB10,PSMB2,YWHAH,DYNLL1,PSMC4,DFFA,UBA52,YWHAB	30
R-HSA-2467813	Separation of Sister Chromatids	0.0370813	182/9237	0.0036824	ITGB3BP,PPP2R1A,DYNC1H1,NUP133,PSMD3,PSMB7,DYNC1LI2,PSMC5,PPP2R5C,TUBA4A,BUB3,PSMB4,PAFAH1B1,PSMB5,PSMD4,RAD21,NUP85,PPP2CB,PSMD8,PSMA7,PSMA3,PSMB10,NUP98,PSMB2,MAPRE1,DYNLL1,PPP2R5E,ANAPC5,CLIP1,PSMC4,UBA52	31
R-HSA-196299	Beta-catenin phosphorylation cascade	0.00837321	17/9237	0.00368939	PPP2R1A,APC,GSK3B,PPP2R5C,PPP2CB,PPP2R5E,CSNK1A1	7
R-HSA-5676590	NIK-->noncanonical NF-kB signaling	0.0167464	57/9237	0.00368939	PSMD3,PSMB7,PSMC5,PSMB4,PSMB5,PSMD4,SKP1,PSMD8,PSMA7,PSMA3,PSMB10,PSMB2,PSMC4,UBA52	14
R-HSA-68827	CDT1 association with the CDC6:ORC:origin complex	0.0167464	57/9237	0.00368939	PSMD3,PSMB7,PSMC5,PSMB4,PSMB5,PSMD4,PSMD8,PSMA7,PSMA3,ORC4,PSMB10,PSMB2,PSMC4,UBA52	14
R-HSA-169911	Regulation of Apoptosis	0.0155502	51/9237	0.00391592	PSMD3,PSMB7,PSMC5,PSMB4,PSMB5,PSMD4,PSMD8,PSMA7,PSMA3,PSMB10,PSMB2,PSMC4,UBA52	13
R-HSA-6802948	Signaling by high-kinase activity BRAF mutants	0.0119617	33/9237	0.00395613	TLN1,MAPK1,PEBP1,ARRB1,RAF1,MAPK3,ACTB,MAP2K1,ARRB2,YWHAB	10
R-HSA-5607761	Dectin-1 mediated noncanonical NF-kB signaling	0.0167464	58/9237	0.0042741	PSMD3,PSMB7,PSMC5,PSMB4,PSMB5,PSMD4,SKP1,PSMD8,PSMA7,PSMA3,PSMB10,PSMB2,PSMC4,UBA52	14
R-HSA-983705	Signaling by the B Cell Receptor (BCR)	0.0251196	107/9237	0.0042741	CALM2,CALM1,PSMD3,PSMB7,PPP3CB,PSMC5,CALM3,PSMB4,MAP3K7,PSMB5,PIK3R1,PSMD4,SKP1,PSMD8,PSMA7,PSMA3,PSMB10,PSMB2,ORAI1,PSMC4,UBA52	21
R-HSA-442720	CREB1 phosphorylation through the activation of Adenylate Cyclase	0.00717703	13/9237	0.00435399	CALM2,CALM1,PRKAR1B,CALM3,PRKACB,PRKACA	6
R-HSA-68882	Mitotic Anaphase	0.0382775	193/9237	0.00437706	ITGB3BP,PPP2R1A,DYNC1H1,NUP133,PSMD3,PSMB7,DYNC1LI2,PSMC5,PPP2R5C,ANKLE2,TUBA4A,BUB3,PSMB4,PAFAH1B1,PSMB5,PSMD4,RAD21,NUP85,PPP2CB,PSMD8,PSMA7,PSMA3,PSMB10,NUP98,PSMB2,MAPRE1,DYNLL1,PPP2R5E,ANAPC5,CLIP1,PSMC4,UBA52	32
R-HSA-1169091	Activation of NF-kappaB in B cells	0.0179426	65/9237	0.00442491	PSMD3,PSMB7,PSMC5,PSMB4,MAP3K7,PSMB5,PSMD4,SKP1,PSMD8,PSMA7,PSMA3,PSMB10,PSMB2,PSMC4,UBA52	15
R-HSA-180585	Vif-mediated degradation of APOBEC3G	0.0155502	52/9237	0.0044884	PSMD3,PSMB7,PSMC5,PSMB4,PSMB5,PSMD4,PSMD8,PSMA7,PSMA3,PSMB10,PSMB2,PSMC4,UBA52	13
R-HSA-8852276	The role of GTSE1 in G2/M progression after G2 checkpoint	0.0191388	72/9237	0.00450171	PSMD3,PSMB7,PSMC5,TUBA4A,HSP90AB1,PSMB4,PSMB5,PSMD4,PSMD8,PSMA7,PSMA3,PSMB10,PSMB2,MAPRE1,PSMC4,UBA52	16
R-HSA-5610787	Hedgehog 'off' state	0.0251196	108/9237	0.00458636	ADCY2,GSK3B,PSMD3,PSMB7,PSMC5,PRKAR1B,TUBA4A,PSMB4,PSMB5,PRKACB,PSMD4,SKP1,PSMD8,PSMA7,PSMA3,PSMB10,PRKACA,PSMB2,CSNK1A1,PSMC4,UBA52	21
R-HSA-2555396	Mitotic Metaphase and Anaphase	0.0382775	194/9237	0.00458636	ITGB3BP,PPP2R1A,DYNC1H1,NUP133,PSMD3,PSMB7,DYNC1LI2,PSMC5,PPP2R5C,ANKLE2,TUBA4A,BUB3,PSMB4,PAFAH1B1,PSMB5,PSMD4,RAD21,NUP85,PPP2CB,PSMD8,PSMA7,PSMA3,PSMB10,NUP98,PSMB2,MAPRE1,DYNLL1,PPP2R5E,ANAPC5,CLIP1,PSMC4,UBA52	32
R-HSA-163615	PKA activation	0.00837321	18/9237	0.00486843	CALM2,ADCY2,CALM1,PRKAR1B,CALM3,PRKACB,PRKACA	7
R-HSA-5658442	Regulation of RAS by GAPs	0.0179426	66/9237	0.00498041	PSMD3,PSMB7,PSMC5,DAB2IP,PSMB4,PSMB5,PSMD4,PSMD8,PSMA7,SPRED1,PSMA3,PSMB10,PSMB2,PSMC4,UBA52	15
R-HSA-9010553	Regulation of expression of SLITs and ROBOs	0.0334928	163/9237	0.0050127	EIF4G1,RPL14,PSMD3,PSMB7,PSMC5,RPL15,GSPT1,LHX2,RPL4,PSMB4,RPS27L,RPS11,PSMB5,ZSWIM8,RPS16,PSMD4,PSMD8,RPL24,PSMA7,PSMA3,PSMB10,PSMB2,RPS19,RPS2,PSMC4,UBA52,RPL28,RPL8	28
R-HSA-112315	Transmission across Chemical Synapses	0.0466507	254/9237	0.00515571	CALM2,GIT1,MAPK1,ADCY2,GNB5,GNB2,ALDH2,SLC1A3,CALM1,DLG4,VAMP2,GLUL,PRKAR1B,MAPK3,GNB1,DLG2,CAMK2G,TUBA4A,ABAT,TSPAN7,CALM3,CACNB2,SLC38A1,AP2A1,PRKCA,KCNJ6,COMT,HSPA8,EPB41L1,RPS6KA2,GABRA2,PRKACB,GNAI2,SLC1A2,PPFIA3,PRKACA,PPFIA1,NEFL,ERBB4	39
R-HSA-2029482	Regulation of actin dynamics for phagocytic cup formation	0.0167464	60/9237	0.00547141	NCKAP1,MAPK1,ARPC1A,WASL,CRK,MAPK3,ACTR2,ELMO2,ACTB,HSP90AB1,WASF3,ABI2,MYH9,MYO10	14
R-HSA-1236978	Cross-presentation of soluble exogenous antigens (endosomes)	0.0143541	47/9237	0.00547141	PSMD3,PSMB7,PSMC5,PSMB4,PSMB5,PSMD4,PSMD8,PSMA7,PSMA3,PSMB10,PSMB2,PSMC4	12
R-HSA-3371556	Cellular response to heat stress	0.0215311	89/9237	0.00640651	VCP,MAPK1,HSPA12A,GSK3B,NUP133,MAPK3,CAMK2G,HSBP1,HSP90AB1,HSPA8,NUP85,HSPA9,RPTOR,NUP98,MLST8,CCAR2,BAG4,RAE1	18
R-HSA-9013694	Signaling by NOTCH4	0.0203349	82/9237	0.00653716	PSMD3,PSMB7,PSMC5,FBXW7,PSMB4,PSMB5,AKT1,PSMD4,SKP1,PSMD8,PSMA7,PSMA3,PSMB10,PSMB2,PSMC4,UBA52,ADAM10	17
R-HSA-8876725	Protein methylation	0.00837321	19/9237	0.00664145	EEF2,CALM2,VCP,CALM1,CALM3,HSPA8,RPS2	7
R-HSA-4420097	VEGFA-VEGFR2 Pathway	0.0227273	97/9237	0.00684622	CALM2,NCKAP1,PIK3R2,CALM1,CRK,ELMO2,ACTB,AXL,CALM3,PRKCA,MAPKAP1,PIK3R1,AKT1,PRKACB,WASF3,RICTOR,ABI2,PRKACA,MLST8	19
R-HSA-5358351	Signaling by Hedgehog	0.0299043	143/9237	0.00687742	VCP,ADCY2,ARRB1,GSK3B,PSMD3,PSMB7,PSMC5,PRKAR1B,TUBA4A,SYVN1,PSMB4,PSMB5,PRKACB,PSMD4,SKP1,PSMD8,PSMA7,PSMA3,PSMB10,ARRB2,PRKACA,PSMB2,CSNK1A1,PSMC4,UBA52	25
R-HSA-69541	Stabilization of p53	0.0155502	55/9237	0.00693629	PSMD3,PSMB7,PSMC5,PSMB4,PSMB5,PSMD4,PSMD8,PSMA7,PSMA3,PSMB10,PSMB2,PSMC4,UBA52	13
R-HSA-8941858	Regulation of RUNX3 expression and activity	0.0155502	55/9237	0.00693629	PSMD3,PSMB7,PSMC5,PSMB4,PSMB5,PSMD4,PSMD8,PSMA7,PSMA3,PSMB10,PSMB2,PSMC4,UBA52	13
R-HSA-170968	Frs2-mediated activation	0.00598086	9237-10-01	0.00703034	CRKL,MAPK1,MAPK3,RAPGEF1,YWHAB	5
R-HSA-1855167	Synthesis of pyrophosphates in the cytosol	0.00598086	9237-10-01	0.00703034	IP6K1,NUDT3,ITPK1,NUDT4,NUDT11	5
R-HSA-69202	Cyclin E associated events during G1/S transition	0.0203349	83/9237	0.00706092	PSMD3,PSMB7,PSMC5,PSMB4,PSMB5,AKT1,PSMD4,SKP1,RBL2,PSMD8,PSMA7,PSMA3,PSMB10,PSMB2,CCNE2,PSMC4,UBA52	17
R-HSA-8986944	Transcriptional Regulation by MECP2	0.0167464	62/9237	0.00706092	CALM2,AGO1,MECP2,CALM1,NCOR1,CAMK2G,HIPK2,PTEN,CALM3,IRAK1,GPS2,NCOR2,GPRIN1,PRKACA	14
R-HSA-68949	Orc1 removal from chromatin	0.0179426	69/9237	0.00714021	PSMD3,PSMB7,PSMC5,PSMB4,PSMB5,PSMD4,SKP1,PSMD8,PSMA7,PSMA3,ORC4,PSMB10,PSMB2,PSMC4,UBA52	15
R-HSA-71387	Metabolism of carbohydrates	0.0490431	278/9237	0.00757569	CALM2,FUT9,PPP2R1A,ENO1,ALDOA,PFKM,GPI,GOT2,CALM1,NUP133,ARSB,PKM,B4GALT5,DSEL,TKT,PGD,AKR1B1,B3GAT3,CSPG5,CALM3,B4GALT2,ENO2,PAPSS1,FUT4,PRKACB,AGRN,PFKP,NUP85,SDC4,PGM1,CHP1,PPP2CB,NUP98,PRKACA,MDH2,DCXR,PGM2L1,CEMIP,UBA52,CHST11,RAE1	41
R-HSA-202424	Downstream TCR signaling	0.0215311	91/9237	0.00757569	PIK3R2,PSMD3,PSMB7,PSMC5,PTEN,PSMB4,MAP3K7,PSMB5,PIK3R1,PSMD4,SKP1,PSMD8,PSMA7,PSMA3,PSMB10,PSMB2,PSMC4,UBA52	18
R-HSA-9620244	Long-term potentiation	0.00956938	25/9237	0.00761138	CALM2,CALM1,DLG4,DLG2,CAMK2G,CALM3,NEFL,ERBB4	8
R-HSA-2132295	MHC class II antigen presentation	0.0251196	114/9237	0.0076335	DYNC1H1,KIF5A,CTSB,CTSD,CLTC,ARF1,DYNC1LI2,KIF3B,SAR1B,ACTR1A,TUBA4A,AP2A1,KLC1,RAB7A,CLTA,SPTBN2,SEC24C,DNM2,DYNLL1,KIFAP3,AP1B1	21
R-HSA-8878166	Transcriptional regulation by RUNX2	0.0251196	114/9237	0.0076335	MAPK1,GSK3B,PSMD3,PSMB7,PSMC5,MAPK3,STUB1,FBXW7,PSMB4,SMAD4,PSMB5,AKT1,PSMD4,SKP1,PSMD8,PSMA7,PSMA3,PSMB10,PSMB2,PSMC4,UBA52	21
R-HSA-438064	Post NMDA receptor activation events	0.0191388	77/9237	0.0076335	CALM2,GIT1,MAPK1,CALM1,DLG4,PRKAR1B,MAPK3,DLG2,CAMK2G,TUBA4A,CALM3,RPS6KA2,PRKACB,PRKACA,NEFL,ERBB4	16
R-HSA-174084	Autodegradation of Cdh1 by Cdh1:APC/C	0.0167464	63/9237	0.0076335	PSMD3,PSMB7,PSMC5,PSMB4,PSMB5,PSMD4,PSMD8,PSMA7,PSMA3,PSMB10,PSMB2,ANAPC5,PSMC4,UBA52	14
R-HSA-5607764	CLEC7A (Dectin-1) signaling	0.0227273	99/9237	0.0076335	CALM2,CALM1,PSMD3,PSMB7,PPP3CB,PSMC5,CALM3,PSMB4,MAP3K7,PSMB5,PSMD4,SKP1,PSMD8,PSMA7,PSMA3,PSMB10,PSMB2,PSMC4,UBA52	19
R-HSA-5689603	UCH proteinases	0.0227273	99/9237	0.0076335	USP15,PSMD3,PSMB7,HCFC1,PSMC5,OGT,ACTB,UCHL1,PSMB4,PSMB5,PSMD4,PSMD8,PSMA7,ADRM1,PSMA3,PSMB10,PSMB2,PSMC4,UBA52	19
R-HSA-174184	Cdc20:Phospho-APC/C mediated degradation of Cyclin A	0.0179426	70/9237	0.0076335	PSMD3,PSMB7,PSMC5,BUB3,PSMB4,PSMB5,PSMD4,PSMD8,PSMA7,PSMA3,PSMB10,PSMB2,ANAPC5,PSMC4,UBA52	15
R-HSA-69017	CDK-mediated phosphorylation and removal of Cdc6	0.0179426	70/9237	0.0076335	PSMD3,PSMB7,PSMC5,PSMB4,PSMB5,PSMD4,PSMD8,PSMA7,PSMA3,PSMB10,PSMB2,CCNE2,ANAPC5,PSMC4,UBA52	15
R-HSA-4791275	Signaling by WNT in cancer	0.0107656	31/9237	0.0076335	PPP2R1A,TNKS,APC,GSK3B,PPP2R5C,TNKS2,PPP2CB,PPP2R5E,CSNK1A1	9
R-HSA-111996	Ca-dependent events	0.0119617	37/9237	0.0076335	CALM2,MAPK1,ADCY2,CALM1,PRKAR1B,CAMK2G,CALM3,PRKCA,PRKACB,PRKACA	10
R-HSA-5674135	MAP2K and MAPK activation	0.0119617	37/9237	0.0076335	TLN1,MAPK1,PEBP1,ARRB1,RAF1,MAPK3,ACTB,MAP2K1,ARRB2,YWHAB	10
R-HSA-111931	PKA-mediated phosphorylation of CREB	0.00837321	20/9237	0.00786741	CALM2,ADCY2,CALM1,PRKAR1B,CALM3,PRKACB,PRKACA	7
R-HSA-5099900	WNT5A-dependent internalization of FZD4	0.00717703	15/9237	0.00787064	CLTC,AP2A1,PRKCA,CLTA,ARRB2,CLTB	6
R-HSA-112043	PLC beta mediated events	0.0143541	50/9237	0.00792562	CALM2,GNAZ,MAPK1,ADCY2,CALM1,PRKAR1B,CAMK2G,CALM3,PRKCA,PRKACB,GNAI2,PRKACA	12
R-HSA-5628897	TP53 Regulates Metabolic Genes	0.0203349	85/9237	0.00796635	AGO1,GPI,YWHAG,PRDX2,COX4I1,PTEN,LRPPRC,AKT1,COX6C,COX7A2L,RPTOR,COX7B,NDUFA4,YWHAH,TXNRD1,MLST8,YWHAB	17
R-HSA-69656	Cyclin A:Cdk2-associated events at S phase entry	0.0203349	85/9237	0.00796635	PSMD3,PSMB7,PSMC5,PSMB4,PSMB5,AKT1,PSMD4,SKP1,RBL2,PSMD8,PSMA7,PSMA3,PSMB10,PSMB2,CCNE2,PSMC4,UBA52	17
R-HSA-176408	Regulation of APC/C activators between G1/S and early anaphase	0.0191388	78/9237	0.00815966	PSMD3,PSMB7,PSMC5,BUB3,PSMB4,PSMB5,PSMD4,SKP1,PSMD8,PSMA7,PSMA3,PSMB10,PSMB2,ANAPC5,PSMC4,UBA52	16
R-HSA-179419	APC:Cdc20 mediated degradation of cell cycle proteins prior to satisfation of the cell cycle checkpoint	0.0179426	71/9237	0.00815966	PSMD3,PSMB7,PSMC5,BUB3,PSMB4,PSMB5,PSMD4,PSMD8,PSMA7,PSMA3,PSMB10,PSMB2,ANAPC5,PSMC4,UBA52	15
R-HSA-450294	MAP kinase activation	0.0167464	64/9237	0.00815966	PPP2R1A,MAPK1,MAP2K4,MAPK9,MAPK10,DUSP3,MAPK3,MAP3K7,RPS6KA2,IRAK1,SKP1,MAP2K1,PPP2CB,UBA52	14
R-HSA-69563	p53-Dependent G1 DNA Damage Response	0.0167464	64/9237	0.00815966	PSMD3,PSMB7,PSMC5,PSMB4,PSMB5,PSMD4,PSMD8,PSMA7,PSMA3,PSMB10,PSMB2,CCNE2,PSMC4,UBA52	14
R-HSA-69580	p53-Dependent G1/S DNA damage checkpoint	0.0167464	64/9237	0.00815966	PSMD3,PSMB7,PSMC5,PSMB4,PSMB5,PSMD4,PSMD8,PSMA7,PSMA3,PSMB10,PSMB2,CCNE2,PSMC4,UBA52	14
R-HSA-112040	G-protein mediated events	0.0143541	51/9237	0.00897852	CALM2,GNAZ,MAPK1,ADCY2,CALM1,PRKAR1B,CAMK2G,CALM3,PRKCA,PRKACB,GNAI2,PRKACA	12
R-HSA-9009391	Non-genomic estrogen signaling	0.0179426	72/9237	0.00933098	CALM2,UHMK1,MAPK1,GNB5,GNB2,PIK3R2,CALM1,MAPK3,GNB1,PRMT1,CALM3,PIK3R1,AKT1,GNAI2,IGF1R	15
R-HSA-174154	APC/C:Cdc20 mediated degradation of Securin	0.0167464	65/9237	0.00937182	PSMD3,PSMB7,PSMC5,PSMB4,PSMB5,PSMD4,PSMD8,PSMA7,PSMA3,PSMB10,PSMB2,ANAPC5,PSMC4,UBA52	14
R-HSA-196025	Formation of annular gap junctions	0.00598086	9237-11-01	0.00953161	CLTC,ACTB,CLTA,DNM2,CLTB	5
R-HSA-5619115	Disorders of transmembrane transporters	0.0311005	157/9237	0.00955018	VCP,ABCA3,SLC1A3,NUP133,PSMD3,PSMB7,PSMC5,DERL1,PSMB4,SLC3A1,PSMB5,SLC27A4,PSMD4,NUP85,PSMD8,PSMA7,PSMA3,PSMB10,SLC11A2,NUP98,SLC9A6,PSMB2,ABCB6,PSMC4,UBA52,RAE1	26
R-HSA-6811434	COPI-dependent Golgi-to-ER retrograde traffic	0.0215311	95/9237	0.0103583	KIF1A,KIF5A,GBF1,ARF1,KIF3B,COPB2,TUBA4A,USE1,COPG1,COPE,KIF21A,KLC1,NBAS,KIF21B,TMED10,NAPG,ARF4,KIFAP3	18
R-HSA-176409	APC/C:Cdc20 mediated degradation of mitotic proteins	0.0179426	73/9237	0.0104241	PSMD3,PSMB7,PSMC5,BUB3,PSMB4,PSMB5,PSMD4,PSMD8,PSMA7,PSMA3,PSMB10,PSMB2,ANAPC5,PSMC4,UBA52	15
R-HSA-1295596	Spry regulation of FGF signaling	0.00717703	16/9237	0.0104241	PPP2R1A,MAPK1,PTPN11,MAPK3,PPP2CB,UBA52	6
R-HSA-68867	Assembly of the pre-replicative complex	0.0167464	66/9237	0.0104639	PSMD3,PSMB7,PSMC5,PSMB4,PSMB5,PSMD4,PSMD8,PSMA7,PSMA3,ORC4,PSMB10,PSMB2,PSMC4,UBA52	14
R-HSA-69615	G1/S DNA Damage Checkpoints	0.0167464	66/9237	0.0104639	PSMD3,PSMB7,PSMC5,PSMB4,PSMB5,PSMD4,PSMD8,PSMA7,PSMA3,PSMB10,PSMB2,CCNE2,PSMC4,UBA52	14
R-HSA-69052	Switching of origins to a post-replicative state	0.0203349	88/9237	0.0106863	PSMD3,PSMB7,PSMC5,PSMB4,PSMB5,PSMD4,SKP1,PSMD8,PSMA7,PSMA3,ORC4,PSMB10,PSMB2,CCNE2,ANAPC5,PSMC4,UBA52	17
R-HSA-162906	HIV Infection	0.0406699	226/9237	0.0109342	ATP6V1H,NUP133,ARF1,PSMD3,PSMB7,PSMC5,SLC25A4,TAF6,RAN,PSMB4,CHMP4B,AP2A1,PSMB5,CDK9,PSMD4,MVB12A,NUP85,SKP1,PSMD8,VPS4A,PSMA7,PSMA3,POLR2A,PSMB10,POLR2C,NUP98,PSMB2,NELFCD,B2M,PSMC4,AP1B1,UBA52,POLR2B,RAE1	34
R-HSA-176814	Activation of APC/C and APC/C:Cdc20 mediated degradation of mitotic proteins	0.0179426	74/9237	0.0116102	PSMD3,PSMB7,PSMC5,BUB3,PSMB4,PSMB5,PSMD4,PSMD8,PSMA7,PSMA3,PSMB10,PSMB2,ANAPC5,PSMC4,UBA52	15
R-HSA-5632684	Hedgehog 'on' state	0.0191388	82/9237	0.012574	ARRB1,PSMD3,PSMB7,PSMC5,PSMB4,PSMB5,PSMD4,PSMD8,PSMA7,PSMA3,PSMB10,ARRB2,PSMB2,CSNK1A1,PSMC4,UBA52	16
R-HSA-432720	Lysosome Vesicle Biogenesis	0.0107656	34/9237	0.0130648	ARRB1,CLTC,ARF1,VAMP2,HSPA8,CLTA,DNM2,AP1B1,CLTB	9
R-HSA-4641262	Disassembly of the destruction complex and recruitment of AXIN to the membrane	0.00956938	28/9237	0.0132506	PPP2R1A,APC,GSK3B,PPP2R5C,PPP2CB,DVL1,PPP2R5E,CSNK1A1	8
R-HSA-448424	Interleukin-17 signaling	0.0167464	68/9237	0.0134102	PPP2R1A,MAPK1,MAP2K4,MAPK9,MAPK10,DUSP3,MAPK3,MAP3K7,RPS6KA2,IRAK1,SKP1,MAP2K1,PPP2CB,UBA52	14
R-HSA-190873	Gap junction degradation	0.00598086	9237-12-01	0.0138269	CLTC,ACTB,CLTA,DNM2,CLTB	5
R-HSA-5621481	C-type lectin receptors (CLRs)	0.0263158	130/9237	0.0144099	CALM2,CALM1,PSMD3,PSMB7,PPP3CB,RAF1,PSMC5,CALM3,PSMB4,MAP3K7,PSMB5,PRKACB,PSMD4,SKP1,PSMD8,PSMA7,PSMA3,PSMB10,PRKACA,PSMB2,PSMC4,UBA52	22
R-HSA-4608870	Asymmetric localization of PCP proteins	0.0155502	62/9237	0.0153072	PSMD3,PSMB7,PSMC5,PSMB4,PSMB5,PSMD4,PSMD8,PSMA7,PSMA3,PSMB10,PSMB2,PSMC4,UBA52	13
R-HSA-174143	APC/C-mediated degradation of cell cycle proteins	0.0191388	84/9237	0.0153072	PSMD3,PSMB7,PSMC5,BUB3,PSMB4,PSMB5,PSMD4,SKP1,PSMD8,PSMA7,PSMA3,PSMB10,PSMB2,ANAPC5,PSMC4,UBA52	16
R-HSA-453276	Regulation of mitotic cell cycle	0.0191388	84/9237	0.0153072	PSMD3,PSMB7,PSMC5,BUB3,PSMB4,PSMB5,PSMD4,SKP1,PSMD8,PSMA7,PSMA3,PSMB10,PSMB2,ANAPC5,PSMC4,UBA52	16
R-HSA-111933	Calmodulin induced events	0.0107656	35/9237	0.0153072	CALM2,ADCY2,CALM1,PRKAR1B,CAMK2G,CALM3,PRKCA,PRKACB,PRKACA	9
R-HSA-111997	CaM pathway	0.0107656	35/9237	0.0153072	CALM2,ADCY2,CALM1,PRKAR1B,CAMK2G,CALM3,PRKCA,PRKACB,PRKACA	9
R-HSA-112409	RAF-independent MAPK1/3 activation	0.00837321	23/9237	0.0153318	MAPK1,PTPN11,MAPK3,DUSP8,MAP2K1,TYK2,PEA15	7
R-HSA-2173795	Downregulation of SMAD2/3:SMAD4 transcriptional activity	0.00837321	23/9237	0.0153318	NCOR1,UBE2D3,SMAD2,SMAD4,USP9X,NCOR2,UBA52	7
R-HSA-438066	Unblocking of NMDA receptors, glutamate binding and activation	0.00837321	23/9237	0.0153318	CALM2,CALM1,DLG4,DLG2,CAMK2G,CALM3,NEFL	7
R-HSA-9617324	Negative regulation of NMDA receptor-mediated neuronal transmission	0.00837321	23/9237	0.0153318	CALM2,CALM1,DLG4,DLG2,CAMK2G,CALM3,NEFL	7
R-HSA-3700989	Transcriptional Regulation by TP53	0.0574163	357/9237	0.015373	PPP2R1A,AGO1,GPI,HIPK1,YWHAG,PPP2R5C,PRDX2,COX4I1,PIP4K2B,HIPK2,TAF6,CDK5,PTEN,PRELID1,PIN1,PRMT1,LRPPRC,MAPKAP1,AKT1,CDK13,TNFRSF10B,CDK9,CNOT7,COX6C,PPP2CB,RBL2,COX7A2L,RPTOR,POLR2A,COX7B,RICTOR,CNOT1,NDUFA4,POLR2C,CHD4,YWHAH,CDK5R1,CCNE2,NELFCD,TXNRD1,MLST8,BNIP3L,RABGGTA,UBA52,POLR2B,YWHAB,NDRG1,CNOT6	48
R-HSA-391251	Protein folding	0.0203349	92/9237	0.0154854	USP11,GNAZ,GNB5,GNB2,FBXW7,GNB1,TUBA4A,ACTB,FBXW4,CCT3,FBXO6,GNAI2,TBCC,PFDN5,CCT2,CCNE2,LONP2	17
R-HSA-382556	ABC-family proteins mediated transport	0.0215311	100/9237	0.0158514	VCP,ABCA3,PSMD3,PSMB7,PSMC5,DERL1,PSMB4,PSMB5,ABCC4,PSMD4,PSMD8,PSMA7,PSMA3,PSMB10,PSMB2,ABCB6,PSMC4,UBA52	18
R-HSA-611105	Respiratory electron transport	0.0215311	100/9237	0.0158514	NDUFC2,SDHA,NDUFAF4,TRAP1,UQCRC1,COX4I1,NDUFA13,LRPPRC,UQCRC2,NDUFA9,SDHC,COX6C,COX7A2L,COX7B,NDUFA4,NDUFS2,NDUFB7,UQCRQ	18
R-HSA-174178	APC/C:Cdh1 mediated degradation of Cdc20 and other APC/C:Cdh1 targeted proteins in late mitosis/early G1	0.0167464	70/9237	0.0161662	PSMD3,PSMB7,PSMC5,PSMB4,PSMB5,PSMD4,PSMD8,PSMA7,PSMA3,PSMB10,PSMB2,ANAPC5,PSMC4,UBA52	14
R-HSA-5687128	MAPK6/MAPK4 signaling	0.0191388	85/9237	0.0163056	AGO1,PSMD3,PSMB7,PSMC5,PSMB4,PSMB5,PRKACB,PSMD4,PSMD8,PSMA7,PSMA3,PSMB10,PRKACA,PSMB2,PSMC4,UBA52	16
R-HSA-9020702	Interleukin-1 signaling	0.0215311	101/9237	0.0174281	MAP2K4,PSMD3,PSMB7,PSMC5,PSMB4,MAP3K7,PSMB5,PSMD4,IRAK1,SKP1,MAP2K1,PSMD8,PSMA7,PSMA3,PSMB10,PSMB2,PSMC4,UBA52	18
R-HSA-5663213	RHO GTPases Activate WASPs and WAVEs	0.0107656	36/9237	0.0175381	NCKAP1,MAPK1,ARPC1A,WASL,MAPK3,ACTR2,ACTB,WASF3,ABI2	9
R-HSA-72613	Eukaryotic Translation Initiation	0.0239234	117/9237	0.0175381	EIF4G1,RPL14,RPL15,EIF3K,RPL4,EIF4H,EIF3M,RPS27L,RPS11,RPS16,EIF5,RPL24,EIF4A2,EIF4EBP1,EIF3A,RPS19,RPS2,UBA52,RPL28,RPL8	20
R-HSA-72737	Cap-dependent Translation Initiation	0.0239234	117/9237	0.0175381	EIF4G1,RPL14,RPL15,EIF3K,RPL4,EIF4H,EIF3M,RPS27L,RPS11,RPS16,EIF5,RPL24,EIF4A2,EIF4EBP1,EIF3A,RPS19,RPS2,UBA52,RPL28,RPL8	20
R-HSA-390466	Chaperonin-mediated protein folding	0.0191388	86/9237	0.0179275	USP11,GNAZ,GNB5,GNB2,FBXW7,GNB1,TUBA4A,ACTB,FBXW4,CCT3,FBXO6,GNAI2,PFDN5,CCT2,CCNE2,LONP2	16
R-HSA-202670	ERKs are inactivated	0.00598086	13/9237	0.0180666	PPP2R1A,MAPK1,DUSP3,MAPK3,PPP2CB	5
R-HSA-5210891	Uptake and function of anthrax toxins	0.00598086	13/9237	0.0180666	CALM2,MAP2K4,CALM1,CALM3,MAP2K1	5
R-HSA-112316	Neuronal System	0.0610048	389/9237	0.0180666	CALM2,GIT1,MAPK1,NLGN4X,RTN3,ADCY2,GNB5,GNB2,ALDH2,SLC1A3,CALM1,DLG4,VAMP2,GLUL,PRKAR1B,MAPK3,GNB1,DLG2,CAMK2G,TUBA4A,GRM5,ABAT,KCNQ3,TSPAN7,CALM3,CACNB2,SLC38A1,AP2A1,PRKCA,KCNJ6,COMT,NRXN2,HSPA8,EPB41L1,RPS6KA2,GRM1,GABRA2,PRKACB,GNAI2,SLC1A2,PPFIA3,DLGAP4,PRKACA,KCNAB2,KCNH7,PPFIA1,FLOT1,KCNN2,SLITRK4,NEFL,ERBB4	51
R-HSA-445095	Interaction between L1 and Ankyrins	0.00956938	30/9237	0.0180666	SPTBN1,SPTAN1,SCN2A,NRCAM,ACTB,KCNQ3,SPTBN2,SCN3A	8
R-HSA-456926	Thrombin signalling through proteinase activated receptors (PARs)	0.00956938	30/9237	0.0180666	MAPK1,GNB5,ARRB1,GNB2,MAPK3,GNB1,GNA11,ARRB2	8
R-HSA-8866652	Synthesis of active ubiquitin: roles of E1 and E2 enzymes	0.00956938	30/9237	0.0180666	UBE2Z,UBA1,UBE2L3,USP9X,UBE2R2,UBE2B,UBE2A,UBA52	8
R-HSA-2871837	FCERI mediated NF-kB activation	0.0179426	79/9237	0.0184036	PSMD3,PSMB7,PSMC5,PSMB4,MAP3K7,PSMB5,PSMD4,SKP1,PSMD8,PSMA7,PSMA3,PSMB10,PSMB2,PSMC4,UBA52	15
R-HSA-72706	GTP hydrolysis and joining of the 60S ribosomal subunit	0.0227273	110/9237	0.0184036	EIF4G1,RPL14,RPL15,EIF3K,RPL4,EIF4H,EIF3M,RPS27L,RPS11,RPS16,EIF5,RPL24,EIF4A2,EIF3A,RPS19,RPS2,UBA52,RPL28,RPL8	19
R-HSA-72702	Ribosomal scanning and start codon recognition	0.0143541	57/9237	0.0184036	EIF4G1,EIF3K,EIF4H,EIF3M,RPS27L,RPS11,RPS16,EIF5,EIF4A2,EIF3A,RPS19,RPS2	12
R-HSA-6807878	COPI-mediated anterograde transport	0.0203349	95/9237	0.0197933	SPTBN1,SPTAN1,DYNC1H1,GBF1,ARF1,DYNC1LI2,COPB2,ACTR1A,TUBA4A,COPG1,COPE,SPTBN2,TMED10,NAPG,DYNLL1,ARF4,GOLGB1	17
R-HSA-373755	Semaphorin interactions	0.0155502	65/9237	0.0203468	DPYSL2,ARHGAP35,TLN1,CRMP1,GSK3B,CDK5,NRP1,HSP90AB1,ARHGEF12,MYL12B,MYH9,CDK5R1,PLXNA1	13
R-HSA-168254	Influenza Infection	0.0287081	152/9237	0.0203468	CLTC,RPL14,NUP133,RPL15,RAN,RPL4,KPNA4,RPS27L,RPS11,RPS16,CPSF4,NUP85,CLTA,RPL24,POLR2A,POLR2C,NUP98,RPS19,RPS2,UBA52,RPL28,POLR2B,RAE1,RPL8	24
R-HSA-194315	Signaling by Rho GTPases	0.0669856	439/9237	0.0207447	ITGB3BP,ARHGAP35,CALM2,PPP2R1A,ARHGAP21,NCKAP1,DYNC1H1,MAPK1,ABR,KIF5A,ARPC1A,PIK3R2,CALM1,NUP133,MCF2L,WASL,YWHAG,DYNC1LI2,PPP2R5C,DLG4,MAPK3,FMNL1,ACTR2,TUBA4A,PFN2,CHN1,BCR,BUB3,ACTB,PIN1,CALM3,ARHGEF12,RALBP1,PRKCA,KLC1,PAFAH1B1,ARHGAP32,FGD2,WASF3,NUP85,PPP2CB,ARHGEF6,MYL12B,ARHGAP1,ARHGAP5,DVL1,NUP98,ABI2,MAPRE1,YWHAH,MYH9,DYNLL1,H2AFV,PPP2R5E,CLIP1,YWHAB	56
R-HSA-72662	Activation of the mRNA upon binding of the cap-binding complex and eIFs, and subsequent binding to 43S	0.0143541	58/9237	0.0207904	EIF4G1,EIF3K,EIF4H,EIF3M,RPS27L,RPS11,RPS16,EIF4A2,EIF4EBP1,EIF3A,RPS19,RPS2	12
R-HSA-437239	Recycling pathway of L1	0.0119617	44/9237	0.0207904	DPYSL2,MAPK1,CLTC,TUBA4A,EZR,ACTB,AP2A1,RPS6KA2,CLTA,DNM2	10
R-HSA-913531	Interferon Signaling	0.0322967	178/9237	0.0210109	ADAR,NCAM1,EIF4G1,EIF4G3,NUP133,PTPN11,MAPK3,TRIM2,CAMK2G,PIN1,BST2,UBE2L6,KPNA4,NUP85,EIF4A2,TYK2,PDE12,IRF5,MT2A,NUP98,IP6K2,B2M,EIF4G2,UBA52,IRF1,IFI6,RAE1	27
R-HSA-450282	MAPK targets/ Nuclear events mediated by MAP kinases	0.00956938	31/9237	0.0211992	PPP2R1A,MAPK1,MAPK9,MAPK10,DUSP3,MAPK3,RPS6KA2,PPP2CB	8
R-HSA-202403	TCR signaling	0.0227273	112/9237	0.0214682	PIK3R2,PSMD3,PSMB7,PSMC5,PTEN,PSMB4,MAP3K7,PSMB5,PIK3R1,PTPRJ,PSMD4,SKP1,PSMD8,PSMA7,PSMA3,PSMB10,PSMB2,PSMC4,UBA52	19
R-HSA-195258	RHO GTPase Effectors	0.0502392	312/9237	0.0226881	ITGB3BP,CALM2,PPP2R1A,NCKAP1,DYNC1H1,MAPK1,KIF5A,ARPC1A,CALM1,NUP133,WASL,YWHAG,DYNC1LI2,PPP2R5C,DLG4,MAPK3,FMNL1,ACTR2,TUBA4A,PFN2,BUB3,ACTB,PIN1,CALM3,PRKCA,KLC1,PAFAH1B1,WASF3,NUP85,PPP2CB,MYL12B,DVL1,NUP98,ABI2,MAPRE1,YWHAH,MYH9,DYNLL1,H2AFV,PPP2R5E,CLIP1,YWHAB	42
R-HSA-418359	Reduction of cytosolic Ca++ levels	0.00598086	14/9237	0.0240474	CALM2,CALM1,CALM3,ATP2A2,SLC8A1	5
R-HSA-351202	Metabolism of polyamines	0.0179426	82/9237	0.0247932	OAZ1,CKB,PSMD3,PSMB7,PSMC5,PSMB4,PSMB5,PSMD4,SMS,PSMD8,PSMA7,PSMA3,PSMB10,PSMB2,PSMC4	15
R-HSA-187687	Signalling to ERKs	0.00956938	32/9237	0.025477	CRKL,MAPK1,CRK,MAPK3,KIDINS220,RAPGEF1,SHC3,YWHAB	8
R-HSA-76002	Platelet activation, signaling and aggregation	0.0406699	243/9237	0.0266874	CALM2,TLN1,MAPK1,ALDOA,GNB5,ARRB1,GNB2,PIK3R2,APLP2,CALM1,CLU,CRK,RAF1,PTPN11,MAPK3,GNB1,TUBA4A,VTI1B,ABHD12,CALM3,PRKCA,CYB5R1,PIK3R1,AKT1,LGALS3BP,GP1BB,ABCC4,SOD1,CD63,GNA11,GNAI2,TMSB4X,ARRB2,DAGLA	34
R-HSA-69206	G1/S Transition	0.0251196	131/9237	0.0268635	PPP2R1A,PSMD3,PSMB7,PSMC5,PSMB4,PSMB5,AKT1,PSMD4,SKP1,PPP2CB,RBL2,PSMD8,POLE4,PSMA7,PSMA3,ORC4,PSMB10,PSMB2,CCNE2,PSMC4,UBA52	21
R-HSA-1660499	Synthesis of PIPs at the plasma membrane	0.0131579	53/9237	0.0269413	PIK3R2,ARF1,PIP4K2B,PTEN,SYNJ1,PIK3R1,MTMR9,MTMR3,RAB14,PI4K2A,SYNJ2	11
R-HSA-1483255	PI Metabolism	0.0179426	83/9237	0.0269413	SBF1,PIK3R2,ARF1,PIP4K2B,PTEN,SYNJ1,PI4KB,PIK3R1,MTMR9,PNPLA6,MTMR3,RAB14,VAC14,PI4K2A,SYNJ2	15
R-HSA-418346	Platelet homeostasis	0.0179426	83/9237	0.0269413	CALM2,PPP2R1A,GNB5,GNB2,CALM1,PPP2R5C,PTPN11,GUCY1A2,GNB1,CALM3,PPP2CB,ORAI1,PPP2R5E,ATP2A2,SLC8A1	15
R-HSA-69002	DNA Replication Pre-Initiation	0.0179426	83/9237	0.0269413	PSMD3,PSMB7,PSMC5,PSMB4,PSMB5,PSMD4,PSMD8,POLE4,PSMA7,PSMA3,ORC4,PSMB10,PSMB2,PSMC4,UBA52	15
R-HSA-72766	Translation	0.0466507	289/9237	0.027246	EEF2,EIF4G1,RPL14,YARS,MRPL42,MRPS35,RPL15,GSPT1,MRPL38,EIF3K,RPL4,EIF4H,EIF3M,RPS27L,MRPS34,RPS11,SRP14,RPS16,TUFM,MARS2,MRPS30,ERAL1,SARS,EEF1A2,EIF5,RPL24,EIF4A2,RPN2,SSR3,EIF4EBP1,EIF3A,RPS19,RPS2,GADD45GIP1,EEF1G,UBA52,RPL28,MRPS22,RPL8	39
R-HSA-166166	MyD88-independent TLR4 cascade	0.0203349	99/9237	0.027246	PPP2R1A,MAPK1,MAP2K4,MAPK9,MAPK10,DUSP3,PTPN11,MAPK3,UBE2D3,MAP3K7,RPS6KA2,IRAK1,SKP1,MAP2K1,PPP2CB,IKBKE,UBA52	17
R-HSA-8856825	Cargo recognition for clathrin-mediated endocytosis	0.0203349	99/9237	0.027246	ARRB1,CLTC,TGOLN2,VAMP2,AP2A1,KIAA0319,UBQLN1,EPS15L1,CLTA,AGFG1,ARRB2,UBQLN2,COPS6,IGF2R,UBA52,CLTB,GPS1	17
R-HSA-72163	mRNA Splicing - Major Pathway	0.0322967	183/9237	0.0282582	SNRNP200,DHX15,CTNNBL1,HNRNPA0,HNRNPC,HSPA8,DDX5,PRPF8,U2AF2,HNRNPA3,HNRNPU,CPSF4,CSTF3,SF3B3,POLR2A,PCBP1,POLR2C,PUF60,LSM4,PRPF6,CSTF2T,GPKOW,DHX9,DDX42,PAPOLA,POLR2B,CD2BP2	27
R-HSA-453279	Mitotic G1-G1/S phases	0.027512	149/9237	0.0286112	PPP2R1A,DYRK1A,CDKN2D,PSMD3,PSMB7,PSMC5,PSMB4,PSMB5,AKT1,PSMD4,SKP1,PPP2CB,RBL2,PSMD8,POLE4,PSMA7,PSMA3,ORC4,PSMB10,PSMB2,CCNE2,PSMC4,UBA52	23
R-HSA-69239	Synthesis of DNA	0.0227273	117/9237	0.0318782	PSMD3,PSMB7,PSMC5,PSMB4,POLD1,PSMB5,PSMD4,SKP1,PSMD8,POLE4,PSMA7,PSMA3,ORC4,PSMB10,PSMB2,CCNE2,ANAPC5,PSMC4,UBA52	19
R-HSA-168255	Influenza Life Cycle	0.0263158	142/9237	0.0318782	CLTC,RPL14,NUP133,RPL15,RAN,RPL4,RPS27L,RPS11,RPS16,NUP85,CLTA,RPL24,POLR2A,POLR2C,NUP98,RPS19,RPS2,UBA52,RPL28,POLR2B,RAE1,RPL8	22
R-HSA-1855204	Synthesis of IP3 and IP4 in the cytosol	0.00837321	27/9237	0.0319209	ITPK1,CALM2,CALM1,PTEN,CALM3,SYNJ1,ITPKB	7
R-HSA-156827	L13a-mediated translational silencing of Ceruloplasmin expression	0.0215311	109/9237	0.0321148	EIF4G1,RPL14,RPL15,EIF3K,RPL4,EIF4H,EIF3M,RPS27L,RPS11,RPS16,RPL24,EIF4A2,EIF3A,RPS19,RPS2,UBA52,RPL28,RPL8	18
R-HSA-389357	CD28 dependent PI3K/Akt signaling	0.00717703	21/9237	0.0323584	PIK3R2,MAPKAP1,PIK3R1,AKT1,RICTOR,MLST8	6
R-HSA-389513	CTLA4 inhibitory signaling	0.00717703	21/9237	0.0323584	PPP2R1A,PPP2R5C,PTPN11,AKT1,PPP2CB,PPP2R5E	6
R-HSA-110056	MAPK3 (ERK1) activation	0.00478469	9237-10-01	0.0323584	PTPN11,MAPK3,MAP2K1,TYK2	4
R-HSA-442729	CREB1 phosphorylation through the activation of CaMKII/CaMKK/CaMKIV cascasde	0.00478469	9237-10-01	0.0323584	CALM2,CALM1,CAMK2G,CALM3	4
R-HSA-450341	Activation of the AP-1 family of transcription factors	0.00478469	9237-10-01	0.0323584	MAPK1,MAPK9,MAPK10,MAPK3	4
R-HSA-9634600	Regulation of glycolysis by fructose 2,6-bisphosphate metabolism	0.00478469	9237-10-01	0.0323584	PPP2R1A,PRKACB,PPP2CB,PRKACA	4
R-HSA-917937	Iron uptake and transport	0.0131579	55/9237	0.033124	ATP6V0E2,ATP6V0D1,ATP6V1H,ATP6AP1,FTH1,ATP6V1A,FTL,SKP1,SLC11A2,UBA52,ATP6V0A1	11
R-HSA-1489509	DAG and IP3 signaling	0.0107656	41/9237	0.0346486	CALM2,ADCY2,CALM1,PRKAR1B,CAMK2G,CALM3,PRKCA,PRKACB,PRKACA	9

## Sheet: Table_S7_CEBPB_Astrocyte_marker
Symbol	Gene	Ensembl ID	Description	log2.MND.CNHIV+	AveExpr	lfdr.MND.CNHIV+	FPKM in mature astrocytes
SIRPA	140885	ENSG00000198053	signal regulatory protein alpha	1.10594	7.92732	0.00683672	513.933
SPTBN1	6711	ENSG00000115306	spectrin beta, non-erythrocytic 1	1.10444	10.6506	0.00683672	607.609
ATP9A	10079	ENSG00000054793	ATPase phospholipid transporting 9A (putative)	1.10502	9.05724	0.00683672	107.209
ADAR	103	ENSG00000160710	adenosine deaminase RNA specific	1.49509	8.45355	0.00683672	114.751
NUDT3	11165	ENSG00000272325	nudix hydrolase 3	1.06306	8.8659	0.00683672	162.233
SYNE1	23345	ENSG00000131018	spectrin repeat containing nuclear envelope protein 1	1.17596	9.88508	0.00683672	293.824
DPYSL2	1808	ENSG00000092964	dihydropyrimidinase like 2	1.14771	10.1237	0.00683672	1571.57
SLC23A2	9962	ENSG00000089057	solute carrier family 23 member 2	1.16725	7.0288	0.00683672	111.696
USP11	8237	ENSG00000102226	ubiquitin specific peptidase 11	1.24261	7.71602	0.00683672	70.484
ITGB3BP	23421	ENSG00000142856	integrin subunit beta 3 binding protein	1.39298	6.71148	0.00683672	18.095
DKK3	27122	ENSG00000050165	dickkopf WNT signaling pathway inhibitor 3	1.25477	8.47612	0.00683672	1438.32
RNF41	10193	ENSG00000181852	ring finger protein 41	1.39106	6.1146	0.00683672	20.967
LNPEP	4012	ENSG00000113441	leucyl and cystinyl aminopeptidase	1.2442	7.38886	0.00683672	104.933
GUK1	2987	ENSG00000143774	guanylate kinase 1	1.16525	6.85515	0.00683672	26.8496
FAM171B	165215	ENSG00000144369	family with sequence similarity 171 member B	1.72531	8.09987	0.00683672	2292.13
ARHGAP35	2909	ENSG00000160007	Rho GTPase activating protein 35	1.14229	8.10466	0.00683672	214.04
KIF1A	547	ENSG00000130294	kinesin family member 1A	1.14395	10.2116	0.00683672	49.4761
ATP6V0E2	155066	ENSG00000171130	ATPase H+ transporting V0 subunit e2	1.70274	6.98574	0.00683672	44.0933
TMEM185B	79134	ENSG00000226479	transmembrane protein 185B	1.25707	4.20838	0.00683672	33.607
TRIM69	140691	ENSG00000185880	tripartite motif containing 69	1.88341	5.81533	0.0071108	20.937
SPTAN1	6709	ENSG00000197694	spectrin alpha, non-erythrocytic 1	1.24008	10.3709	0.00720157	243.787
ATP6V0D1	9114	ENSG00000159720	ATPase H+ transporting V0 subunit d1	1.14409	6.17202	0.00720419	90.2466
CPE	1363	ENSG00000109472	carboxypeptidase E	1.40481	8.90008	0.00745781	7886.8
AP3D1	8943	ENSG00000065000	adaptor related protein complex 3 subunit delta 1	1.15681	6.70728	0.00745781	31.6117
USP22	23326	ENSG00000124422	ubiquitin specific peptidase 22	1.23076	8.15825	0.00745781	63.8954
SHISA5	51246	ENSG00000164054	shisa family member 5	1.45564	5.54223	0.00745781	23.8
SLC5A3	6526	ENSG00000198743	solute carrier family 5 member 3	1.28816	6.85373	0.00745781	19.6522
PSD3	23362	ENSG00000156011	pleckstrin and Sec7 domain containing 3	0.99753	9.14089	0.00745781	99.2262
ABHD2	11057	ENSG00000140526	abhydrolase domain containing 2	1.11638	7.65377	0.00745781	232.648
ATRN	8455	ENSG00000088812	attractin	1.05492	6.95098	0.00745781	94.4154
ITPK1	3705	ENSG00000100605	inositol-tetrakisphosphate 1-kinase	1.07217	7.32837	0.0078549	54.7398
EEF2	1938	ENSG00000167658	eukaryotic translation elongation factor 2	1.27908	9.47808	0.00801523	182.507
CALM2	805	ENSG00000143933	calmodulin 2	0.929828	8.95466	0.00801523	1838.86
FUT9	10690	ENSG00000172461	fucosyltransferase 9	1.10559	7.73956	0.00801523	180.88
NCAM1	4684	ENSG00000149294	neural cell adhesion molecule 1	1.24012	8.8617	0.00801523	551.043
PPP2R1A	5518	ENSG00000105568	protein phosphatase 2 scaffold subunit Aalpha	1.07738	7.45747	0.00801523	68.7669
USP46	64854	ENSG00000109189	ubiquitin specific peptidase 46	1.09346	6.59083	0.00864024	75.1466
SLC35B4	84912	ENSG00000205060	solute carrier family 35 member B4	1.15532	5.71118	0.00875303	52.3897
ENO1	2023	ENSG00000074800	enolase 1	1.22554	8.39741	0.00875303	552.541
CTNND2	1501	ENSG00000169862	catenin delta 2	0.960005	7.96194	0.00875303	318.757
CREBL2	1389	ENSG00000111269	cAMP responsive element binding protein like 2	1.17455	5.76708	0.00875303	131.261
CRKL	1399	ENSG00000099942	CRK like proto-oncogene, adaptor protein	0.989291	6.8979	0.00877841	137.501
NDRG4	65009	ENSG00000103034	NDRG family member 4	1.16705	8.68275	0.00877841	544.885
ARHGAP21	57584	ENSG00000107863	Rho GTPase activating protein 21	1.08778	9.05666	0.00877841	324.413
KBTBD6	89890	ENSG00000165572	kelch repeat and BTB domain containing 6	1.08632	5.31007	0.00877841	21.0001
EIF4G1	1981	ENSG00000114867	eukaryotic translation initiation factor 4 gamma 1	1.13371	7.26995	0.00880389	73.7838
UBE2Z	65264	ENSG00000159202	ubiquitin conjugating enzyme E2 Z	0.998277	5.99482	0.00884918	47.9794
GIT1	28964	ENSG00000108262	GIT ArfGAP 1	1.26584	6.92613	0.00884918	18.4228
TNKS	8658	ENSG00000173273	tankyrase	1.09206	7.20273	0.00884918	62.4096
UHMK1	127933	ENSG00000152332	U2AF homology motif kinase 1	1.1876	7.14311	0.00914976	70.0994
RMRP	NA	ENSG00000277027	RNA component of mitochondrial RNA processing endoribonuclease	1.45073	10.4066	0.00914976	16.2485
NCKAP1	10787	ENSG00000061676	NCK associated protein 1	1.18139	8.28908	0.00914976	306.36
TMOD2	29767	ENSG00000128872	tropomodulin 2	0.928242	9.14196	0.00914976	650.539
VCP	7415	ENSG00000165280	valosin containing protein	1.03132	7.05914	0.00914976	90.7828
MRAS	22808	ENSG00000158186	muscle RAS oncogene homolog	1.31883	7.03323	0.00914976	466.591
KIAA1191	57179	ENSG00000122203	KIAA1191	1.01253	6.19305	0.00914976	159.047
LONRF2	164832	ENSG00000170500	LON peptidase N-terminal domain and ring finger 2	1.05738	8.40204	0.00914976	37.374
TLN1	7094	ENSG00000137076	talin 1	1.23147	7.05371	0.00914976	25.8332
SRPK2	6733	ENSG00000135250	SRSF protein kinase 2	1.06945	7.28703	0.00914976	93.3253
CLSTN1	22883	ENSG00000171603	calsyntenin 1	0.941609	9.13226	0.00914976	200.965
CAPRIN1	4076	ENSG00000135387	cell cycle associated protein 1	0.925073	7.26984	0.00914976	286.208
SORL1	6653	ENSG00000137642	sortilin related receptor 1	1.26694	9.05566	0.00914976	214.568
RAD23A	5886	ENSG00000179262	RAD23 homolog A, nucleotide excision repair protein	1.15613	5.32267	0.00914976	19.4121
NDUFC2	4718	ENSG00000151366	NADH:ubiquinone oxidoreductase subunit C2	1.10115	5.24812	0.00914976	57.1354
RAP2A	5911	ENSG00000125249	RAP2A, member of RAS oncogene family	0.951608	7.12287	0.00914976	104.094
ZXDC	79364	ENSG00000070476	ZXD family zinc finger C	1.07481	4.80302	0.00914976	37.0333
GPX4	2879	ENSG00000167468	glutathione peroxidase 4	1.2313	6.07794	0.00914976	60.4513
DYNC1H1	1778	ENSG00000197102	dynein cytoplasmic 1 heavy chain 1	1.10206	10.5254	0.00919772	120.392
MAPK1	5594	ENSG00000100030	mitogen-activated protein kinase 1	0.992544	8.17825	0.00933434	333.837
LMTK2	22853	ENSG00000164715	lemur tyrosine kinase 2	0.860653	7.91659	0.00933434	18.9589
SDHA	6389	ENSG00000073578	succinate dehydrogenase complex flavoprotein subunit A	0.911944	6.66251	0.00941236	96.7646
NTRK2	4915	ENSG00000148053	neurotrophic receptor tyrosine kinase 2	1.49943	9.93351	0.00949764	4062.6
ABR	29	ENSG00000276016	ABR activator of RhoGEF and GTPase	1.07787	8.43875	0.00949764	140.017
PRNP	5621	ENSG00000171867	prion protein	1.28013	8.52488	0.00949764	1023.2
XPOT	11260	ENSG00000184575	exportin for tRNA	1.04501	6.50719	0.00949764	114.884
TNPO1	3842	ENSG00000083312	transportin 1	0.98339	6.70987	0.00949764	100.123
NGRN	51335	ENSG00000182768	neugrin, neurite outgrowth associated	0.831731	7.9041	0.00949764	854.095
ABCA3	21	ENSG00000167972	ATP binding cassette subfamily A member 3	0.907057	7.03736	0.00949764	24.3469
PINK1	65018	ENSG00000158828	PTEN induced kinase 1	1.06095	7.6922	0.00949764	279.064
ALDOA	226	ENSG00000149925	aldolase, fructose-bisphosphate A	1.11636	9.01577	0.00949764	310.411
KIF5C	3800	ENSG00000168280	kinesin family member 5C	0.793795	9.53296	0.00968286	83.0147
KIF5A	3798	ENSG00000155980	kinesin family member 5A	1.1369	10.2272	0.00968286	98.371
BEX4	56271	ENSG00000102409	brain expressed X-linked 4	0.860103	6.16977	0.00968286	255.857
ZYG11B	79699	ENSG00000162378	zyg-11 family member B, cell cycle regulator	0.818384	7.00521	0.00968286	44.0887
FAM168B	130074	ENSG00000152102	family with sequence similarity 168 member B	0.968059	7.43766	0.0098451	87.2798
PDZD8	118987	ENSG00000165650	PDZ domain containing 8	1.18348	6.44233	0.00988483	140.257
BCL2L2	599	ENSG00000129473	BCL2 like 2	0.983265	6.84162	0.00988483	58.3661
NLGN4X	57502	ENSG00000146938	neuroligin 4 X-linked	1.16946	5.73677	0.00988483	75.2622
HUWE1	10075	ENSG00000086758	HECT, UBA and WWE domain containing E3 ubiquitin protein ligase 1	0.994245	8.8982	0.00988483	123.59
VPS26B	112936	ENSG00000151502	VPS26, retromer complex component B	0.904588	6.21682	0.00988483	51.4863
RTN3	10313	ENSG00000133318	reticulon 3	1.0014	9.08346	0.00988483	734.798
SSU72	29101	ENSG00000160075	SSU72 homolog, RNA polymerase II CTD phosphatase	0.956298	5.56995	0.00988483	67.4861
ADCY2	108	ENSG00000078295	adenylate cyclase 2	1.02343	7.50061	0.0099252	224.984
TPRG1L	127262	ENSG00000158109	tumor protein p63 regulated 1 like	0.99492	6.29652	0.00994431	47.2135
CA8	767	ENSG00000178538	carbonic anhydrase 8	1.58404	3.9564	0.00988483	130.617
GNB5	10681	ENSG00000069966	G protein subunit beta 5	1.00797	6.46248	0.0100475	15.6996
CTSB	1508	ENSG00000164733	cathepsin B	1.02623	7.54379	0.0100513	171.884
STXBP5	134957	ENSG00000164506	syntaxin binding protein 5	1.04552	7.23155	0.0100513	40.883
MAP2	4133	ENSG00000078018	microtubule associated protein 2	1.35255	10.5097	0.01012	114.389
MEGF9	1955	ENSG00000106780	multiple EGF like domains 9	0.961051	6.70658	0.01012	195.315
SYNGR1	9145	ENSG00000100321	synaptogyrin 1	1.03706	8.11785	0.01012	29.1866
MAP2K4	6416	ENSG00000065559	mitogen-activated protein kinase kinase 4	0.99389	6.73225	0.01012	66.3633
PEBP1	5037	ENSG00000089220	phosphatidylethanolamine binding protein 1	1.0353	8.57891	0.01012	1227.19
TRRAP	8295	ENSG00000196367	transformation/transcription domain associated protein	0.99201	7.16588	0.01012	29.1661
AK1	203	ENSG00000106992	adenylate kinase 1	1.07302	4.6406	0.01012	24.8886
PRPF4B	8899	ENSG00000112739	pre-mRNA processing factor 4B	0.822183	6.14677	0.01012	47.2978
MAPK9	5601	ENSG00000050748	mitogen-activated protein kinase 9	0.853528	6.7902	0.01012	43.2722
ATP6V1H	51606	ENSG00000047249	ATPase H+ transporting V1 subunit H	1.2363	6.54232	0.0101865	170.638
ARL6IP1	23204	ENSG00000170540	ADP ribosylation factor like GTPase 6 interacting protein 1	1.37243	7.86981	0.0101905	966.573
MPDU1	9526	ENSG00000129255	mannose-P-dolichol utilization defect 1	1.07942	4.00919	0.0101848	50.835
OAZ1	4946	ENSG00000104904	ornithine decarboxylase antizyme 1	1.18576	7.44903	0.0102477	223.385
ARRB1	408	ENSG00000137486	arrestin beta 1	1.37542	7.74472	0.0102477	132.051
MTPN	136319	ENSG00000105887	myotrophin	0.994133	6.99047	0.0104371	238.267
PFKM	5213	ENSG00000152556	phosphofructokinase, muscle	0.900371	6.97418	0.0104654	206.894
ALDH2	217	ENSG00000111275	aldehyde dehydrogenase 2 family member	1.31831	6.88732	0.0105344	1789.21
UBE2Q1	55585	ENSG00000160714	ubiquitin conjugating enzyme E2 Q1	1.352	5.23236	0.0106308	58.0646
CTSD	1509	ENSG00000117984	cathepsin D	1.2671	7.23092	0.010633	31.2293
RNF11	26994	ENSG00000123091	ring finger protein 11	0.88858	6.94441	0.010633	92.7122
HSPA12A	259217	ENSG00000165868	heat shock protein family A (Hsp70) member 12A	1.13608	7.75329	0.010633	23.8138
AKAP11	11215	ENSG00000023516	A-kinase anchoring protein 11	0.823444	8.58207	0.010633	150.664
WDFY3	23001	ENSG00000163625	WD repeat and FYVE domain containing 3	0.922746	8.47786	0.010633	191.812
NUS1	116150	ENSG00000153989	NUS1 dehydrodolichyl diphosphate synthase subunit	0.875384	5.01477	0.010633	22.3855
DHX30	22907	ENSG00000132153	DExH-box helicase 30	0.951395	6.34819	0.010633	14.3868
DIABLO	56616	ENSG00000184047	diablo IAP-binding mitochondrial protein	1.08554	4.61341	0.010633	33.5713
SFT2D2	375035	ENSG00000213064	SFT2 domain containing 2	1.2209	6.87987	0.0108411	66.8098
AMFR	267	ENSG00000159461	autocrine motility factor receptor	1.1169	6.5459	0.0108411	85.7739
GPI	2821	ENSG00000282019	glucose-6-phosphate isomerase	0.989362	8.14123	0.0108411	70.1071
DSTYK	25778	ENSG00000133059	dual serine/threonine and tyrosine protein kinase	0.866137	6.40582	0.0108411	31.1798
ARPC1A	10552	ENSG00000241685	actin related protein 2/3 complex subunit 1A	1.02312	5.24369	0.0108411	60.6309
SNRNP200	23020	ENSG00000144028	small nuclear ribonucleoprotein U5 subunit 200	0.834713	7.26797	0.0108666	108.914
CNBP	7555	ENSG00000169714	CCHC-type zinc finger nucleic acid binding protein	0.834147	6.80168	0.0109436	242.322
CLTC	1213	ENSG00000141367	clathrin heavy chain	0.890034	9.02127	0.0112893	280.705
APC	324	ENSG00000134982	APC regulator of WNT signaling pathway	1.01679	8.92278	0.0112933	810.045
CRMP1	1400	ENSG00000072832	collapsin response mediator protein 1	0.930623	6.31136	0.0113601	63.473
HIPK1	204851	ENSG00000163349	homeodomain interacting protein kinase 1	0.990174	7.15102	0.0113601	130.992
TRAPPC8	22878	ENSG00000153339	trafficking protein particle complex 8	1.14305	5.85662	0.0114332	44.6071
CCNY	219771	ENSG00000108100	cyclin Y	1.06725	6.11458	0.0117412	59.7145
DNM1L	10059	ENSG00000087470	dynamin 1 like	0.933153	6.86269	0.0119372	113.317
PREPL	9581	ENSG00000138078	prolyl endopeptidase like	0.929529	8.64985	0.0119649	144.967
DYRK1A	1859	ENSG00000157540	dual specificity tyrosine phosphorylation regulated kinase 1A	1.02798	7.03942	0.0120193	71.445
GBF1	8729	ENSG00000107862	golgi brefeldin A resistant guanine nucleotide exchange factor 1	1.012	6.64453	0.0120193	66.1026
ANKRD11	29123	ENSG00000167522	ankyrin repeat domain 11	1.15457	7.29506	0.0120193	30.1942
SLC1A3	6507	ENSG00000079215	solute carrier family 1 member 3	1.59851	9.2851	0.0120193	11666
BLCAP	10904	ENSG00000166619	BLCAP apoptosis inducing factor	0.81827	6.38449	0.0120193	226.275
DOCK3	1795	ENSG00000088538	dedicator of cytokinesis 3	0.828858	7.96017	0.0120193	20.725
PNMA2	10687	ENSG00000240694	PNMA family member 2	0.934844	8.22417	0.0120193	79.1302
FEM1B	10116	ENSG00000169018	fem-1 homolog B	1.23822	7.12508	0.0120193	82.5576
GSK3B	2932	ENSG00000082701	glycogen synthase kinase 3 beta	0.890741	6.85602	0.0120193	112.546
GOT2	2806	ENSG00000125166	glutamic-oxaloacetic transaminase 2	0.94425	6.13019	0.0120193	78.2334
DOCK4	9732	ENSG00000128512	dedicator of cytokinesis 4	1.14297	7.57918	0.0120193	119.734
MAPK10	5602	ENSG00000109339	mitogen-activated protein kinase 10	0.846303	8.94068	0.0120193	290.663
PLD3	23646	ENSG00000105223	phospholipase D family member 3	0.968816	7.61477	0.0120193	14.1262
MEPCE	56257	ENSG00000146834	methylphosphate capping enzyme	1.42947	4.71996	0.0121627	18.5527
FAM204A	63877	ENSG00000165669	family with sequence similarity 204 member A	1.04463	5.03007	0.0121932	83.6012
RPL14	9045	ENSG00000188846	ribosomal protein L14	1.15746	6.72514	0.0122337	170.187
MBNL1	4154	ENSG00000152601	muscleblind like splicing regulator 1	1.17804	6.6503	0.0122337	86.7764
AGAP1	116987	ENSG00000157985	ArfGAP with GTPase domain, ankyrin repeat and PH domain 1	1.27638	7.92459	0.0122337	15.8381
PJA2	9867	ENSG00000198961	praja ring finger ubiquitin ligase 2	0.92556	8.66275	0.0124336	399.601
EIF4G3	8672	ENSG00000075151	eukaryotic translation initiation factor 4 gamma 3	0.762293	7.60492	0.0124336	137.796
NR2C2	7182	ENSG00000177463	nuclear receptor subfamily 2 group C member 2	0.759057	6.58102	0.0124336	66.1687
POLDIP2	26073	ENSG00000004142	DNA polymerase delta interacting protein 2	0.790646	5.27709	0.0124336	62.8772
SNX27	81609	ENSG00000143376	sorting nexin family member 27	0.74498	6.94192	0.0124336	102.179
TMEM192	201931	ENSG00000170088	transmembrane protein 192	0.965616	5.27586	0.0124336	31.4969
PLEKHM3	389072	ENSG00000178385	pleckstrin homology domain containing M3	0.806538	7.0001	0.0124336	26.9926
TCF4	6925	ENSG00000196628	transcription factor 4	1.40953	8.24796	0.0124792	154.504
ACBD5	91452	ENSG00000107897	acyl-CoA binding domain containing 5	0.971275	5.84652	0.0126089	252.164
GPD2	2820	ENSG00000115159	glycerol-3-phosphate dehydrogenase 2	1.05983	5.95568	0.012613	159.59
CKB	1152	ENSG00000166165	creatine kinase B	1.16074	8.35438	0.0126089	384.549
WIPI2	26100	ENSG00000157954	WD repeat domain, phosphoinositide interacting 2	1.20718	5.99134	0.0126504	28.4939
APLP2	334	ENSG00000084234	amyloid beta precursor like protein 2	0.887023	8.17716	0.012634	588.277
CGGBP1	8545	ENSG00000163320	CGG triplet repeat binding protein 1	0.871867	5.91559	0.0126801	46.9866
IMPAD1	54928	ENSG00000104331	inositol monophosphatase domain containing 1	0.93306	6.55447	0.0126801	152.655
MECP2	4204	ENSG00000169057	methyl-CpG binding protein 2	3.08661	7.75813	0.0127912	18.7593
SNX17	9784	ENSG00000115234	sorting nexin 17	0.866596	5.34974	0.0128048	53.942
LRP1	4035	ENSG00000123384	LDL receptor related protein 1	1.08936	9.33731	0.0128048	80.7681
USP15	9958	ENSG00000135655	ubiquitin specific peptidase 15	0.790175	5.76945	0.0128198	24.8364
TBC1D20	128637	ENSG00000125875	TBC1 domain family member 20	0.921147	5.41763	0.0128198	104.26
PURA	5813	ENSG00000185129	purine rich element binding protein A	0.902288	7.70724	0.0128198	61.0911
CALM1	801	ENSG00000198668	calmodulin 1	1.04569	10.6846	0.0128198	1236.44
GTF3C4	9329	ENSG00000125484	general transcription factor IIIC subunit 4	0.987266	5.37113	0.0129384	48.7396
NUP133	55746	ENSG00000069248	nucleoporin 133	1.0434	5.77741	0.0130842	57.6131
CDKN2D	1032	ENSG00000129355	cyclin dependent kinase inhibitor 2D	1.01154	4.43858	0.0130842	29.8817
ARF1	375	ENSG00000143761	ADP ribosylation factor 1	0.958477	7.1108	0.0130842	154.95
OTUB1	55611	ENSG00000167770	OTU deubiquitinase, ubiquitin aldehyde binding 1	0.822385	5.71552	0.0130842	14.0595
PPTC7	160760	ENSG00000196850	PTC7 protein phosphatase homolog	1.02667	4.73029	0.0130842	38.7798
NCDN	23154	ENSG00000020129	neurochondrin	1.29715	8.97842	0.0130842	21.1093
MAP4	4134	ENSG00000047849	microtubule associated protein 4	0.960268	8.47563	0.0132275	248.291
SOCS7	30837	ENSG00000274229	suppressor of cytokine signaling 7	1.07164	6.36796	0.013457	17.0554
ZMAT3	64393	ENSG00000172667	zinc finger matrin-type 3	0.936833	7.01148	0.0134874	89.3808
NRCAM	4897	ENSG00000091129	neuronal cell adhesion molecule	0.862028	8.81222	0.0136473	814.929
PSMD3	5709	ENSG00000108344	proteasome 26S subunit, non-ATPase 3	0.992911	5.59794	0.014308	25.2009
TGOLN2	10618	ENSG00000152291	trans-golgi network protein 2	0.826304	7.3456	0.0143041	123.297
SPIN1	10927	ENSG00000106723	spindlin 1	0.898862	7.24094	0.0143417	128.284
PKIA	5569	ENSG00000171033	cAMP-dependent protein kinase inhibitor alpha	1.20516	5.99785	0.0143963	58.3706
DUSP3	1845	ENSG00000108861	dual specificity phosphatase 3	0.9887	6.89698	0.0144393	27.7556
NDUFAF4	29078	ENSG00000123545	NADH:ubiquinone oxidoreductase complex assembly factor 4	1.06735	4.4469	0.0144393	31.2217
ARSB	411	ENSG00000113273	arylsulfatase B	1.00187	4.14331	0.0144393	29.1743
WDR36	134430	ENSG00000134987	WD repeat domain 36	1.06111	4.69125	0.0144393	26.4246
MLF2	8079	ENSG00000089693	myeloid leukemia factor 2	1.04983	6.29313	0.0144393	92.6453
SLC39A9	55334	ENSG00000029364	solute carrier family 39 member 9	0.881263	5.76132	0.0144393	127.077
RAB6A	5870	ENSG00000175582	RAB6A, member RAS oncogene family	0.901764	7.45835	0.0144393	435.527
RER1	11079	ENSG00000157916	retention in endoplasmic reticulum sorting receptor 1	0.952387	5.62412	0.0145953	62.5684
CLU	1191	ENSG00000120885	clusterin	1.14581	10.6006	0.0144393	4610.75
COQ4	51117	ENSG00000167113	coenzyme Q4	1.10234	4.38213	0.0145953	13.8231
TXNDC15	79770	ENSG00000113621	thioredoxin domain containing 15	0.985193	5.22505	0.014771	83.074
RFK	55312	ENSG00000135002	riboflavin kinase	1.12896	4.46551	0.0147882	26.3738
DHX15	1665	ENSG00000109606	DEAH-box helicase 15	0.760679	6.21888	0.0147882	126.301
PSMB7	5695	ENSG00000136930	proteasome subunit beta 7	0.828606	4.89378	0.0147968	281.203
NUMA1	4926	ENSG00000137497	nuclear mitotic apparatus protein 1	1.01068	8.12084	0.0147882	39.1731
CPEB3	22849	ENSG00000107864	cytoplasmic polyadenylation element binding protein 3	1.01871	6.51839	0.0147968	53.83
WASL	8976	ENSG00000106299	WASP like actin nucleation promoting factor	1.152	6.24249	0.0147968	128.997
SLC35F1	222553	ENSG00000196376	solute carrier family 35 member F1	0.945286	6.03805	0.0148125	179.77
PPP3CB	5532	ENSG00000107758	protein phosphatase 3 catalytic subunit beta	0.94156	6.87334	0.0148125	96.8978
GRINA	2907	ENSG00000178719	glutamate ionotropic receptor NMDA type subunit associated protein 1	0.835869	6.37034	0.0148277	247.156
PCDH9	5101	ENSG00000184226	protocadherin 9	0.901111	9.9344	0.0147968	701.482
YWHAG	7532	ENSG00000170027	tyrosine 3-monooxygenase/tryptophan 5-monooxygenase activation protein gamma	1.07614	9.18836	0.0147968	118.486
TSPYL1	7259	ENSG00000189241	TSPY like 1	0.923011	8.07141	0.0148125	85.7089
FAM149A	25854	ENSG00000109794	family with sequence similarity 149 member A	1.14282	3.95732	0.0150274	29.8184
CRK	1398	ENSG00000167193	CRK proto-oncogene, adaptor protein	0.971956	5.62167	0.0150685	54.3943
HCFC1	3054	ENSG00000172534	host cell factor C1	1.50813	6.58774	0.0150685	14.8235
SPTLC1	10558	ENSG00000090054	serine palmitoyltransferase long chain base subunit 1	0.859971	5.1381	0.0152481	121.037
APBB1	322	ENSG00000166313	amyloid beta precursor protein binding family B member 1	0.935729	7.57507	0.0152481	24.4597
ATP6AP1	537	ENSG00000071553	ATPase H+ transporting accessory protein 1	1.00362	6.44224	0.0152709	81.8204
RAF1	5894	ENSG00000132155	Raf-1 proto-oncogene, serine/threonine kinase	1.10075	5.93043	0.0153073	71.5241
DYNC1LI2	1783	ENSG00000135720	dynein cytoplasmic 1 light intermediate chain 2	0.976971	7.88819	0.0152709	169.793
PSMC5	5705	ENSG00000087191	proteasome 26S subunit, ATPase 5	0.828752	5.61192	0.0153073	203.885
CMTM4	146223	ENSG00000183723	CKLF like MARVEL transmembrane domain containing 4	1.00521	7.23805	0.0152709	64.4401
CDS2	8760	ENSG00000101290	CDP-diacylglycerol synthase 2	0.846962	8.11405	0.0152709	82.4711
FTH1	2495	ENSG00000167996	ferritin heavy chain 1	1.41962	9.31635	0.0152709	2668.22
PPP2R5C	5527	ENSG00000078304	protein phosphatase 2 regulatory subunit B'gamma	0.91334	6.66607	0.0153073	165.766
MPRIP	23164	ENSG00000133030	myosin phosphatase Rho interacting protein	0.903843	9.03527	0.0152709	32.0695
LMO3	55885	ENSG00000048540	LIM domain only 3	1.23174	7.44377	0.0154438	502.428
OSBP	5007	ENSG00000110048	oxysterol binding protein	0.866865	5.81062	0.0155941	61.7285
SLC25A36	55186	ENSG00000114120	solute carrier family 25 member 36	0.888743	6.00086	0.0155941	53.7573
POGK	57645	ENSG00000143157	pogo transposable element derived with KRAB domain	0.774432	6.20603	0.0157615	51.7365
UBA1	7317	ENSG00000130985	ubiquitin like modifier activating enzyme 1	0.789587	7.25387	0.0157255	191.826
TESK1	7016	ENSG00000107140	testis associated actin remodelling kinase 1	1.5349	4.21498	0.0158682	15.669
BTBD1	53339	ENSG00000064726	BTB domain containing 1	0.993991	6.124	0.0158673	141.297
TXNDC11	51061	ENSG00000153066	thioredoxin domain containing 11	1.05129	4.01789	0.0158682	34.3404
CDH10	1008	ENSG00000040731	cadherin 10	0.975203	5.50156	0.0158682	190.129
PRDX2	7001	ENSG00000167815	peroxiredoxin 2	1.07998	6.46926	0.0158682	252.792
CDC42BPB	9578	ENSG00000198752	CDC42 binding protein kinase beta	0.972234	7.68176	0.0158682	52.2578
YARS	8565	ENSG00000134684	tyrosyl-tRNA synthetase	0.997763	6.10835	0.0159034	42.2373
SERINC1	57515	ENSG00000111897	serine incorporator 1	0.890558	8.87668	0.0158682	843.665
PTPN11	5781	ENSG00000179295	protein tyrosine phosphatase non-receptor type 11	0.796749	8.02275	0.0158858	204.748
KIF3B	9371	ENSG00000101350	kinesin family member 3B	0.756083	6.83888	0.0161856	65.6878
UBR3	130507	ENSG00000144357	ubiquitin protein ligase E3 component n-recognin 3	0.801051	7.40196	0.0161856	112.781
TRAP1	10131	ENSG00000126602	TNF receptor associated protein 1	0.888599	5.60083	0.0162173	28.1866
VAMP2	6844	ENSG00000220205	vesicle associated membrane protein 2	0.900707	7.31472	0.0162173	181.116
MRPL42	28977	ENSG00000198015	mitochondrial ribosomal protein L42	1.12068	6.22378	0.0162173	27.3234
CNTN1	1272	ENSG00000018236	contactin 1	1.07351	8.22764	0.0162173	531.293
GLUL	2752	ENSG00000135821	glutamate-ammonia ligase	1.69192	10.0568	0.0162173	9922.64
UQCRC1	7384	ENSG00000010256	ubiquinol-cytochrome c reductase core protein 1	1.00476	6.06116	0.0164731	43.8391
MAPK3	5595	ENSG00000102882	mitogen-activated protein kinase 3	0.93506	5.95079	0.0164731	65.1727
COX4I1	1327	ENSG00000131143	cytochrome c oxidase subunit 4I1	0.955614	7.07274	0.0164731	807.381
PTDSS1	9791	ENSG00000156471	phosphatidylserine synthase 1	0.996531	5.5395	0.0164731	90.2835
CADM1	23705	ENSG00000182985	cell adhesion molecule 1	1.17431	6.71057	0.0164731	691.634
NFE2L1	4779	ENSG00000082641	nuclear factor, erythroid 2 like 1	1.1699	7.79658	0.0164731	51.5582
PEX5	5830	ENSG00000139197	peroxisomal biogenesis factor 5	0.936258	5.55482	0.0164731	41.7337
STUB1	10273	ENSG00000103266	STIP1 homology and U-box containing protein 1	1.01963	5.65932	0.0164731	23.9961
COPB2	9276	ENSG00000184432	coatomer protein complex subunit beta 2	0.844662	6.21502	0.0164731	278.899
MRPS35	60488	ENSG00000061794	mitochondrial ribosomal protein S35	1.00151	4.6083	0.0164731	51.6935
B4GALT5	9334	ENSG00000158470	beta-1,4-galactosyltransferase 5	0.7944	5.64295	0.0164731	51.1492
GSTM3	2947	ENSG00000134202	glutathione S-transferase mu 3	1.35155	5.97073	0.0164731	232.007
ATG2B	55102	ENSG00000066739	autophagy related 2B	1.10311	7.02342	0.0164731	39.6269
MED13L	23389	ENSG00000123066	mediator complex subunit 13 like	1.09194	7.54279	0.0164731	56.8733
SUB1	10923	ENSG00000113387	SUB1 homolog, transcriptional regulator	0.79482	6.41099	0.0164731	59.138
SAR1B	51128	ENSG00000152700	secretion associated Ras related GTPase 1B	0.765935	6.25977	0.0164731	164.386
ACTR2	10097	ENSG00000138071	actin related protein 2	0.748356	7.19362	0.0164731	199.82
HPCAL4	51440	ENSG00000116983	hippocalcin like 4	1.26476	7.92143	0.0164731	39.7896
BMPR2	659	ENSG00000204217	bone morphogenetic protein receptor type 2	0.764679	7.76169	0.0164731	123.102
MEF2D	4209	ENSG00000116604	myocyte enhancer factor 2D	0.932392	6.57201	0.0164731	13.4895
FBXW7	55294	ENSG00000109670	F-box and WD repeat domain containing 7	0.784281	7.64869	0.0164731	25.5571
KLHDC3	116138	ENSG00000124702	kelch domain containing 3	0.788533	6.83929	0.0164731	23.3834
GNB1	2782	ENSG00000078369	G protein subunit beta 1	1.00003	8.43395	0.0164731	220.229
TRIM2	23321	ENSG00000109654	tripartite motif containing 2	0.959559	8.81504	0.0164731	335.283
GHITM	27069	ENSG00000165678	growth hormone inducible transmembrane protein	0.94798	7.07867	0.0167551	227.125
HPCAL1	3241	ENSG00000115756	hippocalcin like 1	1.19023	5.95514	0.0168054	13.974
ATG9A	79065	ENSG00000198925	autophagy related 9A	0.879363	6.21251	0.0168546	50.6016
RPL7L1	285855	ENSG00000146223	ribosomal protein L7 like 1	0.928212	6.3538	0.0168546	40.7308
TRIP12	9320	ENSG00000153827	thyroid hormone receptor interactor 12	0.650859	7.94069	0.0168054	143.631
DLG2	1740	ENSG00000150672	discs large MAGUK scaffold protein 2	0.962064	8.19501	0.0168054	41.4434
CNRIP1	25927	ENSG00000119865	cannabinoid receptor interacting protein 1	0.90971	5.46753	0.0170093	134.943
AQP4	361	ENSG00000171885	aquaporin 4	1.27014	9.28862	0.01689	5399.8
NCOR1	9611	ENSG00000141027	nuclear receptor corepressor 1	0.885346	7.73284	0.0170875	115.283
ATP1A2	477	ENSG00000018625	ATPase Na+/K+ transporting subunit alpha 2	1.47825	9.382	0.0170093	3297.36
RPL15	6138	ENSG00000174748	ribosomal protein L15	1.01196	8.17463	0.01711	1047.22
ATXN1	6310	ENSG00000124788	ataxin 1	0.79489	7.74072	0.0172352	17.2894
TSPYL4	23270	ENSG00000187189	TSPY like 4	1.00127	7.33413	0.0172876	123.777
CIAO1	9391	ENSG00000144021	cytosolic iron-sulfur assembly component 1	0.724139	5.84517	0.0173935	65.6021
DSEL	92126	ENSG00000262102	dermatan sulfate epimerase like	0.846298	5.56675	0.0173935	13.2689
MYCBP2	23077	ENSG00000005810	MYC binding protein 2	1.03086	9.14875	0.0173935	80.6567
KIAA1147	57189	ENSG00000262599	KIAA1147	0.894508	6.87671	0.0175025	58.1052
RAB22A	57403	ENSG00000124209	RAB22A, member RAS oncogene family	0.752741	6.50677	0.0175097	74.6614
ACTR1A	10121	ENSG00000138107	actin related protein 1A	0.838821	6.7778	0.0175097	84.8437
SLC25A18	83733	ENSG00000182902	solute carrier family 25 member 18	1.3193	5.50572	0.017594	506.077
UBE2L3	7332	ENSG00000185651	ubiquitin conjugating enzyme E2 L3	0.883219	5.86505	0.017594	96.4428
CAMK2G	818	ENSG00000148660	calcium/calmodulin dependent protein kinase II gamma	1.03603	7.47389	0.017558	314.996
LRRC4C	57689	ENSG00000148948	leucine rich repeat containing 4C	1.01599	5.76063	0.017594	27.0169
VPS13C	54832	ENSG00000129003	vacuolar protein sorting 13 homolog C	0.845475	8.28889	0.0175545	121.836
TNKS2	80351	ENSG00000107854	tankyrase 2	0.91949	6.28885	0.017594	121.219
TSPAN3	10099	ENSG00000140391	tetraspanin 3	0.835647	7.12973	0.017594	331.041
STAU1	6780	ENSG00000124214	staufen double-stranded RNA binding protein 1	0.751597	6.17314	0.0176416	205.44
FARP1	10160	ENSG00000152767	FERM, ARH/RhoGEF and pleckstrin domain protein 1	1.06255	7.59309	0.0176392	84.8497
SUGP2	10147	ENSG00000064607	SURP and G-patch domain containing 2	0.897938	7.53982	0.0176392	204.771
NPEPPS	9520	ENSG00000141279	aminopeptidase puromycin sensitive	0.973653	7.27497	0.0176416	160.489
HSBP1	3281	ENSG00000230989	heat shock factor binding protein 1	0.864622	5.69	0.0176416	191.788
PIP4K2B	8396	ENSG00000277292	phosphatidylinositol-5-phosphate 4-kinase type 2 beta	0.892607	8.00884	0.0176416	79.8737
SLC25A4	291	ENSG00000151729	solute carrier family 25 member 4	0.924514	6.50452	0.0176416	80.1121
SETX	23064	ENSG00000107290	senataxin	0.773753	7.41136	0.0176416	78.4845
SEC22C	9117	ENSG00000093183	SEC22 homolog C, vesicle trafficking protein	0.811213	5.50472	0.0178451	54.176
ELMO2	63916	ENSG00000062598	engulfment and cell motility 2	1.31018	6.07239	0.0178451	220.288
TKT	7086	ENSG00000163931	transketolase	1.04519	6.5787	0.0178451	74.61
AFTPH	54812	ENSG00000119844	aftiphilin	1.00551	5.80665	0.0178944	57.0247
PGD	5226	ENSG00000142657	phosphogluconate dehydrogenase	1.06738	5.35016	0.0178944	82.9191
TPM3	7170	ENSG00000143549	tropomyosin 3	0.854452	6.85967	0.0178451	201.671
ZBTB38	253461	ENSG00000177311	zinc finger and BTB domain containing 38	0.937544	7.12117	0.0178944	53.7552
RPRD1A	55197	ENSG00000141425	regulation of nuclear pre-mRNA domain containing 1A	0.725294	6.6042	0.018014	121.851
NDFIP1	80762	ENSG00000131507	Nedd4 family interacting protein 1	0.819227	7.45937	0.0179279	148.342
KIDINS220	57498	ENSG00000134313	kinase D interacting substrate 220	0.791722	8.25432	0.0178944	134.407
MGST3	4259	ENSG00000143198	microsomal glutathione S-transferase 3	1.0268	5.71048	0.0182105	339.57
RAB31	11031	ENSG00000168461	RAB31, member RAS oncogene family	1.53173	6.56791	0.0182105	491.159
HIPK2	28996	ENSG00000064393	homeodomain interacting protein kinase 2	1.08276	8.83437	0.0180277	226.571
MPP2	4355	ENSG00000108852	membrane palmitoylated protein 2	0.976095	5.73831	0.0182105	14.83
KIAA0930	23313	ENSG00000100364	KIAA0930	1.21364	7.55646	0.0182105	51.9442
ZNF451	26036	ENSG00000112200	zinc finger protein 451	0.835856	6.87602	0.0182105	68.3568
DAZAP2	9802	ENSG00000183283	DAZ associated protein 2	1.04558	6.00968	0.0182105	648.851
SORT1	6272	ENSG00000134243	sortilin 1	0.990937	8.80839	0.0181948	145.889
GSPT1	2935	ENSG00000103342	G1 to S phase transition 1	0.945489	6.46379	0.0182105	94.9847
NRP2	8828	ENSG00000118257	neuropilin 2	2.48489	5.12178	0.0184374	21.9277
PDE4DIP	9659	ENSG00000178104	phosphodiesterase 4D interacting protein	0.777505	9.06896	0.0182105	471.183
TMEM167A	153339	ENSG00000174695	transmembrane protein 167A	1.32185	5.9759	0.0184374	67.489
CERS1	2657	ENSG00000223802	ceramide synthase 1	1.08823	5.59687	0.0186734	185.119
ZNF8	7554	ENSG00000278129	zinc finger protein 8	0.762983	5.28036	0.0186976	13.4954
ANKLE2	23141	ENSG00000176915	ankyrin repeat and LEM domain containing 2	0.874052	5.97646	0.0186976	42.7917
UBR2	23304	ENSG00000024048	ubiquitin protein ligase E3 component n-recognin 2	0.661961	6.61918	0.0186976	67.2032
RNF187	149603	ENSG00000168159	ring finger protein 187	0.871711	6.65023	0.0186976	23.0078
AKAP9	10142	ENSG00000127914	A-kinase anchoring protein 9	0.728865	7.77702	0.0186976	71.0429
ABL2	27	ENSG00000143322	ABL proto-oncogene 2, non-receptor tyrosine kinase	0.75903	6.55347	0.0188503	23.3927
BABAM1	29086	ENSG00000105393	BRISC and BRCA1 A complex member 1	0.914204	5.23846	0.0192527	36.4319
TUBA4A	7277	ENSG00000127824	tubulin alpha 4a	1.1162	6.30243	0.019271	56.1804
PFN2	5217	ENSG00000070087	profilin 2	0.85052	7.31755	0.0193496	289.022
FXR2	9513	ENSG00000129245	FMR1 autosomal homolog 2	1.07294	5.7319	0.0195955	13.0886
OGT	8473	ENSG00000147162	O-linked N-acetylglucosamine (GlcNAc) transferase	0.855829	8.03493	0.0193809	131.275
PRKCSH	5589	ENSG00000130175	protein kinase C substrate 80K-H	1.08197	5.74513	0.0197126	15.1688
SUPT6H	6830	ENSG00000109111	SPT6 homolog, histone chaperone and transcription elongation factor	0.850075	6.8655	0.0195909	62.1029
HSDL1	83693	ENSG00000103160	hydroxysteroid dehydrogenase like 1	1.28538	4.94799	0.0197981	27.6008
RNF220	55182	ENSG00000187147	ring finger protein 220	1.06418	6.35434	0.0197591	41.7314
ARID1B	57492	ENSG00000049618	AT-rich interaction domain 1B	0.839715	7.34601	0.0197126	21.2851
TRAPPC10	7109	ENSG00000160218	trafficking protein particle complex 10	0.963327	6.1475	0.0197981	22.2695
IMMT	10989	ENSG00000132305	inner membrane mitochondrial protein	1.06275	5.56072	0.0197981	100.113
FNDC3A	22862	ENSG00000102531	fibronectin type III domain containing 3A	0.917362	6.35963	0.0197981	99.5341
VTI1B	10490	ENSG00000100568	vesicle transport through interaction with t-SNAREs 1B	0.864661	6.12975	0.0197981	160.572
PNMA1	9240	ENSG00000176903	PNMA family member 1	0.813971	6.71775	0.019988	313.071
CHN1	1123	ENSG00000128656	chimerin 1	0.90603	8.98789	0.0197981	657.41
GAPVD1	26130	ENSG00000165219	GTPase activating protein and VPS9 domains 1	0.863088	6.49198	0.0201313	59.6673
FBXO45	200933	ENSG00000174013	F-box protein 45	0.943372	5.23639	0.0203601	20.1417
USE1	55850	ENSG00000053501	unconventional SNARE in the ER 1	1.03163	3.59854	0.0205834	44.1344
BCR	613	ENSG00000186716	BCR activator of RhoGEF and GTPase	1.15921	6.93067	0.0201571	19.9266
CSNK1E	1454	ENSG00000213923	casein kinase 1 epsilon	0.8694	6.32282	0.0204431	50.5927
CDK5	1020	ENSG00000164885	cyclin dependent kinase 5	0.837337	4.18815	0.0207015	17.7819
EZR	7430	ENSG00000092820	ezrin	1.06509	6.14766	0.0206457	1082.42
HEPACAM	220296	ENSG00000165478	hepatic and glial cell adhesion molecule	1.18484	6.75853	0.0205834	342.265
FBXO44	93611	ENSG00000132879	F-box protein 44	0.774618	6.13331	0.0206512	15.9174
PHF2	5253	ENSG00000197724	PHD finger protein 2	0.757653	5.35883	0.0206981	31.948
ABAT	18	ENSG00000183044	4-aminobutyrate aminotransferase	0.961286	7.83744	0.0205834	265.253
YIPF4	84272	ENSG00000119820	Yip1 domain family member 4	0.979747	6.34625	0.0206621	18.2729
ZNF493	284443	ENSG00000196268	zinc finger protein 493	0.97992	6.016	0.0206981	24.6919
BUB3	9184	ENSG00000154473	BUB3 mitotic checkpoint protein	0.902377	5.19989	0.0208028	60.5803
SACS	26278	ENSG00000151835	sacsin molecular chaperone	0.997903	7.94382	0.0206512	48.0647
CTNNBL1	56259	ENSG00000132792	catenin beta like 1	1.09713	3.90301	0.0210491	18.8745
COPG1	22820	ENSG00000181789	coatomer protein complex subunit gamma 1	0.874604	6.25821	0.0208028	64.0101
AKR1B1	231	ENSG00000085662	aldo-keto reductase family 1 member B	0.88014	5.26517	0.0209928	144.347
TNR	7143	ENSG00000116147	tenascin R	1.2665	8.21614	0.0206981	29.1578
ACTB	60	ENSG00000075624	actin beta	0.994682	9.82885	0.0206621	2532.25
OGFRL1	79627	ENSG00000119900	opioid growth factor receptor like 1	0.907447	7.497	0.0208028	307.243
FAM135A	57579	ENSG00000082269	family with sequence similarity 135 member A	0.962832	5.91655	0.0209928	45.1672
RAN	5901	ENSG00000132341	RAN, member RAS oncogene family	0.984444	6.60391	0.020941	398.265
EGLN1	54583	ENSG00000135766	egl-9 family hypoxia inducible factor 1	0.855883	5.79189	0.0210491	95.9439
LHX2	9355	ENSG00000106689	LIM homeobox 2	1.62591	4.42924	0.021314	324.646
CSDE1	7812	ENSG00000009307	cold shock domain containing E1	0.693436	8.15827	0.0209137	380.64
PTEN	5728	ENSG00000171862	phosphatase and tensin homolog	0.714835	6.81425	0.0210491	68.5572
DST	667	ENSG00000151914	dystonin	0.721732	10.8464	0.0207057	754.192
HECA	51696	ENSG00000112406	hdc homolog, cell cycle regulator	1.01835	5.62362	0.0212463	25.3288
APOE	348	ENSG00000130203	apolipoprotein E	1.52769	7.62944	0.0212463	39.0471
YLPM1	56252	ENSG00000119596	YLP motif containing 1	0.693042	7.12889	0.0212653	82.0475
ASB3	51130	ENSG00000115239	ankyrin repeat and SOCS box containing 3	0.726816	6.34865	0.021511	128.974
NIPA1	123606	ENSG00000170113	NIPA magnesium transporter 1	0.77765	6.61839	0.0215515	47.6836
COPE	11316	ENSG00000105669	coatomer protein complex subunit epsilon	1.46045	5.34129	0.0218012	13.5214
SYVN1	84447	ENSG00000162298	synoviolin 1	0.997584	4.4809	0.0219124	49.3584
KCNQ3	3786	ENSG00000184156	potassium voltage-gated channel subfamily Q member 3	0.981494	7.46357	0.0215445	45.4653
ZNF638	27332	ENSG00000075292	zinc finger protein 638	0.687392	8.04246	0.0216143	197.946
RNF38	152006	ENSG00000137075	ring finger protein 38	0.746796	5.72428	0.0219124	111.034
WDR7	23335	ENSG00000091157	WD repeat domain 7	0.751995	7.33857	0.021867	69.4145
PPM1L	151742	ENSG00000163590	protein phosphatase, Mg2+/Mn2+ dependent 1L	0.715457	7.13423	0.021896	63.2576
SHC3	53358	ENSG00000148082	SHC adaptor protein 3	1.22463	8.28263	0.0218012	17.7238
RNF130	55819	ENSG00000113269	ring finger protein 130	0.854157	7.24548	0.0219124	117.827
PRELID1	27166	ENSG00000169230	PRELI domain containing 1	0.880155	4.64144	0.0223669	32.3959
ITGB8	3696	ENSG00000105855	integrin subunit beta 8	1.01805	7.32927	0.0220697	199.027
ARL8A	127829	ENSG00000143862	ADP ribosylation factor like GTPase 8A	1.20012	5.09988	0.0223669	27.9478
FBXW4	6468	ENSG00000107829	F-box and WD repeat domain containing 4	0.741033	5.18975	0.0223669	14.069
TLK1	9874	ENSG00000198586	tousled like kinase 1	0.924204	6.1406	0.0223669	79.9106
WSB2	55884	ENSG00000176871	WD repeat and SOCS box containing 2	1.05887	7.09353	0.0223597	115.864
LRRC58	116064	ENSG00000163428	leucine rich repeat containing 58	0.854934	5.79424	0.0223669	60.5712
RPPH1	NA	ENSG00000277209	ribonuclease P RNA component H1	1.82426	11.9414	0.0219124	19.4795
STRAP	11171	ENSG00000023734	serine/threonine kinase receptor associated protein	1.06231	5.69002	0.0223669	197.039
TMSB10	9168	ENSG00000034510	thymosin beta 10	1.06035	7.13583	0.0223669	144.965
EIF3K	27335	ENSG00000178982	eukaryotic translation initiation factor 3 subunit K	0.786109	5.30735	0.0224984	274.455
RPL4	6124	ENSG00000174444	ribosomal protein L4	0.995238	8.03397	0.0223669	232.183
LANCL2	55915	ENSG00000132434	LanC like 2	1.00875	5.60667	0.0224984	124.519
SUMO2	6613	ENSG00000188612	small ubiquitin like modifier 2	0.893673	5.6081	0.0224984	179.626
SPPL3	121665	ENSG00000157837	signal peptide peptidase like 3	0.806594	5.43603	0.0224984	43.5489
PRMT1	3276	ENSG00000126457	protein arginine methyltransferase 1	0.953368	5.04441	0.0226278	19.5946
BICD2	23299	ENSG00000185963	BICD cargo adaptor 2	0.857098	5.84799	0.0225337	26.5299
BSG	682	ENSG00000172270	basigin (Ok blood group)	1.01068	7.48586	0.0223669	144.174
TSPAN7	7102	ENSG00000156298	tetraspanin 7	0.795884	7.81111	0.0223669	2825.9
HNRNPA0	10949	ENSG00000177733	heterogeneous nuclear ribonucleoprotein A0	0.892041	5.79929	0.0225337	23.2262
HNRNPC	3183	ENSG00000092199	heterogeneous nuclear ribonucleoprotein C (C1/C2)	0.831045	7.79352	0.0223669	261.053
CSPG5	10675	ENSG00000114646	chondroitin sulfate proteoglycan 5	1.27762	5.10472	0.0227033	277.057
ZNF275	10838	ENSG00000063587	zinc finger protein 275	0.783085	5.01297	0.0228869	46.6505
ABHD12	26090	ENSG00000100997	abhydrolase domain containing 12	0.791386	5.46982	0.0227949	18.0035
AXL	558	ENSG00000167601	AXL receptor tyrosine kinase	1.431	5.11036	0.0229041	305.873
DERL1	79139	ENSG00000136986	derlin 1	1.11257	4.73835	0.0229177	81.7168
NAV3	89795	ENSG00000067798	neuron navigator 3	1.00171	7.32535	0.0226278	59.6142
EIF4H	7458	ENSG00000106682	eukaryotic translation initiation factor 4H	0.803458	7.48983	0.0226278	258.627
HECTD1	25831	ENSG00000092148	HECT domain E3 ubiquitin protein ligase 1	0.898097	7.82933	0.0226996	104.768
LASP1	3927	ENSG00000002834	LIM and SH3 protein 1	0.890714	6.45334	0.0229149	93.2588
UCHL1	7345	ENSG00000154277	ubiquitin C-terminal hydrolase L1	1.13325	8.24838	0.0226996	88.6635
CALM3	808	ENSG00000160014	calmodulin 3	1.10171	9.26815	0.0226337	126.14
NRP1	8829	ENSG00000099250	neuropilin 1	1.7454	5.12733	0.0232853	69.6206
NFIB	4781	ENSG00000147862	nuclear factor I B	1.02395	6.83436	0.0229177	254.737
B4GALT2	8704	ENSG00000117411	beta-1,4-galactosyltransferase 2	1.03001	4.80688	0.0233437	18.8349
HSP90AB1	3326	ENSG00000096384	heat shock protein 90 alpha family class B member 1	1.28525	9.36461	0.0229149	982.971
ZMIZ1	57178	ENSG00000108175	zinc finger MIZ-type containing 1	1.29696	6.65505	0.0233421	47.4587
SCRN1	9805	ENSG00000136193	secernin 1	1.03489	8.51147	0.0231429	418.955
PITHD1	57095	ENSG00000057757	PITH domain containing 1	0.780913	5.79356	0.0234653	130.607
TERF2IP	54386	ENSG00000166848	TERF2 interacting protein	0.785508	6.90508	0.0233645	490.288
ISCA1	81689	ENSG00000135070	iron-sulfur cluster assembly 1	0.757134	5.272	0.0236231	116.869
SYNJ1	8867	ENSG00000159082	synaptojanin 1	0.918629	7.19628	0.0234212	40.8174
ARHGEF12	23365	ENSG00000196914	Rho guanine nucleotide exchange factor 12	0.745176	8.71357	0.0232853	347.708
ZFR	51663	ENSG00000056097	zinc finger RNA binding protein	0.755203	7.15895	0.0234212	184.523
KLHDC2	23588	ENSG00000165516	kelch domain containing 2	0.911024	5.04437	0.023806	194.037
TBC1D24	57465	ENSG00000162065	TBC1 domain family member 24	0.955075	6.21028	0.0236945	30.6695
NDUFA13	51079	ENSG00000186010	NADH:ubiquinone oxidoreductase subunit A13	0.979889	5.77327	0.0237885	47.458
EIF3M	10480	ENSG00000149100	eukaryotic translation initiation factor 3 subunit M	1.01235	5.60216	0.0240291	290.316
MPV17L	255027	ENSG00000156968	MPV17 mitochondrial inner membrane protein like	1.06965	3.7595	0.0242861	26.0166
TRIM28	10155	ENSG00000130726	tripartite motif containing 28	0.858916	5.97325	0.0240291	13.5231
TNPO2	30000	ENSG00000105576	transportin 2	0.842997	7.35947	0.023865	54.5932
SPRYD3	84926	ENSG00000167778	SPRY domain containing 3	1.10059	6.94164	0.0240291	16.1155
RALBP1	10928	ENSG00000017797	ralA binding protein 1	0.817346	6.39274	0.0241414	43.4534
PSMB4	5692	ENSG00000159377	proteasome subunit beta 4	0.782892	5.52517	0.0242505	307.554
ITPKB	3707	ENSG00000143772	inositol-trisphosphate 3-kinase B	1.54523	7.51208	0.0240291	139.371
STX7	8417	ENSG00000079950	syntaxin 7	0.905776	6.62557	0.0241414	102.277
MTCH1	23787	ENSG00000137409	mitochondrial carrier 1	1.02286	7.62061	0.0240291	268.727
CACNB2	783	ENSG00000165995	calcium voltage-gated channel auxiliary subunit beta 2	0.77109	6.09334	0.0242505	132.881
STK24	8428	ENSG00000102572	serine/threonine kinase 24	0.951362	5.63694	0.0242526	55.0412
LRPPRC	10128	ENSG00000138095	leucine rich pentatricopeptide repeat containing	0.672831	7.06667	0.0242165	80.417
UBE2D3	7323	ENSG00000109332	ubiquitin conjugating enzyme E2 D3	0.735334	7.15276	0.0242526	221.448
HDLBP	3069	ENSG00000115677	high density lipoprotein binding protein	0.731834	7.76326	0.0242526	58.0677
ACADVL	37	ENSG00000072778	acyl-CoA dehydrogenase very long chain	1.2412	6.48464	0.0243659	157.824
IGIP	492311	ENSG00000182700	IgA inducing protein	0.798834	5.76217	0.0245852	93.1178
KIAA0100	9703	ENSG00000007202	KIAA0100	0.816358	7.58413	0.0243317	63.4119
MAP3K7	6885	ENSG00000135341	mitogen-activated protein kinase kinase kinase 7	0.612339	5.6882	0.0246751	52.5861
ALAS1	211	ENSG00000023330	5'-aminolevulinate synthase 1	1.51647	5.0136	0.0248033	48.5482
CHMP4B	128866	ENSG00000101421	charged multivesicular body protein 4B	0.746052	5.54937	0.0249265	157.733
SMAD2	4087	ENSG00000175387	SMAD family member 2	0.872381	7.39118	0.0246751	45.4994
UBE2L6	9246	ENSG00000156587	ubiquitin conjugating enzyme E2 L6	1.18788	4.68229	0.0250075	171.679
CIB1	10519	ENSG00000185043	calcium and integrin binding 1	1.05121	3.56816	0.0252003	43.941
SLC38A1	81539	ENSG00000111371	solute carrier family 38 member 1	0.796861	7.09724	0.0248033	18.2268
SCFD1	23256	ENSG00000092108	sec1 family domain containing 1	0.883722	5.03397	0.0250075	73.1488
KPNA4	3840	ENSG00000186432	karyopherin subunit alpha 4	0.918179	6.28793	0.0250075	63.4762
RBM4	5936	ENSG00000173933	RNA binding motif protein 4	0.720034	5.69684	0.0250075	73.6838
TMX1	81542	ENSG00000139921	thioredoxin related transmembrane protein 1	0.976651	4.04075	0.0252879	76.8772
KIF21A	55605	ENSG00000139116	kinesin family member 21A	0.861157	7.5462	0.0249094	169.046
DYM	54808	ENSG00000141627	dymeclin	0.74242	5.81408	0.0250075	67.838
RPS27L	51065	ENSG00000185088	ribosomal protein S27 like	2.07916	4.49453	0.0252879	104.654
CHMP1B	57132	ENSG00000255112	charged multivesicular body protein 1B	0.748794	5.57254	0.0250672	78.4273
PCNP	57092	ENSG00000081154	PEST proteolytic signal containing nuclear protein	0.761879	5.9862	0.0250351	109.294
ZNF839	55778	ENSG00000022976	zinc finger protein 839	0.846277	3.87756	0.0254301	13.1215
AP3S1	1176	ENSG00000177879	adaptor related protein complex 3 subunit sigma 1	1.0459	4.78576	0.0252879	43.5733
HINFP	25988	ENSG00000172273	histone H4 transcription factor	0.852221	4.7867	0.0253661	13.538
PLTP	5360	ENSG00000100979	phospholipid transfer protein	1.36153	4.75922	0.0254301	163.581
ATP6V1A	523	ENSG00000114573	ATPase H+ transporting V1 subunit A	1.06416	7.64771	0.0250351	114.108
SMAD4	4089	ENSG00000141646	SMAD family member 4	0.998337	6.15763	0.0252879	48.8088
NDFIP2	54602	ENSG00000102471	Nedd4 family interacting protein 2	0.741927	6.26142	0.0252879	17.588
PRKCA	5578	ENSG00000154229	protein kinase C alpha	0.843645	7.92361	0.0251168	352.832
PI4KB	5298	ENSG00000143393	phosphatidylinositol 4-kinase beta	0.83667	5.9922	0.0253661	35.2918
TEX2	55852	ENSG00000136478	testis expressed 2	0.781625	6.69082	0.0253661	129.08
ADRA1A	148	ENSG00000120907	adrenoceptor alpha 1A	1.12888	4.16251	0.0263135	17.3995
SMG5	23381	ENSG00000198952	SMG5 nonsense mediated mRNA decay factor	0.960612	6.50027	0.0258056	15.7263
GNPTG	84572	ENSG00000090581	N-acetylglucosamine-1-phosphate transferase subunit gamma	0.837425	5.27885	0.0261436	105.654
KLC1	3831	ENSG00000126214	kinesin light chain 1	0.772833	8.25961	0.0254597	129.83
YPEL5	51646	ENSG00000119801	yippee like 5	0.812581	6.27154	0.0259127	163.973
ZFP91	80829	ENSG00000186660	ZFP91 zinc finger protein	0.847573	6.2457	0.0259806	95.8321
CYB5R1	51706	ENSG00000159348	cytochrome b5 reductase 1	0.939873	4.06472	0.0264866	90.4989
PAFAH1B1	5048	ENSG00000007168	platelet activating factor acetylhydrolase 1b regulatory subunit 1	0.713947	8.2594	0.0256674	257.594
RPS11	6205	ENSG00000142534	ribosomal protein S11	0.7691	7.12353	0.0259127	2022.31
STK39	27347	ENSG00000198648	serine/threonine kinase 39	0.68579	6.09712	0.0261838	52.2472
PPM1K	152926	ENSG00000163644	protein phosphatase, Mg2+/Mn2+ dependent 1K	0.890633	7.46663	0.0259127	64.463
PARP6	56965	ENSG00000137817	poly(ADP-ribose) polymerase family member 6	1.10925	5.8987	0.0262566	59.7877
DDX1	1653	ENSG00000079785	DEAD-box helicase 1	0.943517	6.0412	0.0262566	176.064
UQCRC2	7385	ENSG00000140740	ubiquinol-cytochrome c reductase core protein 2	0.768073	6.57858	0.0262566	569.212
COMT	1312	ENSG00000093010	catechol-O-methyltransferase	1.03548	5.0102	0.0264866	40.5708
TNS3	64759	ENSG00000136205	tensin 3	1.22319	6.73516	0.0263426	174.337
MAPKAP1	79109	ENSG00000119487	mitogen-activated protein kinase associated protein 1	0.715878	5.75124	0.0264866	146.943
PSMB5	5693	ENSG00000100804	proteasome subunit beta 5	0.84484	5.1008	0.0265998	284.199
KIAA0319	9856	ENSG00000137261	KIAA0319	0.742928	5.67701	0.0265147	79.1527
PIK3R1	5295	ENSG00000145675	phosphoinositide-3-kinase regulatory subunit 1	0.659112	8.24308	0.0262532	147.322
ENO2	2026	ENSG00000111674	enolase 2	0.922762	8.38769	0.0262566	123.027
SBNO1	55206	ENSG00000139697	strawberry notch homolog 1	0.602191	7.10996	0.026454	41.1766
FBL	2091	ENSG00000105202	fibrillarin	0.918032	3.59651	0.0271958	51.1855
NPTXR	23467	ENSG00000221890	neuronal pentraxin receptor	1.01536	7.61592	0.026454	23.7737
LARP4	113251	ENSG00000161813	La ribonucleoprotein domain family member 4	0.699359	5.88708	0.0266809	106.169
TM2D1	83941	ENSG00000162604	TM2 domain containing 1	0.779063	4.0978	0.0271732	75.4538
CASD1	64921	ENSG00000127995	CAS1 domain containing 1	1.02678	5.54041	0.0267801	21.3337
NALCN	259232	ENSG00000102452	sodium leak channel, non-selective	0.793135	6.84835	0.0266151	28.3982
FAM168A	23201	ENSG00000054965	family with sequence similarity 168 member A	0.841842	7.9268	0.0264866	48.6957
CTIF	9811	ENSG00000134030	cap binding complex dependent translation initiation factor	0.932285	6.98592	0.0266151	18.7272
RAB3GAP1	22930	ENSG00000115839	RAB3 GTPase activating protein catalytic subunit 1	0.881015	6.49585	0.0266889	67.1896
LRP1B	53353	ENSG00000168702	LDL receptor related protein 1B	1.20676	8.05102	0.0265147	166.732
PAPSS1	9061	ENSG00000138801	3'-phosphoadenosine 5'-phosphosulfate synthase 1	0.943934	5.84089	0.0269044	76.1666
NDUFA9	4704	ENSG00000139180	NADH:ubiquinone oxidoreductase subunit A9	0.816873	6.30491	0.0269384	152.204
DLAT	1737	ENSG00000150768	dihydrolipoamide S-acetyltransferase	0.818587	4.77538	0.0272609	35.9902
PTPRJ	5795	ENSG00000149177	protein tyrosine phosphatase receptor type J	0.959189	6.20371	0.0271117	26.2153
FAM169A	26049	ENSG00000198780	family with sequence similarity 169 member A	0.932202	6.66597	0.0269768	50.7628
TADA2B	93624	ENSG00000173011	transcriptional adaptor 2B	0.75968	4.88049	0.0272705	15.9253
ZMYM3	9203	ENSG00000147130	zinc finger MYM-type containing 3	0.836884	5.79628	0.0272191	47.7952
MTMR9	66036	ENSG00000104643	myotubularin related protein 9	0.648295	6.0686	0.0272191	42.0066
TSPAN14	81619	ENSG00000108219	tetraspanin 14	0.930105	6.22776	0.0272191	14.8306
LGALS8	3964	ENSG00000116977	galectin 8	0.878193	5.69073	0.0272705	21.8321
RC3H2	54542	ENSG00000056586	ring finger and CCCH-type domains 2	0.867395	6.82155	0.0271958	66.7132
FAU	2197	ENSG00000149806	FAU ubiquitin like and ribosomal protein S30 fusion	0.865299	5.92889	0.0272705	221.477
LGALS3BP	3959	ENSG00000108679	galectin 3 binding protein	1.65522	5.34644	0.0273566	57.9024
CDK13	8621	ENSG00000065883	cyclin dependent kinase 13	0.762661	6.75586	0.0272705	37.2261
NBAS	51594	ENSG00000151779	neuroblastoma amplified sequence	0.800279	7.00586	0.0272705	53.8695
ELOF1	84337	ENSG00000130165	elongation factor 1 homolog	0.919737	3.85667	0.0279535	24.7853
USP9X	8239	ENSG00000124486	ubiquitin specific peptidase 9 X-linked	0.933964	7.75358	0.0272705	120.981
VPS53	55275	ENSG00000141252	VPS53 subunit of GARP complex	0.774009	7.22287	0.0272705	55.1208
TPT1	7178	ENSG00000133112	tumor protein, translationally-controlled 1	0.838229	8.06607	0.0272705	6385.52
DGCR2	9993	ENSG00000070413	DiGeorge syndrome critical region gene 2	1.14819	6.76715	0.0275048	19.8341
CDK9	1025	ENSG00000136807	cyclin dependent kinase 9	0.82502	5.26721	0.0279535	19.6829
PEG3	5178	ENSG00000198300	paternally expressed 3	0.946882	8.77718	0.0272705	56.8646
IRS2	8660	ENSG00000185950	insulin receptor substrate 2	1.2832	6.67149	0.0276774	22.0189
TIMP2	7077	ENSG00000035862	TIMP metallopeptidase inhibitor 2	1.13787	6.68605	0.0278345	186.95
CPEB2	132864	ENSG00000137449	cytoplasmic polyadenylation element binding protein 2	1.0031	5.89352	0.0279535	34.7277
FTX	NA	ENSG00000230590	FTX transcript, XIST regulator	0.701845	7.88162	0.0276973	26.2137
CADPS	8618	ENSG00000163618	calcium dependent secretion activator	1.08981	7.62109	0.0277792	23.8264
WDR82	80335	ENSG00000164091	WD repeat domain 82	0.694215	6.71663	0.0279535	63.1561
HSPA8	3312	ENSG00000109971	heat shock protein family A (Hsp70) member 8	0.956918	9.74767	0.0276518	2393.16
SRP14	6727	ENSG00000140319	signal recognition particle 14	1.05272	6.14965	0.0281791	1097.66
ASPH	444	ENSG00000198363	aspartate beta-hydroxylase	0.83557	7.09024	0.0280789	1020
SRXN1	140809	ENSG00000271303	sulfiredoxin 1	0.923541	4.68773	0.0285856	25.2544
ASNA1	439	ENSG00000198356	arsA arsenite transporter, ATP-binding, homolog 1 (bacterial)	0.886974	4.41304	0.0285981	32.8401
CCDC6	8030	ENSG00000108091	coiled-coil domain containing 6	0.835326	6.48922	0.0281791	116.151
CAB39	51719	ENSG00000135932	calcium binding protein 39	0.754458	6.64051	0.0281791	115.318
EPB41L1	2036	ENSG00000088367	erythrocyte membrane protein band 4.1 like 1	0.916944	8.22607	0.0279535	67.4286
CBFA2T2	9139	ENSG00000078699	CBFA2/RUNX1 translocation partner 2	0.789377	6.04971	0.028351	27.2802
SDHC	6391	ENSG00000143252	succinate dehydrogenase complex subunit C	0.830633	6.83139	0.0281791	80.1151
NCOA4	8031	ENSG00000266412	nuclear receptor coactivator 4	0.844939	6.64126	0.0283337	303.165
OSBPL2	9885	ENSG00000130703	oxysterol binding protein like 2	0.861108	5.81907	0.0285743	69.1436
NBEA	26960	ENSG00000172915	neurobeachin	0.78309	8.21138	0.0280921	19.1687
CNOT7	29883	ENSG00000198791	CCR4-NOT transcription complex subunit 7	0.893596	5.9297	0.0285856	64.0186
RPS6KA2	6196	ENSG00000071242	ribosomal protein S6 kinase A2	0.702031	6.74983	0.028396	47.142
COX6C	1345	ENSG00000164919	cytochrome c oxidase subunit 6C	0.714371	5.61473	0.0285981	560.702
BRD3	8019	ENSG00000169925	bromodomain containing 3	0.975007	5.14186	0.0288082	14.8255
ITPRIPL2	162073	ENSG00000205730	ITPRIP like 2	1.35461	4.19271	0.0291568	15.7531
NAT14	57106	ENSG00000090971	N-acetyltransferase 14 (putative)	0.893067	3.62216	0.0292581	15.7289
RPS16	6217	ENSG00000105193	ribosomal protein S16	1.10947	5.2166	0.0289357	561.399
DDX5	1655	ENSG00000108654	DEAD-box helicase 5	0.778401	8.51805	0.0283896	522.068
RAB39B	116442	ENSG00000155961	RAB39B, member RAS oncogene family	0.81953	4.29854	0.0291568	21.5972
RBM6	10180	ENSG00000004534	RNA binding motif protein 6	0.932793	6.35049	0.0288015	135.314
SGCB	6443	ENSG00000163069	sarcoglycan beta	0.809451	5.80154	0.0289019	181.301
ERGIC3	51614	ENSG00000125991	ERGIC and golgi 3	0.819033	5.23534	0.0291438	271.786
PRPF8	10594	ENSG00000274442	pre-mRNA processing factor 8	0.820492	8.1025	0.0285856	175.989
DACT3	147906	ENSG00000197380	dishevelled binding antagonist of beta catenin 3	1.20117	4.94886	0.0291568	28.3763
UBQLN1	29979	ENSG00000135018	ubiquilin 1	0.729872	7.31133	0.0288015	128.402
CNNM3	26505	ENSG00000168763	cyclin and CBS domain divalent metal cation transport mediator 3	1.46914	4.48399	0.029495	31.4486
ASB1	51665	ENSG00000065802	ankyrin repeat and SOCS box containing 1	1.26682	5.82301	0.0291568	17.8454
GABRA2	2555	ENSG00000151834	gamma-aminobutyric acid type A receptor alpha2 subunit	0.70873	6.58345	0.0291556	552.728
ARFIP1	27236	ENSG00000164144	ADP ribosylation factor interacting protein 1	1.16772	3.77577	0.0298584	38.8701
ARHGAP32	9743	ENSG00000134909	Rho GTPase activating protein 32	0.786629	8.44871	0.0289357	118.304
CRY2	1408	ENSG00000121671	cryptochrome circadian regulator 2	0.947123	6.51587	0.0291568	78.9187
TUFM	7284	ENSG00000178952	Tu translation elongation factor, mitochondrial	1.22887	5.82399	0.0292906	93.7154
MCFD2	90411	ENSG00000180398	multiple coagulation factor deficiency 2	0.91468	6.62605	0.0291568	122.336
MAVS	57506	ENSG00000088888	mitochondrial antiviral signaling protein	0.84211	6.02947	0.0296072	31.9299
AUP1	550	ENSG00000115307	AUP1 lipid droplet regulating VLDL assembly factor	0.882245	4.90355	0.0298584	66.8247
CCT3	7203	ENSG00000163468	chaperonin containing TCP1 subunit 3	1.1172	6.46297	0.0296072	109.755
USP12	219333	ENSG00000152484	ubiquitin specific peptidase 12	0.770365	5.58447	0.0298584	35.6558
PRKACB	5567	ENSG00000142875	protein kinase cAMP-activated catalytic subunit beta	0.700923	8.31559	0.0294246	169.336
CUTA	51596	ENSG00000112514	cutA divalent cation tolerance homolog	1.07871	4.72311	0.0302094	88.3803
HNRNPA3	220988	ENSG00000170144	heterogeneous nuclear ribonucleoprotein A3	0.675956	6.93617	0.0297571	109.03
BIRC6	57448	ENSG00000115760	baculoviral IAP repeat containing 6	0.896679	8.23068	0.0296072	96.7574
HEXIM1	10614	ENSG00000186834	HEXIM P-TEFb complex subunit 1	1.09199	5.19569	0.0303016	41.9849
KLHL21	9903	ENSG00000162413	kelch like family member 21	1.01201	5.91611	0.030182	20.2452
DNAJA1	3301	ENSG00000086061	DnaJ heat shock protein family (Hsp40) member A1	1.13941	7.29806	0.0298584	553.08
TOP2B	7155	ENSG00000077097	DNA topoisomerase II beta	0.889503	7.25469	0.0298584	246.582
SHOC2	8036	ENSG00000108061	SHOC2 leucine rich repeat scaffold protein	0.866053	6.16675	0.030182	83.8804
GTF3A	2971	ENSG00000122034	general transcription factor IIIA	0.828877	4.73958	0.030462	94.0345
WASF3	10810	ENSG00000132970	WASP family member 3	0.984784	7.09719	0.030182	395.036
PSMD4	5710	ENSG00000159352	proteasome 26S subunit, non-ATPase 4	0.851244	5.78761	0.030462	85.3948
PURG	29942	ENSG00000172733	purine rich element binding protein G	0.87557	3.97136	0.0311758	79.35
IRAK1	3654	ENSG00000184216	interleukin 1 receptor associated kinase 1	1.0327	4.6996	0.0308677	15.0636
VAPA	9218	ENSG00000101558	VAMP associated protein A	0.680438	6.84751	0.0302963	122.702
ETNK1	55500	ENSG00000139163	ethanolamine kinase 1	0.943389	6.60589	0.0304595	20.7217
FTL	2512	ENSG00000087086	ferritin light chain	1.37835	9.14277	0.030182	3104.39
KIF21B	23046	ENSG00000116852	kinesin family member 21B	1.33792	6.73025	0.0305121	22.0029
EPS15L1	58513	ENSG00000127527	epidermal growth factor receptor pathway substrate 15 like 1	0.709468	5.43998	0.0308245	48.5231
HNRNPU	3192	ENSG00000153187	heterogeneous nuclear ribonucleoprotein U	0.730696	8.43984	0.0302306	259.057
CPSF4	10898	ENSG00000160917	cleavage and polyadenylation specific factor 4	1.06367	4.13479	0.0314211	19.6053
RAD21	5885	ENSG00000164754	RAD21 cohesin complex component	0.765138	7.02932	0.0305107	306.642
CDIPT	10423	ENSG00000103502	CDP-diacylglycerol--inositol 3-phosphatidyltransferase	1.07705	5.40193	0.031064	125.28
PFKP	5214	ENSG00000067057	phosphofructokinase, platelet	1.18853	7.14651	0.0306706	117.472
SMS	6611	ENSG00000102172	spermine synthase	0.858507	5.31368	0.0311758	68.8955
MMD	23531	ENSG00000108960	monocyte to macrophage differentiation associated	1.22459	5.00806	0.0314192	28.0439
UBE2R2	54926	ENSG00000107341	ubiquitin conjugating enzyme E2 R2	0.756479	5.35535	0.0312884	91.5165
IDH3B	3420	ENSG00000101365	isocitrate dehydrogenase 3 (NAD(+)) beta	0.835758	5.22397	0.0314192	72.5995
NXF1	10482	ENSG00000162231	nuclear RNA export factor 1	1.00831	5.25852	0.0314305	101.275
SOD1	6647	ENSG00000142168	superoxide dismutase 1	0.949642	6.94401	0.0308753	1383.35
UBE2B	7320	ENSG00000119048	ubiquitin conjugating enzyme E2 B	0.789781	4.54189	0.0317549	37.511
LYRM2	57226	ENSG00000083099	LYR motif containing 2	0.913194	5.08407	0.0315198	39.278
PPARA	5465	ENSG00000186951	peroxisome proliferator activated receptor alpha	0.950682	5.42255	0.0314879	60.1262
RAB7A	7879	ENSG00000075785	RAB7A, member RAS oncogene family	0.698569	6.48489	0.0311768	894.268
GPS2	2874	ENSG00000132522	G protein pathway suppressor 2	1.06072	3.91016	0.0319979	52.9301
NUP85	79902	ENSG00000125450	nucleoporin 85	1.06067	4.00736	0.0319258	15.9082
DDX47	51202	ENSG00000213782	DEAD-box helicase 47	0.869058	4.3211	0.0318796	115.728
MEMO1	51072	ENSG00000162959	mediator of cell motility 1	0.970623	4.46637	0.0318538	41.2986
ZNF652	22834	ENSG00000198740	zinc finger protein 652	1.3059	6.07452	0.0314879	60.8963
SPARCL1	8404	ENSG00000152583	SPARC like 1	1.13707	10.4465	0.0307008	22965.6
PLXNB2	23654	ENSG00000196576	plexin B2	2.13507	6.30163	0.0315198	14.1227
CASC4	113201	ENSG00000166734	cancer susceptibility 4	0.846856	6.8572	0.0314305	357.085
MARS2	92935	ENSG00000247626	methionyl-tRNA synthetase 2, mitochondrial	0.875784	3.27414	0.0324988	27.2147
RNF103	7844	ENSG00000239305	ring finger protein 103	0.65028	5.57805	0.0317605	248.005
HSPA9	3313	ENSG00000113013	heat shock protein family A (Hsp70) member 9	0.912962	7.42977	0.0314305	391.688
SNX3	8724	ENSG00000112335	sorting nexin 3	0.871918	6.12175	0.0317508	269.122
FAM20B	9917	ENSG00000116199	FAM20B glycosaminoglycan xylosylkinase	0.90334	6.16881	0.0317605	23.1705
PDCD6	10016	ENSG00000249915	programmed cell death 6	0.894441	5.09009	0.0320116	265.539
SKP1	6500	ENSG00000113558	S-phase kinase associated protein 1	0.804781	7.5589	0.0315198	374.264
MAP2K1	5604	ENSG00000169032	mitogen-activated protein kinase kinase 1	0.865202	6.41336	0.0317727	119.751
LRP4	4038	ENSG00000134569	LDL receptor related protein 4	1.4792	7.30813	0.0317605	272.174
ARL3	403	ENSG00000138175	ADP ribosylation factor like GTPase 3	0.7164	5.12913	0.0321313	93.9534
PEG10	23089	ENSG00000242265	paternally expressed 10	1.89872	7.43319	0.0317605	105.791
MIA3	375056	ENSG00000154305	MIA SH3 domain ER export factor 3	0.867429	6.66796	0.0318796	78.6226
MAGED1	9500	ENSG00000179222	MAGE family member D1	0.772394	6.76228	0.0318796	279.227
MRPS30	10884	ENSG00000112996	mitochondrial ribosomal protein S30	0.699386	6.15075	0.0321306	65.2848
SDC4	6385	ENSG00000124145	syndecan 4	1.80599	5.35834	0.0324463	452.846
TXN2	25828	ENSG00000100348	thioredoxin 2	1.04047	4.32656	0.0329367	81.7031
SOBP	55084	ENSG00000112320	sine oculis binding protein homolog	0.760077	5.89534	0.0324365	39.4808
DNAJC15	29103	ENSG00000120675	DnaJ heat shock protein family (Hsp40) member C15	0.813333	5.43563	0.0324988	106.121
VDAC1	7416	ENSG00000213585	voltage dependent anion channel 1	0.761224	6.67321	0.0321313	376.282
PGM1	5236	ENSG00000079739	phosphoglucomutase 1	1.09623	4.95123	0.032713	250.251
CD63	967	ENSG00000135404	CD63 molecule	1.09687	5.76635	0.0324463	1346.91
ABHD10	55347	ENSG00000144827	abhydrolase domain containing 10	0.75072	4.6543	0.032879	77.4639
ACSL6	23305	ENSG00000164398	acyl-CoA synthetase long chain family member 6	0.893023	7.17861	0.0321451	448.548
PPP2CB	5516	ENSG00000104695	protein phosphatase 2 catalytic subunit beta	0.968291	6.2686	0.0326338	576.193
PDXDC1	23042	ENSG00000275498	pyridoxal dependent decarboxylase domain containing 1	0.732545	5.9292	0.032713	40.5283
ZC3HAV1	56829	ENSG00000105939	zinc finger CCCH-type containing, antiviral 1	1.53091	5.26242	0.0329955	39.7816
ERAL1	26284	ENSG00000132591	Era like 12S mitochondrial rRNA chaperone 1	0.711712	4.19647	0.0335856	49.4241
SARS	6301	ENSG00000031698	seryl-tRNA synthetase	0.785812	6.66993	0.032713	113.075
RBL2	5934	ENSG00000103479	RB transcriptional corepressor like 2	0.791386	6.096	0.0329367	125.135
CCDC80	151887	ENSG00000091986	coiled-coil domain containing 80	-1.90525	3.5497	0.0342345	17.0013
KPNA6	23633	ENSG00000025800	karyopherin subunit alpha 6	0.725072	6.72714	0.032879	69.4658
WFS1	7466	ENSG00000109501	wolframin ER transmembrane glycoprotein	1.21391	5.5157	0.0332844	106.233
ARHGEF6	9459	ENSG00000129675	Rac/Cdc42 guanine nucleotide exchange factor 6	0.825657	5.48669	0.0332844	189.065
TSPAN13	27075	ENSG00000106537	tetraspanin 13	0.807345	5.15839	0.0333367	13.0482
ARL6IP4	51329	ENSG00000182196	ADP ribosylation factor like GTPase 6 interacting protein 4	0.911109	5.22496	0.0334354	15.3216
EXOC7	23265	ENSG00000182473	exocyst complex component 7	0.716865	7.10704	0.0329367	54.9951
GNAI2	2771	ENSG00000114353	G protein subunit alpha i2	0.903178	6.36133	0.0334253	92.3887
PSMD8	5714	ENSG00000099341	proteasome 26S subunit, non-ATPase 8	0.800599	5.52728	0.0337919	71.1617
TSR2	90121	ENSG00000158526	TSR2 ribosome maturation factor	0.817894	5.50391	0.0338578	114.547
VPS4A	27183	ENSG00000132612	vacuolar protein sorting 4 homolog A	0.701284	5.44789	0.0340292	30.9659
FYTTD1	84248	ENSG00000122068	forty-two-three domain containing 1	0.799416	5.76015	0.0338921	72.3499
SLC1A2	6506	ENSG00000110436	solute carrier family 1 member 2	1.57674	11.5165	0.0327787	23854.7
FAM126B	285172	ENSG00000155744	family with sequence similarity 126 member B	0.64999	6.55347	0.0337077	13.6377
UBE2A	7319	ENSG00000077721	ubiquitin conjugating enzyme E2 A	0.840232	4.22144	0.034811	253.086
CSTF3	1479	ENSG00000176102	cleavage stimulation factor subunit 3	0.79037	4.27106	0.0347548	291.389
APPL1	26060	ENSG00000157500	adaptor protein, phosphotyrosine interacting with PH domain and leucine zipper 1	0.64595	6.31176	0.0338921	50.4224
CLTA	1211	ENSG00000122705	clathrin light chain A	0.683614	5.65049	0.0342203	102.364
PLEKHM2	23207	ENSG00000116786	pleckstrin homology and RUN domain containing M2	1.01541	6.97324	0.0338053	14.8161
EIF5	1983	ENSG00000100664	eukaryotic translation initiation factor 5	1.10383	7.51019	0.0337077	208.585
MYL12B	103910	ENSG00000118680	myosin light chain 12B	0.820026	5.39692	0.0343068	324.777
GSK3A	2931	ENSG00000105723	glycogen synthase kinase 3 alpha	0.854579	4.95981	0.0344912	50.0045
CMPK1	51727	ENSG00000162368	cytidine/uridine monophosphate kinase 1	0.855918	5.60133	0.0343073	37.9375
SF3B3	23450	ENSG00000189091	splicing factor 3b subunit 3	0.823404	6.84313	0.0340934	46.3759
POLE4	56655	ENSG00000115350	DNA polymerase epsilon 4, accessory subunit	1.37068	3.04787	0.0359356	42.0181
RPL24	6152	ENSG00000114391	ribosomal protein L24	0.785228	6.43499	0.0343073	505.806
VEZF1	7716	ENSG00000136451	vascular endothelial zinc finger 1	0.988852	4.88245	0.0350471	94.9828
TMSB4X	7114	ENSG00000205542	thymosin beta 4 X-linked	0.975269	7.79677	0.034195	479.668
MAPRE2	10982	ENSG00000166974	microtubule associated protein RP/EB family member 2	0.837925	7.67216	0.0342203	320.787
EIF4A2	1974	ENSG00000156976	eukaryotic translation initiation factor 4A2	1.21799	8.48975	0.0340934	944.449
EXOC3	11336	ENSG00000180104	exocyst complex component 3	0.738002	5.6746	0.0349813	36.6284
CERS6	253782	ENSG00000172292	ceramide synthase 6	0.806471	6.60145	0.0344912	22.3442
SMG1	23049	ENSG00000157106	SMG1 nonsense mediated mRNA decay associated PI3K related kinase	0.678995	8.45626	0.0342345	81.3812
ABHD14A	25864	ENSG00000248487	abhydrolase domain containing 14A	1.08419	3.88707	0.0360161	14.1615
JPX	NA	ENSG00000225470	JPX transcript, XIST activator	0.710014	6.12417	0.0350471	13.8274
ARHGAP1	392	ENSG00000175220	Rho GTPase activating protein 1	0.892915	5.59258	0.035381	38.779
MTMR3	8897	ENSG00000100330	myotubularin related protein 3	0.81704	6.49144	0.0350471	57.925
ARHGAP5	394	ENSG00000100852	Rho GTPase activating protein 5	0.792995	8.43934	0.0344912	576.333
STRADB	55437	ENSG00000082146	STE20 related adaptor beta	0.875408	4.05666	0.0360851	45.602
PSMA7	5688	ENSG00000101182	proteasome subunit alpha 7	0.723781	5.22715	0.0358589	240.832
PFDN5	5204	ENSG00000123349	prefoldin subunit 5	0.846912	6.02978	0.0356087	741
SPRED1	161742	ENSG00000166068	sprouty related EVH1 domain containing 1	0.993323	6.69626	0.035381	139.473
CNNM2	54805	ENSG00000148842	cyclin and CBS domain divalent metal cation transport mediator 2	1.56984	5.9579	0.0356116	27.5289
PRDX3	10935	ENSG00000165672	peroxiredoxin 3	0.834589	5.45756	0.035858	369.873
PGAP1	80055	ENSG00000197121	post-GPI attachment to proteins 1	0.988799	6.05617	0.0356087	23.6464
COX7A2L	9167	ENSG00000115944	cytochrome c oxidase subunit 7A2 like	0.736474	5.20329	0.0359356	129.729
TMED5	50999	ENSG00000117500	transmembrane p24 trafficking protein 5	1.05566	5.2656	0.0360021	66.2993
ANGEL2	90806	ENSG00000174606	angel homolog 2	0.732848	5.59576	0.0359356	30.0732
CCT2	10576	ENSG00000166226	chaperonin containing TCP1 subunit 2	0.965116	5.75602	0.0359356	185.073
PDE12	201626	ENSG00000174840	phosphodiesterase 12	0.772909	5.34329	0.0360333	39.4491
RLIM	51132	ENSG00000131263	ring finger protein, LIM domain interacting	0.697758	7.01316	0.0356087	47.2498
SLC41A3	54946	ENSG00000114544	solute carrier family 41 member 3	1.24443	5.5273	0.0360333	97.1414
VCPIP1	80124	ENSG00000175073	valosin containing protein interacting protein 1	0.809122	6.40449	0.0358589	41.9695
RPN2	6185	ENSG00000118705	ribophorin II	0.929727	5.6099	0.0360333	303.637
PIAS3	10401	ENSG00000131788	protein inhibitor of activated STAT 3	0.651096	4.08231	0.0368513	42.3349
EXTL3	2137	ENSG00000012232	exostosin like glycosyltransferase 3	0.752046	6.6697	0.0360333	14.0066
DLGAP4	22839	ENSG00000080845	DLG associated protein 4	1.00637	6.285	0.0360851	21.8424
RAB5C	5878	ENSG00000108774	RAB5C, member RAS oncogene family	0.814175	5.4554	0.0364447	211.373
SPAST	6683	ENSG00000021574	spastin	0.671128	5.30608	0.0364989	39.5156
PSMA3	5684	ENSG00000100567	proteasome subunit alpha 3	1.04198	3.99646	0.0374323	286.972
ORC4	5000	ENSG00000115947	origin recognition complex subunit 4	0.852728	7.15145	0.0360407	19.723
AIDA	64853	ENSG00000186063	axin interactor, dorsalization associated	0.814688	5.69037	0.0364447	63.1763
LANCL1	10314	ENSG00000115365	LanC like 1	0.806719	7.4823	0.0360333	136.62
PPP4C	5531	ENSG00000149923	protein phosphatase 4 catalytic subunit	0.955258	3.57206	0.0377611	18.6048
ZFAND3	60685	ENSG00000156639	zinc finger AN1-type containing 3	0.645291	5.26274	0.036745	77.2747
HEATR5B	54497	ENSG00000008869	HEAT repeat containing 5B	0.968287	6.2301	0.0364293	41.5581
PCGF5	84333	ENSG00000180628	polycomb group ring finger 5	0.788664	6.655	0.0363526	158.827
POLR2A	5430	ENSG00000181222	RNA polymerase II subunit A	0.754711	7.11733	0.0364447	65.7014
COX7B	1349	ENSG00000131174	cytochrome c oxidase subunit 7B	0.876197	5.39253	0.03704	1125.27
RICTOR	253260	ENSG00000164327	RPTOR independent companion of MTOR complex 2	0.848164	6.82148	0.0364989	42.703
XPR1	9213	ENSG00000143324	xenotropic and polytropic retrovirus receptor 1	0.888978	5.93088	0.0369499	56.2458
GLG1	2734	ENSG00000090863	golgi glycoprotein 1	0.711911	7.71487	0.0364248	157.771
CNOT1	23019	ENSG00000125107	CCR4-NOT transcription complex subunit 1	0.862583	6.86279	0.0366598	151.639
NDUFA4	4697	ENSG00000189043	NDUFA4 mitochondrial complex associated	0.881521	6.74336	0.0366701	351.066
EAF1	85403	ENSG00000144597	ELL associated factor 1	0.671187	5.03456	0.0377017	37.5202
SPECC1L	23384	ENSG00000100014	sperm antigen with calponin homology and coiled-coil domains 1 like	0.721849	6.52721	0.0370815	47.9897
FMN2	56776	ENSG00000155816	formin 2	0.826942	6.99976	0.03704	182.06
SNX18	112574	ENSG00000178996	sorting nexin 18	0.90627	4.58336	0.0381594	30.2722
PCBP1	5093	ENSG00000169564	poly(rC) binding protein 1	0.806684	5.51746	0.0377017	241.862
ZFAND5	7763	ENSG00000107372	zinc finger AN1-type containing 5	0.693604	7.15248	0.037064	153.932
KEAP1	9817	ENSG00000079999	kelch like ECH associated protein 1	1.06976	5.04425	0.0379066	19.4754
SLC25A39	51629	ENSG00000013306	solute carrier family 25 member 39	1.27538	4.58038	0.0382591	28.1757
POLR2C	5432	ENSG00000102978	RNA polymerase II subunit C	0.644086	4.99717	0.0379725	78.3708
PJA1	64219	ENSG00000181191	praja ring finger ubiquitin ligase 1	0.870039	5.43723	0.0377611	28.9872
KIAA1671	85379	ENSG00000197077	KIAA1671	0.691802	6.56045	0.0374323	89.7882
ZCCHC14	23174	ENSG00000140948	zinc finger CCHC-type containing 14	0.822423	5.71844	0.0377438	36.4626
SLC11A2	4891	ENSG00000110911	solute carrier family 11 member 2	0.873945	5.90626	0.0377438	155.137
SSR3	6747	ENSG00000114850	signal sequence receptor subunit 3	0.761026	5.79804	0.0377611	202.47
TTC3	7267	ENSG00000182670	tetratricopeptide repeat domain 3	0.987821	8.88958	0.0369499	157.537
IGF1R	3480	ENSG00000140443	insulin like growth factor 1 receptor	1.06104	7.13839	0.0374277	30.7848
SP1	6667	ENSG00000185591	Sp1 transcription factor	0.733359	5.56962	0.0379725	72.1376
BRWD1	54014	ENSG00000185658	bromodomain and WD repeat domain containing 1	0.677002	7.86013	0.0372747	141.535
MT2A	4502	ENSG00000125148	metallothionein 2A	1.82591	5.21477	0.0382918	449.671
NPLOC4	55666	ENSG00000182446	NPL4 homolog, ubiquitin recognition factor	1.14204	6.36005	0.0377611	15.5348
NUP98	4928	ENSG00000110713	nucleoporin 98	0.932119	6.03169	0.0379725	61.5198
OGDH	4967	ENSG00000105953	oxoglutarate dehydrogenase	0.780361	6.60134	0.0378807	40.3718
AGFG1	3267	ENSG00000173744	ArfGAP with FG repeats 1	0.710423	6.4703	0.0379748	51.7067
SIK2	23235	ENSG00000170145	salt inducible kinase 2	1.04245	6.82394	0.0379081	34.0815
EPDR1	54749	ENSG00000086289	ependymin related 1	1.1119	5.66791	0.0382591	66.4994
ABI2	10152	ENSG00000138443	abl interactor 2	0.803082	7.87542	0.0377438	294.17
FAM199X	139231	ENSG00000123575	family with sequence similarity 199, X-linked	0.974735	6.72876	0.0380748	123.631
THAP11	57215	ENSG00000168286	THAP domain containing 11	1.0192	3.66578	0.0394125	27.1252
DIP2B	57609	ENSG00000066084	disco interacting protein 2 homolog B	0.701779	7.29867	0.0380748	60.4624
TMED10	10972	ENSG00000170348	transmembrane p24 trafficking protein 10	0.728818	6.58811	0.0382591	290.777
ZNF148	7707	ENSG00000163848	zinc finger protein 148	0.801327	6.50206	0.0383225	49.9663
NDUFS2	4720	ENSG00000158864	NADH:ubiquinone oxidoreductase core subunit S2	0.869012	5.82969	0.0385626	135.531
ARRB2	409	ENSG00000141480	arrestin beta 2	0.79126	4.74091	0.0389942	25.0746
SPIN3	169981	ENSG00000204271	spindlin family member 3	0.70243	5.4205	0.0389629	21.6813
BCL7B	9275	ENSG00000106635	BAF chromatin remodeling complex subunit BCL7B	0.86053	4.44573	0.0391323	18.98
TAX1BP1	8887	ENSG00000106052	Tax1 binding protein 1	0.635245	6.85928	0.0383225	322.93
TMEM43	79188	ENSG00000170876	transmembrane protein 43	0.709831	4.87195	0.0389942	50.7959
HERC4	26091	ENSG00000148634	HECT and RLD domain containing E3 ubiquitin protein ligase 4	0.748095	6.46651	0.0385626	30.9187
VPS29	51699	ENSG00000111237	VPS29 retromer complex component	0.795886	4.37406	0.0392352	232.493
IQSEC1	9922	ENSG00000144711	IQ motif and Sec7 domain 1	0.733267	8.04387	0.0382591	75.4704
DENND1A	57706	ENSG00000119522	DENN domain containing 1A	1.27178	5.89273	0.0389629	22.3455
RAB14	51552	ENSG00000119396	RAB14, member RAS oncogene family	0.666426	6.25809	0.0388999	123.383
SEC24C	9632	ENSG00000176986	SEC24 homolog C, COPII coat complex component	0.704333	6.01914	0.0389629	26.4971
PRKACA	5566	ENSG00000072062	protein kinase cAMP-activated catalytic subunit alpha	0.769961	5.27845	0.0389942	35.2407
CHD4	1108	ENSG00000111642	chromodomain helicase DNA binding protein 4	0.855863	7.31966	0.0385626	119.72
ZNRF3	84133	ENSG00000183579	zinc and ring finger 3	1.29812	5.23011	0.0391323	202.69
CAMSAP2	23271	ENSG00000118200	calmodulin regulated spectrin associated protein family member 2	0.761324	7.66765	0.0385439	128.011
NAPG	8774	ENSG00000134265	NSF attachment protein gamma	0.792797	6.22864	0.0389629	107.654
CUL4B	8450	ENSG00000158290	cullin 4B	0.676269	5.86369	0.0389942	57.7593
SLC9A6	10479	ENSG00000198689	solute carrier family 9 member A6	0.849915	6.5715	0.0389629	152.039
CLCN3	1182	ENSG00000109572	chloride voltage-gated channel 3	0.697736	7.0501	0.0389629	173.654
SLC37A3	84255	ENSG00000157800	solute carrier family 37 member 3	0.863584	4.97847	0.039462	22.0369
RAB23	51715	ENSG00000112210	RAB23, member RAS oncogene family	0.779766	4.26811	0.0397288	52.7049
EIF3A	8661	ENSG00000107581	eukaryotic translation initiation factor 3 subunit A	0.661884	6.99325	0.0389629	126.424
TMEM47	83604	ENSG00000147027	transmembrane protein 47	1.30511	5.41729	0.0393246	608.684
TRIM41	90933	ENSG00000146063	tripartite motif containing 41	0.979777	5.49148	0.0393329	14.0097
EPB41L4A-AS1	NA	ENSG00000224032	EPB41L4A antisense RNA 1	1.25261	4.53548	0.0396304	17.4443
UBE4A	9354	ENSG00000110344	ubiquitination factor E4A	0.570035	6.62405	0.0389942	141.537
EPHA4	2043	ENSG00000116106	EPH receptor A4	0.775772	7.295	0.0389851	59.2669
RLF	6018	ENSG00000117000	rearranged L-myc fusion	0.572318	5.96107	0.0392531	42.6068
VAC14	55697	ENSG00000103043	Vac14, PIKFYVE complex component	0.886435	4.82615	0.0397147	22.9616
PSMB2	5690	ENSG00000126067	proteasome subunit beta 2	0.817784	4.99963	0.0395953	42.5878
MAPRE1	22919	ENSG00000101367	microtubule associated protein RP/EB family member 1	0.666398	5.49609	0.0394632	167.485
RPS19	6223	ENSG00000105372	ribosomal protein S19	0.7877	6.43264	0.0392321	53.1682
YWHAH	7533	ENSG00000128245	tyrosine 3-monooxygenase/tryptophan 5-monooxygenase activation protein eta	0.940881	8.20029	0.0389629	72.9403
TMEM8B	51754	ENSG00000137103	transmembrane protein 8B	0.705923	6.5972	0.0392531	13.2586
PUF60	22827	ENSG00000179950	poly(U) binding splicing factor 60	0.962744	5.70874	0.0395506	68.9576
FAM91A1	157769	ENSG00000176853	family with sequence similarity 91 member A1	0.896725	5.31546	0.0396304	36.1034
PEAK1	79834	ENSG00000173517	pseudopodium enriched atypical kinase 1	0.609224	7.33541	0.0391323	71.55
MYH9	4627	ENSG00000100345	myosin heavy chain 9	0.785963	7.49464	0.0391323	14.1553
DTWD1	56986	ENSG00000104047	DTW domain containing 1	0.754977	5.6042	0.0395953	19.539
CAPNS1	826	ENSG00000126247	calpain small subunit 1	1.02917	5.79851	0.0395542	452.792
ZNF398	57541	ENSG00000197024	zinc finger protein 398	1.09244	5.01136	0.0399117	17.9741
GLRX5	51218	ENSG00000182512	glutaredoxin 5	0.891261	3.60198	0.0412216	112.214
MRFAP1	93621	ENSG00000179010	Morf4 family associated protein 1	0.747684	7.38894	0.0393186	1523.32
DNM2	1785	ENSG00000079805	dynamin 2	0.905363	6.17944	0.0396304	25.1054
UBE3A	7337	ENSG00000114062	ubiquitin protein ligase E3A	0.947072	6.67722	0.0395506	79.928
PPFIA1	8500	ENSG00000131626	PTPRF interacting protein alpha 1	0.641888	6.20588	0.0396304	166.746
SCAP	22937	ENSG00000114650	SREBF chaperone	0.711427	6.00646	0.0397288	22.1774
RPS2	6187	ENSG00000140988	ribosomal protein S2	1.41483	6.65189	0.0396203	49.3674
MAN2A2	4122	ENSG00000196547	mannosidase alpha class 2A member 2	0.870784	7.0536	0.0395506	68.6092
MDH2	4191	ENSG00000146701	malate dehydrogenase 2	0.925716	6.10785	0.0397541	120.066
PANK2	80025	ENSG00000125779	pantothenate kinase 2	0.989922	5.24674	0.0402746	63.498
DYNLL1	8655	ENSG00000088986	dynein light chain LC8-type 1	0.99335	6.48011	0.0397288	1838.7
UNC119	9094	ENSG00000109103	unc-119 lipid binding chaperone	1.20723	4.622	0.0409832	14.6507
H2AFV	94239	ENSG00000105968	H2A histone family member V	0.7418	6.79235	0.0397781	409.548
DCXR	51181	ENSG00000169738	dicarbonyl and L-xylulose reductase	1.15497	4.28334	0.0413946	174.356
ZBTB37	84614	ENSG00000185278	zinc finger and BTB domain containing 37	0.820198	6.08524	0.0402746	36.2695
TGFBRAP1	9392	ENSG00000135966	transforming growth factor beta receptor associated protein 1	0.613957	5.33775	0.0407657	21.8591
FLOT1	10211	ENSG00000230143	flotillin 1	0.845484	6.37972	0.0401882	16.9232
FAM162A	26355	ENSG00000114023	family with sequence similarity 162 member A	0.700754	4.76711	0.0412216	202.723
PPP2R5E	5529	ENSG00000154001	protein phosphatase 2 regulatory subunit B'epsilon	0.614253	5.59559	0.0407051	25.6825
BSCL2	26580	ENSG00000168000	BSCL2 lipid droplet biogenesis associated, seipin	1.09841	6.95326	0.0401882	16.1158
HLF	3131	ENSG00000108924	HLF transcription factor, PAR bZIP family member	0.671114	7.18331	0.0401882	81.8899
AAMP	14	ENSG00000127837	angio associated migratory cell protein	0.813571	5.6213	0.0409832	25.4334
AZI2	64343	ENSG00000163512	5-azacytidine induced 2	1.05883	4.9378	0.041341	51.3456
PNISR	25957	ENSG00000132424	PNN interacting serine and arginine rich protein	0.657126	7.41069	0.0402746	410.899
MED23	9439	ENSG00000112282	mediator complex subunit 23	0.652125	5.40983	0.0412216	44.9537
BRAP	8315	ENSG00000089234	BRCA1 associated protein	0.676964	4.5786	0.0416707	65.7255
NME1	4830	ENSG00000239672	NME/NM23 nucleoside diphosphate kinase 1	1.02969	4.34195	0.0417572	96.3473
TXNRD1	7296	ENSG00000198431	thioredoxin reductase 1	1.02098	5.80867	0.0412216	82.9461
SMARCD3	6604	ENSG00000082014	SWI/SNF related, matrix associated, actin dependent regulator of chromatin, subfamily d, member 3	1.06065	5.56507	0.041341	45.5476
UBQLN2	29978	ENSG00000188021	ubiquilin 2	0.724423	6.05149	0.0412216	79.4009
DDX3X	1654	ENSG00000215301	DEAD-box helicase 3 X-linked	0.925851	7.52623	0.040702	279.858
EIF1	10209	ENSG00000173812	eukaryotic translation initiation factor 1	0.824619	7.27553	0.0409832	1054.74
BNIP3L	665	ENSG00000104765	BCL2 interacting protein 3 like	0.646344	6.59422	0.0412216	116.353
LRRC59	55379	ENSG00000108829	leucine rich repeat containing 59	0.658814	4.92746	0.0419446	38.747
MKLN1	4289	ENSG00000128585	muskelin 1	0.853933	7.41345	0.0410996	166.017
IP6K2	51447	ENSG00000068745	inositol hexakisphosphate kinase 2	0.746021	5.16859	0.0418771	67.9071
SUDS3	64426	ENSG00000111707	SDS3 homolog, SIN3A corepressor complex component	0.81675	6.03794	0.0416311	31.3687
C12orf65	91574	ENSG00000130921	chromosome 12 open reading frame 65	0.597696	5.09692	0.0421401	15.8104
XPO6	23214	ENSG00000169180	exportin 6	0.8557	6.41892	0.0416311	61.4735
UBTF	7343	ENSG00000108312	upstream binding transcription factor	0.977569	5.94029	0.0418367	20.9841
CSNK1A1	1452	ENSG00000113712	casein kinase 1 alpha 1	0.588804	6.80139	0.0416311	171.749
CNDP2	55748	ENSG00000133313	carnosine dipeptidase 2	0.867826	6.6123	0.0417331	110.627
RNF7	9616	ENSG00000114125	ring finger protein 7	0.968051	4.30517	0.043143	46.2711
POGZ	23126	ENSG00000143442	pogo transposable element derived with ZNF domain	0.995681	6.89646	0.0417331	146.506
METTL7A	25840	ENSG00000185432	methyltransferase like 7A	1.42318	6.05037	0.0420682	553.794
ARID1A	8289	ENSG00000117713	AT-rich interaction domain 1A	0.847009	6.49627	0.041896	48.9878
DTX3L	151636	ENSG00000163840	deltex E3 ubiquitin ligase 3L	1.64771	4.72387	0.0430246	16.7029
PRDX4	10549	ENSG00000123131	peroxiredoxin 4	1.22833	2.35847	0.0442259	104.119
CCDC85C	317762	ENSG00000205476	coiled-coil domain containing 85C	1.98037	4.53668	0.0433368	16.4898
SAT2	112483	ENSG00000141504	spermidine/spermine N1-acetyltransferase family member 2	0.963883	4.42012	0.0431625	268.174
UQCRQ	27089	ENSG00000164405	ubiquinol-cytochrome c reductase complex III subunit VII	0.87441	4.83514	0.0429063	97.2653
RNF146	81847	ENSG00000118518	ring finger protein 146	0.67267	5.60045	0.0425358	99.9481
NRBP1	29959	ENSG00000115216	nuclear receptor binding protein 1	0.628361	5.58706	0.0425437	98.7494
CEP104	9731	ENSG00000116198	centrosomal protein 104	0.79518	5.31343	0.0427388	28.9967
PI4K2A	55361	ENSG00000155252	phosphatidylinositol 4-kinase type 2 alpha	0.71765	5.1601	0.0428457	22.4387
ZNF383	163087	ENSG00000188283	zinc finger protein 383	0.916316	4.49262	0.0434677	16.9584
PDE6D	5147	ENSG00000156973	phosphodiesterase 6D	0.836261	3.50944	0.0440912	293.37
LSM4	25804	ENSG00000130520	LSM4 homolog, U6 small nuclear RNA and mRNA degradation associated	0.7941	4.61389	0.04344	20.5583
HEATR6	63897	ENSG00000068097	HEAT repeat containing 6	0.96922	4.41642	0.0437069	31.5477
PRPF6	24148	ENSG00000101161	pre-mRNA processing factor 6	0.818387	6.07962	0.0425437	25.2055
ANAPC5	51433	ENSG00000089053	anaphase promoting complex subunit 5	0.845754	6.71303	0.04239	57.0126
CLIP1	6249	ENSG00000130779	CAP-Gly domain containing linker protein 1	0.64051	7.22445	0.042257	181.313
KBTBD2	25948	ENSG00000170852	kelch repeat and BTB domain containing 2	0.724823	5.47481	0.043143	93.6871
CSTF2T	23283	ENSG00000177613	cleavage stimulation factor subunit 2 tau variant	0.685087	5.06352	0.0437069	21.3361
PPIF	10105	ENSG00000108179	peptidylprolyl isomerase F	0.833051	4.53475	0.0438924	72.5542
HINT3	135114	ENSG00000111911	histidine triad nucleotide binding protein 3	0.674742	5.59057	0.0434535	62.0971
GPKOW	27238	ENSG00000068394	G-patch domain and KOW motifs	0.678371	4.35082	0.044132	21.9724
ZFYVE9	9372	ENSG00000157077	zinc finger FYVE-type containing 9	0.623036	6.68495	0.0431625	71.1095
AMBRA1	55626	ENSG00000110497	autophagy and beclin 1 regulator 1	0.775192	5.57306	0.0437789	16.8785
ERCC1	2067	ENSG00000012061	ERCC excision repair 1, endonuclease non-catalytic subunit	0.86021	5.12256	0.0438924	26.7674
EEF1G	1937	ENSG00000254772	eukaryotic translation elongation factor 1 gamma	0.9526	7.55907	0.0430981	86.3905
ABCB6	10058	ENSG00000115657	ATP binding cassette subfamily B member 6 (Langereis blood group)	0.920967	4.62007	0.0441553	17.8139
SP3	6670	ENSG00000172845	Sp3 transcription factor	0.835786	5.70165	0.0438477	53.6361
NFIX	4784	ENSG00000008441	nuclear factor I X	0.909262	7.03384	0.04344	97.5466
COMMD5	28991	ENSG00000170619	COMM domain containing 5	0.74554	3.15483	0.0456343	17.7024
TAPT1	202018	ENSG00000169762	transmembrane anterior posterior transformation 1	0.763017	5.14064	0.0441269	85.0639
RBM26	64062	ENSG00000139746	RNA binding motif protein 26	0.74326	6.33718	0.0437069	141.415
ARF4	378	ENSG00000168374	ADP ribosylation factor 4	0.830843	4.81371	0.0441935	204.954
BTF3	689	ENSG00000145741	basic transcription factor 3	0.65654	5.67263	0.0438924	337.665
TM9SF2	9375	ENSG00000125304	transmembrane 9 superfamily member 2	0.767827	5.89386	0.0438477	271.55
ILF3	3609	ENSG00000129351	interleukin enhancer binding factor 3	0.646299	6.82812	0.0437069	55.3577
SLC30A9	10463	ENSG00000014824	solute carrier family 30 member 9	0.799245	6.34328	0.0437789	90.3936
COPS6	10980	ENSG00000168090	COP9 signalosome subunit 6	1.66565	5.24536	0.0441269	137.123
EXOSC6	118460	ENSG00000223496	exosome component 6	0.810547	6.13168	0.0438477	16.5088
HDGF	3068	ENSG00000143321	heparin binding growth factor	0.960813	5.83158	0.0438924	147.323
UBAP2L	9898	ENSG00000143569	ubiquitin associated protein 2 like	0.603854	6.18253	0.0438558	154.787
TCEAL1	9338	ENSG00000172465	transcription elongation factor A like 1	0.784432	4.02913	0.044963	78.8588
HMGXB3	22993	ENSG00000113716	HMG-box containing 3	1.02811	5.31653	0.0441269	13.4302
ATP10D	57205	ENSG00000145246	ATPase phospholipid transporting 10D (putative)	1.15816	4.52711	0.0446986	34.0046
BSDC1	55108	ENSG00000160058	BSD domain containing 1	0.634788	6.09373	0.0438924	36.2313
CYHR1	50626	ENSG00000187954	cysteine and histidine rich 1	0.877856	5.3698	0.0441269	27.0704
BASP1	10409	ENSG00000176788	brain abundant membrane attached signal protein 1	0.987012	7.2154	0.0437069	38.1348
PPIB	5479	ENSG00000166794	peptidylprolyl isomerase B	0.895902	5.16251	0.0442259	248.98
LYSMD2	256586	ENSG00000140280	LysM domain containing 2	1.01931	3.34686	0.0458423	45.4371
B2M	567	ENSG00000166710	beta-2-microglobulin	2.47588	7.58872	0.0437789	826.547
HIF3A	64344	ENSG00000124440	hypoxia inducible factor 3 subunit alpha	2.10618	4.64941	0.0451693	82.2633
DHX9	1660	ENSG00000135829	DExH-box helicase 9	0.880949	6.64436	0.0440912	130.208
RBM23	55147	ENSG00000100461	RNA binding motif protein 23	0.715334	5.7269	0.0442386	51.5271
CRAT	1384	ENSG00000095321	carnitine O-acetyltransferase	1.22459	4.97886	0.0449778	28.7451
BAG4	9530	ENSG00000156735	BCL2 associated athanogene 4	0.591259	5.73345	0.0446576	17.9425
EIF4G2	1982	ENSG00000110321	eukaryotic translation initiation factor 4 gamma 2	0.801719	8.34795	0.0438924	894.066
TMEM11	8834	ENSG00000178307	transmembrane protein 11	0.919607	2.71932	0.0471409	17.0749
SNTA1	6640	ENSG00000101400	syntrophin alpha 1	1.23192	5.75826	0.0448977	99.9672
HIVEP1	3096	ENSG00000095951	human immunodeficiency virus type I enhancer binding protein 1	0.702488	6.28682	0.0446986	77.7587
PSMC4	5704	ENSG00000013275	proteasome 26S subunit, ATPase 4	0.681034	5.06969	0.0453601	86.3025
SEMA4B	10509	ENSG00000185033	semaphorin 4B	0.887719	4.85312	0.0457023	62.9698
WWOX	51741	ENSG00000186153	WW domain containing oxidoreductase	0.862682	4.00053	0.0462371	60.8203
ZKSCAN1	7586	ENSG00000106261	zinc finger with KRAB and SCAN domains 1	0.556003	7.25074	0.0445418	78.6441
DDX42	11325	ENSG00000198231	DEAD-box helicase 42	0.662781	6.48583	0.044804	110.223
DFFA	1676	ENSG00000160049	DNA fragmentation factor subunit alpha	0.858038	5.35824	0.0453984	21.1013
PPM1G	5496	ENSG00000115241	protein phosphatase, Mg2+/Mn2+ dependent 1G	0.757789	4.67055	0.0461068	50.0562
KIFAP3	22920	ENSG00000075945	kinesin associated protein 3	0.634926	6.69038	0.0448977	166.175
EFR3B	22979	ENSG00000084710	EFR3 homolog B	0.873202	7.12757	0.0448075	117.859
EHD3	30845	ENSG00000013016	EH domain containing 3	0.729635	6.8449	0.0448977	19.9067
IGF2R	3482	ENSG00000197081	insulin like growth factor 2 receptor	1.18356	6.70516	0.044963	31.8673
LONP2	83752	ENSG00000102910	lon peptidase 2, peroxisomal	0.640248	7.08892	0.0448401	151.353
MORN4	118812	ENSG00000171160	MORN repeat containing 4	0.809111	4.30091	0.0462371	21.2861
ZSWIM6	57688	ENSG00000130449	zinc finger SWIM-type containing 6	0.741025	5.41895	0.0457612	179.062
DIDO1	11083	ENSG00000101191	death inducer-obliterator 1	0.61087	6.24584	0.0453601	76.8266
GNPTAB	79158	ENSG00000111670	N-acetylglucosamine-1-phosphate transferase subunits alpha and beta	0.883117	6.47842	0.0451693	85.1914
AGFG2	3268	ENSG00000106351	ArfGAP with FG repeats 2	0.977529	4.40607	0.0463966	14.0644
FNIP1	96459	ENSG00000217128	folliculin interacting protein 1	0.587428	6.24036	0.0453984	55.4071
LRIG1	26018	ENSG00000144749	leucine rich repeats and immunoglobulin like domains 1	1.21207	6.9123	0.0450854	831.585
TMEM170B	100113407	ENSG00000205269	transmembrane protein 170B	1.10668	6.33678	0.0455501	51.2991
SRRD	402055	ENSG00000100104	SRR1 domain containing	1.06088	4.25387	0.0469374	22.0948
RBFOX2	23543	ENSG00000100320	RNA binding fox-1 homolog 2	0.766188	7.69548	0.0450854	45.7633
CLCN6	1185	ENSG00000011021	chloride voltage-gated channel 6	0.634234	6.17818	0.0458035	64.3429
RAB2A	5862	ENSG00000104388	RAB2A, member RAS oncogene family	0.68854	6.21207	0.0457612	119.354
TMX2	51075	ENSG00000213593	thioredoxin related transmembrane protein 2	0.773979	5.47039	0.0462371	310.889
ZNF639	51193	ENSG00000121864	zinc finger protein 639	1.07338	4.68271	0.0469374	59.0164
TPGS2	25941	ENSG00000134779	tubulin polyglutamylase complex subunit 2	0.911886	5.50747	0.0462371	116.978
WRNIP1	56897	ENSG00000124535	Werner helicase interacting protein 1	0.758022	4.92306	0.0467582	65.5965
AP1B1	162	ENSG00000100280	adaptor related protein complex 1 subunit beta 1	0.898293	6.50648	0.046056	54.9568
UBA52	7311	ENSG00000221983	ubiquitin A-52 residue ribosomal protein fusion product 1	0.744828	6.48297	0.046056	95.6446
SH3GLB1	51100	ENSG00000097033	SH3 domain containing GRB2 like, endophilin B1	0.668847	5.92016	0.0462371	150.205
TMEM205	374882	ENSG00000105518	transmembrane protein 205	0.814718	4.64705	0.0471788	64.7085
ALCAM	214	ENSG00000170017	activated leukocyte cell adhesion molecule	0.862654	6.47015	0.0462371	301.657
CLIP4	79745	ENSG00000115295	CAP-Gly domain containing linker protein family member 4	0.880309	6.19192	0.0462371	122.76
PEA15	8682	ENSG00000162734	proliferation and apoptosis adaptor protein 15	1.02649	8.5234	0.0457562	2071.64
MYO10	4651	ENSG00000145555	myosin X	0.991132	6.87713	0.0462371	219.732
PAPOLA	10914	ENSG00000090060	poly(A) polymerase alpha	0.776764	6.82411	0.0462371	177.821
RPL28	6158	ENSG00000108107	ribosomal protein L28	0.901593	6.13979	0.0467582	100.806
G3BP2	9908	ENSG00000138757	G3BP stress granule assembly factor 2	0.745057	7.41075	0.0462371	112.472
AMIGO1	57463	ENSG00000181754	adhesion molecule with Ig like domain 1	0.572529	5.80875	0.0470415	27.2622
BPTF	2186	ENSG00000171634	bromodomain PHD finger transcription factor	0.708528	7.60975	0.0462371	151.145
STARD7	56910	ENSG00000084090	StAR related lipid transfer domain containing 7	1.06201	6.86803	0.0464871	351.529
FAM120AOS	158293	ENSG00000188938	family with sequence similarity 120A opposite strand	0.725528	5.31047	0.0474368	75.1252
KHDRBS3	10656	ENSG00000131773	KH RNA binding domain containing, signal transduction associated 3	1.29758	6.48354	0.0469374	14.8315
POLR2B	5431	ENSG00000047315	RNA polymerase II subunit B	0.708153	6.02235	0.0471409	149.962
YWHAB	7529	ENSG00000166913	tyrosine 3-monooxygenase/tryptophan 5-monooxygenase activation protein beta	0.791539	8.04907	0.0462371	204.781
ZBTB41	360023	ENSG00000177888	zinc finger and BTB domain containing 41	0.621972	5.99173	0.0471788	35.3931
SH3BGRL2	83699	ENSG00000198478	SH3 domain binding glutamate rich protein like 2	0.739185	6.40774	0.0471409	47.5631
ATP2A2	488	ENSG00000174437	ATPase sarcoplasmic/endoplasmic reticulum Ca2+ transporting 2	0.965187	8.79445	0.0462371	327.785
ADAM10	102	ENSG00000137845	ADAM metallopeptidase domain 10	0.689731	6.39235	0.0471663	89.1031
SYNRG	11276	ENSG00000274047	synergin gamma	0.903453	6.0802	0.0473618	54.0127
MBIP	51562	ENSG00000151332	MAP3K12 binding inhibitory protein 1	0.759262	3.37416	0.0497353	83.2913
SNN	8303	ENSG00000184602	stannin	1.05028	7.09488	0.0470637	102.317
CREG1	8804	ENSG00000143162	cellular repressor of E1A stimulated genes 1	0.77965	4.52972	0.0485212	195.146
GPS1	2873	ENSG00000169727	G protein pathway suppressor 1	0.786883	5.34717	0.047885	19.6656
RILPL2	196383	ENSG00000150977	Rab interacting lysosomal protein like 2	0.664981	4.48726	0.04878	16.5316
SYT17	51760	ENSG00000103528	synaptotagmin 17	1.44421	4.82614	0.0483538	82.1973
EXOC6B	23233	ENSG00000144036	exocyst complex component 6B	0.743168	7.23719	0.0471409	81.8739
MOB3A	126308	ENSG00000172081	MOB kinase activator 3A	0.979684	3.85517	0.0495838	25.8875
BOD1	91272	ENSG00000145919	biorientation of chromosomes in cell division 1	0.844086	4.14599	0.0490847	61.5991
IFI6	2537	ENSG00000126709	interferon alpha inducible protein 6	3.84457	5.96014	0.04806	46.7301
KLHL11	55175	ENSG00000178502	kelch like family member 11	0.633236	5.9672	0.0477397	65.377
CHST11	50515	ENSG00000171310	carbohydrate sulfotransferase 11	1.2919	4.91719	0.0486271	70.167
DR1	1810	ENSG00000117505	down-regulator of transcription 1	0.828254	5.35709	0.0482706	21.1988
ERBB4	2066	ENSG00000178568	erb-b2 receptor tyrosine kinase 4	0.791209	6.95959	0.0474675	115.022
ZNF25	219749	ENSG00000175395	zinc finger protein 25	0.666171	6.06492	0.047978	45.2001
PTP4A2	8073	ENSG00000184007	protein tyrosine phosphatase 4A2	0.70641	7.63053	0.0473618	268.515
ATP6V0A1	535	ENSG00000033627	ATPase H+ transporting V0 subunit a1	0.795097	8.00879	0.0471788	192.474
PURB	5814	ENSG00000146676	purine rich element binding protein B	0.944576	6.65015	0.0477969	46.9844
SLC8A1	6546	ENSG00000183023	solute carrier family 8 member A1	0.913149	8.76471	0.0471409	39.7463
MRPS22	56945	ENSG00000175110	mitochondrial ribosomal protein S22	0.709615	4.2632	0.0497144	104.2
TMED4	222068	ENSG00000158604	transmembrane p24 trafficking protein 4	0.733626	5.32992	0.0486271	57.036
HERC1	8925	ENSG00000103657	HECT and RLD domain containing E3 ubiquitin protein ligase family member 1	0.608246	8.88683	0.0471409	48.8368
MTR	4548	ENSG00000116984	5-methyltetrahydrofolate-homocysteine methyltransferase	0.682824	6.2878	0.0481147	30.3616
NDRG1	10397	ENSG00000104419	N-myc downstream regulated 1	0.921272	7.71904	0.0475057	176.352
SENP5	205564	ENSG00000119231	SUMO specific peptidase 5	0.660105	6.36596	0.0480919	46.1716
RAE1	8480	ENSG00000101146	ribonucleic acid export 1	0.944087	4.36419	0.0495743	23.3215
CYB5R4	51167	ENSG00000065615	cytochrome b5 reductase 4	0.824354	5.31682	0.0488638	13.9713
MAST2	23139	ENSG00000086015	microtubule associated serine/threonine kinase 2	1.00544	5.53655	0.0488023	13.7688
ITM2C	81618	ENSG00000135916	integral membrane protein 2C	0.866745	8.47066	0.047494	1270.05
ACVR2B	93	ENSG00000114739	activin A receptor type 2B	0.548878	5.42537	0.0490201	18.2443
ITFG1	81533	ENSG00000129636	integrin alpha FG-GAP repeat containing 1	0.629286	6.17053	0.04878	162.407
EIF4EBP2	1979	ENSG00000148730	eukaryotic translation initiation factor 4E binding protein 2	0.947406	6.74311	0.0486271	376.217
CD2BP2	10421	ENSG00000169217	CD2 cytoplasmic tail binding protein 2	0.69004	5.66701	0.0494079	16.36
CNOT6	57472	ENSG00000113300	CCR4-NOT transcription complex subunit 6	0.725405	5.23292	0.0497241	26.4022
PDXK	8566	ENSG00000160209	pyridoxal kinase	0.699621	8.32324	0.0481152	27.6888
PPP6R3	55291	ENSG00000110075	protein phosphatase 6 regulatory subunit 3	0.691008	6.30222	0.0490695	83.7809
GOLGB1	2804	ENSG00000173230	golgin B1	0.93025	8.08939	0.0485531	154.676
RAPGEF2	9693	ENSG00000109756	Rap guanine nucleotide exchange factor 2	0.582927	7.93575	0.0486271	75.1741
NKTR	4820	ENSG00000114857	natural killer cell triggering receptor	0.846621	7.31663	0.0489892	141.133
RPL8	6132	ENSG00000161016	ribosomal protein L8	0.759477	6.69303	0.0494079	136.632
VPS13D	55187	ENSG00000048707	vacuolar protein sorting 13 homolog D	0.741942	8.32777	0.04878	68.2241
TUG1	NA	ENSG00000253352	taurine up-regulated 1	0.863249	6.92193	0.0495838	295.084
RABGAP1L	9910	ENSG00000152061	RAB GTPase activating protein 1 like	0.610298	7.10829	0.0497241	63.6773
WNK1	65125	ENSG00000060237	WNK lysine deficient protein kinase 1	0.705098	8.85213	0.0497353	285.386

## Sheet: Table_S8_Astrocyte_Reactome
ID	Description	GeneRatio	BgRatio	q	Member Genes	Count
R-HSA-5663202	Diseases of signal transduction	64/667	389/10619	4.80391e-10	CALM2,PPP2R1A,TNKS,VCP,TLN1,MAPK1,PEBP1,ARRB1,APC,GSK3B,CALM1,PSMD3,PSMB7,RAF1,PSMC5,PPP2R5C,MPRIP,PTPN11,MAPK3,FBXW7,NCOR1,CAMK2G,TNKS2,AKAP9,BCR,ACTB,PTEN,SYVN1,CALM3,PSMB4,SMAD2,SMAD4,MAPKAP1,PSMB5,PIK3R1,PAPSS1,IRS2,PSMD4,SKP1,MAP2K1,PPP2CB,ZC3HAV1,PSMD8,GSK3A,PSMA7,SPRED1,PSMA3,POLR2A,RICTOR,POLR2C,ARRB2,PSMB2,PPP2R5E,BRAP,CSNK1A1,ZFYVE9,BAG4,PSMC4,CLCN6,UBA52,POLR2B,YWHAB,ADAM10,ERBB4	64
R-HSA-983168	Antigen processing: Ubiquitination & Proteasome degradation	54/667	309/10619	1.5255e-09	RNF41,LNPEP,TRIM69,KBTBD6,UBE2Z,HUWE1,UBE2Q1,PJA2,PSMD3,PSMB7,PSMC5,UBA1,BTBD1,STUB1,FBXW7,TRIP12,UBE2L3,NPEPPS,UBR2,RNF220,FBXO44,ASB3,RNF130,FBXW4,HECTD1,PSMB4,UBE2D3,UBE2L6,PSMB5,ASB1,KLHL21,PSMD4,UBE2R2,UBE2B,SKP1,PSMD8,UBE2A,PSMA7,RLIM,PSMA3,KEAP1,PJA1,HERC4,TRIM41,UBE4A,PSMB2,UBE3A,RNF7,DTX3L,ANAPC5,PSMC4,UBA52,KLHL11,HERC1	54
R-HSA-983169	Class I MHC mediated antigen processing & presentation	57/667	371/10619	5.1353e-08	RNF41,LNPEP,TRIM69,KBTBD6,UBE2Z,HUWE1,UBE2Q1,PJA2,PSMD3,PSMB7,PSMC5,UBA1,BTBD1,STUB1,SAR1B,FBXW7,TRIP12,UBE2L3,NPEPPS,UBR2,RNF220,FBXO44,ASB3,RNF130,FBXW4,HECTD1,PSMB4,UBE2D3,UBE2L6,PSMB5,ASB1,KLHL21,PSMD4,UBE2R2,UBE2B,SKP1,PSMD8,UBE2A,PSMA7,RLIM,PSMA3,KEAP1,PJA1,HERC4,SEC24C,TRIM41,UBE4A,PSMB2,UBE3A,RNF7,DTX3L,ANAPC5,B2M,PSMC4,UBA52,KLHL11,HERC1	57
R-HSA-5684996	MAPK1/MAPK3 signaling	42/667	255/10619	1.28778e-06	SPTBN1,SPTAN1,CALM2,NCAM1,PPP2R1A,TLN1,MAPK1,PEBP1,ARRB1,CALM1,PSMD3,PSMB7,RAF1,PSMC5,PPP2R5C,PTPN11,MAPK3,DLG2,CAMK2G,ACTB,SHC3,CALM3,PSMB4,PSMB5,IRS2,PSMD4,MAP2K1,PPP2CB,PSMD8,PSMA7,SPRED1,PSMA3,ARRB2,PSMB2,PPP2R5E,BRAP,PSMC4,UBA52,PEA15,YWHAB,ERBB4,RAPGEF2	42
R-HSA-5673001	RAF/MAP kinase cascade	41/667	249/10619	1.57899e-06	SPTBN1,SPTAN1,CALM2,NCAM1,PPP2R1A,TLN1,MAPK1,PEBP1,ARRB1,CALM1,PSMD3,PSMB7,RAF1,PSMC5,PPP2R5C,MAPK3,DLG2,CAMK2G,ACTB,SHC3,CALM3,PSMB4,PSMB5,IRS2,PSMD4,MAP2K1,PPP2CB,PSMD8,PSMA7,SPRED1,PSMA3,ARRB2,PSMB2,PPP2R5E,BRAP,PSMC4,UBA52,PEA15,YWHAB,ERBB4,RAPGEF2	41
R-HSA-6802952	Signaling by BRAF and RAF fusions	19/667	67/10619	2.01731e-06	CALM2,TLN1,MAPK1,PEBP1,ARRB1,CALM1,RAF1,MPRIP,MAPK3,CAMK2G,AKAP9,ACTB,CALM3,PAPSS1,MAP2K1,ZC3HAV1,ARRB2,CLCN6,YWHAB	19
R-HSA-6802957	Oncogenic MAPK signaling	21/667	83/10619	2.81871e-06	CALM2,TLN1,MAPK1,PEBP1,ARRB1,CALM1,RAF1,MPRIP,MAPK3,CAMK2G,AKAP9,ACTB,CALM3,PAPSS1,MAP2K1,ZC3HAV1,SPRED1,ARRB2,BRAP,CLCN6,YWHAB	21
R-HSA-9006934	Signaling by Receptor Tyrosine Kinases	60/667	458/10619	3.11506e-06	RNF41,ATP6V0E2,ATP6V0D1,CALM2,PPP2R1A,CRKL,NCKAP1,MAPK1,NTRK2,ATP6V1H,CLTC,DOCK3,CALM1,DUSP3,CRK,ATP6AP1,PTPN11,MAPK3,STUB1,NCOR1,ELMO2,KIDINS220,NRP2,CDK5,ACTB,SHC3,AXL,CALM3,NRP1,ATP6V1A,PRKCA,TNS3,MAPKAP1,PIK3R1,PTPRJ,IRS2,RPS6KA2,PRKACB,WASF3,EPS15L1,MEMO1,PPP2CB,CLTA,SPRED1,POLR2A,RICTOR,POLR2C,IGF1R,ABI2,PRKACA,DNM2,WWOX,LRIG1,RBFOX2,UBA52,POLR2B,YWHAB,ADAM10,ERBB4,ATP6V0A1	60
R-HSA-5663205	Infectious disease	53/667	383/10619	3.11506e-06	EEF2,CALM2,MAP2K4,ATP6V1H,CLTC,RPL14,CALM1,NUP133,ARF1,PSMD3,PSMB7,PSMC5,VAMP2,RPL15,SLC25A4,RAN,RPL4,CALM3,HSP90AB1,PSMB4,CHMP4B,KPNA4,RPS27L,RPS11,PSMB5,CDK9,RPS16,PSMD4,CPSF4,NUP85,SKP1,MAP2K1,PSMD8,VPS4A,CLTA,RPL24,PSMA7,PSMA3,POLR2A,POLR2C,NUP98,PSMB2,RPS19,RPS2,TXNRD1,B2M,PSMC4,AP1B1,UBA52,RPL28,POLR2B,RAE1,RPL8	53
R-HSA-5683057	MAPK family signaling cascades	44/667	294/10619	4.31775e-06	SPTBN1,SPTAN1,CALM2,NCAM1,PPP2R1A,TLN1,MAPK1,PEBP1,ARRB1,CALM1,PSMD3,PSMB7,RAF1,PSMC5,PPP2R5C,PTPN11,MAPK3,DLG2,CAMK2G,ACTB,SHC3,CALM3,PSMB4,PSMB5,IRS2,PRKACB,PSMD4,MAP2K1,PPP2CB,PSMD8,PSMA7,SPRED1,PSMA3,ARRB2,PRKACA,PSMB2,PPP2R5E,BRAP,PSMC4,UBA52,PEA15,YWHAB,ERBB4,RAPGEF2	44
R-HSA-6802946	Signaling by moderate kinase activity BRAF mutants	15/667	47/10619	5.02546e-06	CALM2,TLN1,MAPK1,PEBP1,ARRB1,CALM1,RAF1,MAPK3,CAMK2G,ACTB,CALM3,MAP2K1,ARRB2,BRAP,YWHAB	15
R-HSA-6802955	Paradoxical activation of RAF signaling by kinase inactive BRAF	15/667	47/10619	5.02546e-06	CALM2,TLN1,MAPK1,PEBP1,ARRB1,CALM1,RAF1,MAPK3,CAMK2G,ACTB,CALM3,MAP2K1,ARRB2,BRAP,YWHAB	15
R-HSA-5610783	Degradation of GLI2 by the proteasome	17/667	60/10619	5.02546e-06	GSK3B,PSMD3,PSMB7,PSMC5,PSMB4,PSMB5,PRKACB,PSMD4,SKP1,PSMD8,PSMA7,PSMA3,PRKACA,PSMB2,CSNK1A1,PSMC4,UBA52	17
R-HSA-5610785	GLI3 is processed to GLI3R by the proteasome	17/667	60/10619	5.02546e-06	GSK3B,PSMD3,PSMB7,PSMC5,PSMB4,PSMB5,PRKACB,PSMD4,SKP1,PSMD8,PSMA7,PSMA3,PRKACA,PSMB2,CSNK1A1,PSMC4,UBA52	17
R-HSA-195253	Degradation of beta-catenin by the destruction complex	20/667	82/10619	5.47853e-06	PPP2R1A,APC,GSK3B,PSMD3,PSMB7,PSMC5,PPP2R5C,PSMB4,PSMB5,PSMD4,SKP1,PPP2CB,PSMD8,PSMA7,PSMA3,PSMB2,PPP2R5E,CSNK1A1,PSMC4,UBA52	20
R-HSA-8856688	Golgi-to-ER retrograde transport	26/667	133/10619	8.33697e-06	KIF1A,DYNC1H1,KIF5A,GBF1,ARF1,RAB6A,DYNC1LI2,KIF3B,COPB2,ACTR1A,TUBA4A,USE1,COPG1,COPE,BICD2,KIF21A,KLC1,PAFAH1B1,RAB3GAP1,NBAS,KIF21B,TMED10,NAPG,DYNLL1,ARF4,KIFAP3	26
R-HSA-432722	Golgi Associated Vesicle Biogenesis	16/667	56/10619	8.71622e-06	ARRB1,CLTC,ARF1,TGOLN2,FTH1,VAMP2,SORT1,AP3S1,HSPA8,FTL,CLTA,RAB5C,DNM2,IGF2R,AP1B1,GOLGB1	16
R-HSA-5688426	Deubiquitination	43/667	297/10619	8.87701e-06	USP11,USP22,TNKS,VCP,RAD23A,TRRAP,ARRB1,APC,USP15,OTUB1,PSMD3,PSMB7,HCFC1,PSMC5,TNKS2,BABAM1,OGT,ACTB,PTEN,UCHL1,PSMB4,MAP3K7,SMAD2,SMAD4,PSMB5,TADA2B,USP9X,MAVS,USP12,PSMD4,SNX3,VDAC1,PSMD8,PSMA7,VCPIP1,PSMA3,KEAP1,ARRB2,PSMB2,SUDS3,RNF146,PSMC4,UBA52	43
R-HSA-5673000	RAF activation	12/667	32/10619	9.77211e-06	CALM2,PPP2R1A,CALM1,RAF1,PPP2R5C,CAMK2G,CALM3,MAP2K1,PPP2CB,PPP2R5E,BRAP,YWHAB	12
R-HSA-6802949	Signaling by RAS mutants	16/667	60/10619	2.1008e-05	CALM2,TLN1,MAPK1,PEBP1,ARRB1,CALM1,RAF1,MAPK3,CAMK2G,ACTB,CALM3,MAP2K1,SPRED1,ARRB2,BRAP,YWHAB	16
R-HSA-8948751	Regulation of PTEN stability and activity	17/667	69/10619	3.02738e-05	TNKS,PSMD3,PSMB7,PSMC5,STUB1,TNKS2,PTEN,PSMB4,PSMB5,PSMD4,PSMD8,PSMA7,PSMA3,PSMB2,RNF146,PSMC4,UBA52	17
R-HSA-4641257	Degradation of AXIN	15/667	55/10619	3.15332e-05	TNKS,PSMD3,PSMB7,PSMC5,TNKS2,PSMB4,PSMB5,PSMD4,PSMD8,PSMA7,PSMA3,PSMB2,RNF146,PSMC4,UBA52	15
R-HSA-9006925	Intracellular signaling by second messengers	42/667	305/10619	3.79396e-05	CALM2,PPP2R1A,TNKS,MAPK1,ADCY2,GSK3B,CALM1,PSMD3,PSMB7,PSMC5,PPP2R5C,PTPN11,MAPK3,STUB1,CAMK2G,TNKS2,PIP4K2B,PTEN,CALM3,PSMB4,PRKCA,MAPKAP1,PSMB5,PIK3R1,IRS2,PRKACB,PSMD4,IRAK1,PPP2CB,PSMD8,GSK3A,PSMA7,PSMA3,RICTOR,PRKACA,CHD4,PSMB2,PPP2R5E,RNF146,PSMC4,UBA52,ERBB4	42
R-HSA-162909	Host Interactions of HIV factors	24/667	129/10619	4.23133e-05	ATP6V1H,NUP133,ARF1,PSMD3,PSMB7,PSMC5,SLC25A4,RAN,PSMB4,PSMB5,CDK9,PSMD4,NUP85,SKP1,PSMD8,PSMA7,PSMA3,NUP98,PSMB2,B2M,PSMC4,AP1B1,UBA52,RAE1	24
R-HSA-199992	trans-Golgi Network Vesicle Budding	17/667	72/10619	4.84027e-05	ARRB1,CLTC,GBF1,ARF1,TGOLN2,FTH1,VAMP2,SORT1,AP3S1,HSPA8,FTL,CLTA,RAB5C,DNM2,IGF2R,AP1B1,GOLGB1	17
R-HSA-376176	Signaling by ROBO receptors	33/667	218/10619	6.02343e-05	EIF4G1,RPL14,PSMD3,PSMB7,PPP3CB,PSMC5,RPL15,GSPT1,ABL2,PFN2,LHX2,RPL4,NRP1,PSMB4,RPS27L,PRKCA,RPS11,PSMB5,RPS16,PRKACB,PSMD4,PSMD8,RPL24,PSMA7,PSMA3,PRKACA,PSMB2,RPS19,RPS2,PSMC4,UBA52,RPL28,RPL8	33
R-HSA-2467813	Separation of Sister Chromatids	30/667	190/10619	6.87115e-05	ITGB3BP,PPP2R1A,DYNC1H1,NUP133,PSMD3,PSMB7,DYNC1LI2,PSMC5,PPP2R5C,TUBA4A,BUB3,PSMB4,PAFAH1B1,PSMB5,PSMD4,RAD21,NUP85,PPP2CB,PSMD8,PSMA7,PSMA3,NUP98,PSMB2,MAPRE1,DYNLL1,PPP2R5E,ANAPC5,CLIP1,PSMC4,UBA52	30
R-HSA-5689880	Ub-specific processing proteases	33/667	220/10619	6.87115e-05	USP11,USP22,TNKS,TRRAP,ARRB1,USP15,OTUB1,PSMD3,PSMB7,PSMC5,TNKS2,PTEN,PSMB4,MAP3K7,SMAD2,SMAD4,PSMB5,TADA2B,USP9X,USP12,PSMD4,SNX3,VDAC1,PSMD8,PSMA7,PSMA3,KEAP1,ARRB2,PSMB2,SUDS3,RNF146,PSMC4,UBA52	33
R-HSA-2454202	Fc epsilon receptor (FCERI) signaling	24/667	134/10619	6.87535e-05	CALM2,MAPK1,MAP2K4,MAPK9,MAPK10,CALM1,PSMD3,PSMB7,PPP3CB,PSMC5,MAPK3,CALM3,PSMB4,MAP3K7,PSMB5,PIK3R1,PSMD4,SKP1,PSMD8,PSMA7,PSMA3,PSMB2,PSMC4,UBA52	24
R-HSA-166520	Signaling by NTRKs	20/667	99/10619	6.87535e-05	PPP2R1A,CRKL,MAPK1,NTRK2,CLTC,DOCK3,DUSP3,CRK,PTPN11,MAPK3,KIDINS220,CDK5,SHC3,PIK3R1,IRS2,RPS6KA2,PPP2CB,CLTA,DNM2,YWHAB	20
R-HSA-68882	Mitotic Anaphase	31/667	201/10619	6.90719e-05	ITGB3BP,PPP2R1A,DYNC1H1,NUP133,PSMD3,PSMB7,DYNC1LI2,PSMC5,PPP2R5C,ANKLE2,TUBA4A,BUB3,PSMB4,PAFAH1B1,PSMB5,PSMD4,RAD21,NUP85,PPP2CB,PSMD8,PSMA7,PSMA3,NUP98,PSMB2,MAPRE1,DYNLL1,PPP2R5E,ANAPC5,CLIP1,PSMC4,UBA52	31
R-HSA-1168372	Downstream signaling events of B Cell Receptor (BCR)	18/667	83/10619	7.0006e-05	CALM2,CALM1,PSMD3,PSMB7,PPP3CB,PSMC5,CALM3,PSMB4,MAP3K7,PSMB5,PSMD4,SKP1,PSMD8,PSMA7,PSMA3,PSMB2,PSMC4,UBA52	18
R-HSA-5610780	Degradation of GLI1 by the proteasome	15/667	60/10619	7.0006e-05	PSMD3,PSMB7,PSMC5,PSMB4,PSMB5,PRKACB,PSMD4,SKP1,PSMD8,PSMA7,PSMA3,PRKACA,PSMB2,PSMC4,UBA52	15
R-HSA-2555396	Mitotic Metaphase and Anaphase	31/667	202/10619	7.00627e-05	ITGB3BP,PPP2R1A,DYNC1H1,NUP133,PSMD3,PSMB7,DYNC1LI2,PSMC5,PPP2R5C,ANKLE2,TUBA4A,BUB3,PSMB4,PAFAH1B1,PSMB5,PSMD4,RAD21,NUP85,PPP2CB,PSMD8,PSMA7,PSMA3,NUP98,PSMB2,MAPRE1,DYNLL1,PPP2R5E,ANAPC5,CLIP1,PSMC4,UBA52	31
R-HSA-5675221	Negative regulation of MAPK pathway	12/667	40/10619	8.23632e-05	PPP2R1A,MAPK1,PEBP1,RAF1,PPP2R5C,MAPK3,MAP2K1,PPP2CB,PPP2R5E,BRAP,UBA52,YWHAB	12
R-HSA-8856828	Clathrin-mediated endocytosis	25/667	146/10619	8.26363e-05	ARRB1,ARPC1A,CLTC,TGOLN2,WASL,VAMP2,ACTR2,GAPVD1,ACTB,SYNJ1,KIAA0319,HSPA8,UBQLN1,EPS15L1,CLTA,RAB5C,SNX18,AGFG1,ARRB2,DNM2,UBQLN2,COPS6,IGF2R,UBA52,GPS1	25
R-HSA-9604323	Negative regulation of NOTCH4 signaling	14/667	54/10619	8.38044e-05	PSMD3,PSMB7,PSMC5,FBXW7,PSMB4,PSMB5,PSMD4,SKP1,PSMD8,PSMA7,PSMA3,PSMB2,PSMC4,UBA52	14
R-HSA-187037	Signaling by NTRK1 (TRKA)	17/667	78/10619	0.000103296	PPP2R1A,CRKL,MAPK1,NTRK2,CLTC,DUSP3,CRK,MAPK3,KIDINS220,SHC3,PIK3R1,IRS2,RPS6KA2,PPP2CB,CLTA,DNM2,YWHAB	17
R-HSA-450408	AUF1 (hnRNP D0) binds and destabilizes mRNA	14/667	56/10619	0.000123312	EIF4G1,PSMD3,PSMB7,PSMC5,PSMB4,PSMB5,HSPA8,PSMD4,PSMD8,PSMA7,PSMA3,PSMB2,PSMC4,UBA52	14
R-HSA-5362768	Hh mutants that don't undergo autocatalytic processing are degraded by ERAD	14/667	56/10619	0.000123312	VCP,PSMD3,PSMB7,PSMC5,SYVN1,PSMB4,PSMB5,PSMD4,PSMD8,PSMA7,PSMA3,PSMB2,PSMC4,UBA52	14
R-HSA-450531	Regulation of mRNA stability by proteins that bind AU-rich elements	18/667	88/10619	0.000131604	EIF4G1,TNPO1,PSMD3,PSMB7,PSMC5,PSMB4,PRKCA,PSMB5,HSPA8,PSMD4,PSMD8,PSMA7,PSMA3,PSMB2,EXOSC6,PSMC4,UBA52,YWHAB	18
R-HSA-1445148	Translocation of SLC2A4 (GLUT4) to the plasma membrane	16/667	72/10619	0.000131888	LNPEP,CALM2,CALM1,YWHAG,KIF3B,VAMP2,TUBA4A,ACTB,CALM3,EXOC7,EXOC3,RAB14,YWHAH,MYH9,KIFAP3,YWHAB	16
R-HSA-4839735	AXIN mutants destabilize the destruction complex, activating WNT signaling	7/667	14/10619	0.000131888	PPP2R1A,APC,GSK3B,PPP2R5C,PPP2CB,PPP2R5E,CSNK1A1	7
R-HSA-4839744	truncated APC mutants destabilize the destruction complex	7/667	14/10619	0.000131888	PPP2R1A,APC,GSK3B,PPP2R5C,PPP2CB,PPP2R5E,CSNK1A1	7
R-HSA-4839748	AMER1 mutants destabilize the destruction complex	7/667	14/10619	0.000131888	PPP2R1A,APC,GSK3B,PPP2R5C,PPP2CB,PPP2R5E,CSNK1A1	7
R-HSA-5467337	APC truncation mutants have impaired AXIN binding	7/667	14/10619	0.000131888	PPP2R1A,APC,GSK3B,PPP2R5C,PPP2CB,PPP2R5E,CSNK1A1	7
R-HSA-5467340	AXIN missense mutants destabilize the destruction complex	7/667	14/10619	0.000131888	PPP2R1A,APC,GSK3B,PPP2R5C,PPP2CB,PPP2R5E,CSNK1A1	7
R-HSA-5467348	Truncations of AMER1 destabilize the destruction complex	7/667	14/10619	0.000131888	PPP2R1A,APC,GSK3B,PPP2R5C,PPP2CB,PPP2R5E,CSNK1A1	7
R-HSA-9005891	Loss of function of MECP2 in Rett syndrome	7/667	14/10619	0.000131888	CALM2,MECP2,CALM1,NCOR1,CALM3,GPS2,PRKACA	7
R-HSA-9005895	Pervasive developmental disorders	7/667	14/10619	0.000131888	CALM2,MECP2,CALM1,NCOR1,CALM3,GPS2,PRKACA	7
R-HSA-6811442	Intra-Golgi and retrograde Golgi-to-ER traffic	30/667	202/10619	0.000131888	KIF1A,DYNC1H1,KIF5A,GBF1,ARF1,TGOLN2,RAB6A,DYNC1LI2,KIF3B,COPB2,ACTR1A,TUBA4A,USE1,COPG1,COPE,BICD2,KIF21A,KLC1,PAFAH1B1,RAB3GAP1,NBAS,VPS53,KIF21B,TMED10,NAPG,MAN2A2,DYNLL1,ARF4,KIFAP3,IGF2R	30
R-HSA-8939902	Regulation of RUNX2 expression and activity	16/667	73/10619	0.000132185	GSK3B,PSMD3,PSMB7,PSMC5,STUB1,FBXW7,PSMB4,PSMB5,PSMD4,SKP1,PSMD8,PSMA7,PSMA3,PSMB2,PSMC4,UBA52	16
R-HSA-199977	ER to Golgi Anterograde Transport	25/667	154/10619	0.000148897	SPTBN1,SPTAN1,DYNC1H1,GBF1,TBC1D20,ARF1,DYNC1LI2,COPB2,SAR1B,ACTR1A,SEC22C,TUBA4A,TRAPPC10,COPG1,COPE,SCFD1,MCFD2,MIA3,TMED10,SEC24C,NAPG,DYNLL1,ARF4,PPP6R3,GOLGB1	25
R-HSA-1234176	Oxygen-dependent proline hydroxylation of Hypoxia-inducible Factor Alpha	15/667	66/10619	0.000151666	PSMD3,PSMB7,PSMC5,EGLN1,PSMB4,UBE2D3,PSMB5,PSMD4,PSMD8,PSMA7,PSMA3,PSMB2,HIF3A,PSMC4,UBA52	15
R-HSA-948021	Transport to the Golgi and subsequent modification	28/667	185/10619	0.000169219	SPTBN1,SPTAN1,DYNC1H1,GBF1,TBC1D20,ARF1,DYNC1LI2,COPB2,B4GALT5,SAR1B,ACTR1A,SEC22C,TUBA4A,TRAPPC10,COPG1,COPE,B4GALT2,SCFD1,MCFD2,MIA3,TMED10,SEC24C,NAPG,MAN2A2,DYNLL1,ARF4,PPP6R3,GOLGB1	28
R-HSA-5387390	Hh mutants abrogate ligand secretion	14/667	59/10619	0.000169266	VCP,PSMD3,PSMB7,PSMC5,SYVN1,PSMB4,PSMB5,PSMD4,PSMD8,PSMA7,PSMA3,PSMB2,PSMC4,UBA52	14
R-HSA-180534	Vpu mediated degradation of CD4	13/667	52/10619	0.000180303	PSMD3,PSMB7,PSMC5,PSMB4,PSMB5,PSMD4,SKP1,PSMD8,PSMA7,PSMA3,PSMB2,PSMC4,UBA52	13
R-HSA-75815	Ubiquitin-dependent degradation of Cyclin D	13/667	52/10619	0.000180303	GSK3B,PSMD3,PSMB7,PSMC5,PSMB4,PSMB5,PSMD4,PSMD8,PSMA7,PSMA3,PSMB2,PSMC4,UBA52	13
R-HSA-373760	L1CAM interactions	21/667	119/10619	0.000180303	SPTBN1,DPYSL2,SPTAN1,NCAM1,MAPK1,CLTC,NRCAM,CNTN1,MAPK3,NRP2,TUBA4A,EZR,ACTB,KCNQ3,NRP1,HSPA8,RPS6KA2,MAP2K1,CLTA,DNM2,ALCAM	21
R-HSA-2262752	Cellular responses to stress	50/667	429/10619	0.000180303	VCP,DYNC1H1,MAPK1,MAP2K4,MAPK9,HSPA12A,GSK3B,MAPK10,NUP133,CDKN2D,PSMD3,PSMB7,DYNC1LI2,PSMC5,PRDX2,MAPK3,ACTR1A,CAMK2G,HSBP1,TUBA4A,EGLN1,HSP90AB1,TERF2IP,PSMB4,UBE2D3,PSMB5,HSPA8,RPS6KA2,DNAJA1,PSMD4,SOD1,NUP85,HSPA9,TXN2,PSMD8,PSMA7,PRDX3,PSMA3,SP1,NUP98,PSMB2,DYNLL1,H2AFV,TXNRD1,ANAPC5,HIF3A,BAG4,PSMC4,UBA52,RAE1	50
R-HSA-4839743	phosphorylation site mutants of CTNNB1 are not targeted to the proteasome by the destruction complex	7/667	15/10619	0.000180303	PPP2R1A,APC,GSK3B,PPP2R5C,PPP2CB,PPP2R5E,CSNK1A1	7
R-HSA-5339716	Misspliced GSK3beta mutants stabilize beta-catenin	7/667	15/10619	0.000180303	PPP2R1A,APC,GSK3B,PPP2R5C,PPP2CB,PPP2R5E,CSNK1A1	7
R-HSA-5358747	S33 mutants of beta-catenin aren't phosphorylated	7/667	15/10619	0.000180303	PPP2R1A,APC,GSK3B,PPP2R5C,PPP2CB,PPP2R5E,CSNK1A1	7
R-HSA-5358749	S37 mutants of beta-catenin aren't phosphorylated	7/667	15/10619	0.000180303	PPP2R1A,APC,GSK3B,PPP2R5C,PPP2CB,PPP2R5E,CSNK1A1	7
R-HSA-5358751	S45 mutants of beta-catenin aren't phosphorylated	7/667	15/10619	0.000180303	PPP2R1A,APC,GSK3B,PPP2R5C,PPP2CB,PPP2R5E,CSNK1A1	7
R-HSA-5358752	T41 mutants of beta-catenin aren't phosphorylated	7/667	15/10619	0.000180303	PPP2R1A,APC,GSK3B,PPP2R5C,PPP2CB,PPP2R5E,CSNK1A1	7
R-HSA-180024	DARPP-32 events	9/667	26/10619	0.000196907	CALM2,PPP2R1A,CALM1,PPP3CB,CDK5,CALM3,PRKACB,PPP2CB,PRKACA	9
R-HSA-5619084	ABC transporter disorders	16/667	77/10619	0.000203909	VCP,ABCA3,PSMD3,PSMB7,PSMC5,DERL1,PSMB4,PSMB5,PSMD4,PSMD8,PSMA7,PSMA3,PSMB2,ABCB6,PSMC4,UBA52	16
R-HSA-2029482	Regulation of actin dynamics for phagocytic cup formation	14/667	61/10619	0.000203909	NCKAP1,MAPK1,ARPC1A,WASL,CRK,MAPK3,ACTR2,ELMO2,ACTB,HSP90AB1,WASF3,ABI2,MYH9,MYO10	14
R-HSA-5678895	Defective CFTR causes cystic fibrosis	14/667	61/10619	0.000203909	VCP,PSMD3,PSMB7,PSMC5,DERL1,PSMB4,PSMB5,PSMD4,PSMD8,PSMA7,PSMA3,PSMB2,PSMC4,UBA52	14
R-HSA-195721	Signaling by WNT	41/667	330/10619	0.000216708	CALM2,PPP2R1A,TNKS,GNB5,TRRAP,CLTC,APC,GSK3B,CALM1,PSMD3,PSMB7,PPP3CB,PSMC5,PPP2R5C,GNB1,TNKS2,CSNK1E,CALM3,PSMB4,MAP3K7,PRKCA,PSMB5,PSMD4,SNX3,SKP1,PPP2CB,PSMD8,CLTA,PSMA7,TMED5,PSMA3,ARRB2,VPS29,ZNRF3,PSMB2,H2AFV,PPP2R5E,CSNK1A1,RNF146,PSMC4,UBA52	41
R-HSA-8854050	FBXL7 down-regulates AURKA during mitotic entry and in early mitosis	13/667	54/10619	0.000227477	PSMD3,PSMB7,PSMC5,PSMB4,PSMB5,PSMD4,SKP1,PSMD8,PSMA7,PSMA3,PSMB2,PSMC4,UBA52	13
R-HSA-9010553	Regulation of expression of SLITs and ROBOs	26/667	171/10619	0.000239161	EIF4G1,RPL14,PSMD3,PSMB7,PSMC5,RPL15,GSPT1,LHX2,RPL4,PSMB4,RPS27L,RPS11,PSMB5,RPS16,PSMD4,PSMD8,RPL24,PSMA7,PSMA3,PSMB2,RPS19,RPS2,PSMC4,UBA52,RPL28,RPL8	26
R-HSA-8951664	Neddylation	32/667	234/10619	0.000258302	KBTBD6,FEM1B,PSMD3,PSMB7,PSMC5,BTBD1,FBXW7,FBXO44,ASB3,FBXW4,WSB2,PSMB4,UBE2D3,PSMB5,ASB1,KLHL21,PSMD4,SKP1,PSMD8,PSMA7,PSMA3,KEAP1,CUL4B,PSMB2,RNF7,COMMD5,COPS6,HIF3A,PSMC4,UBA52,GPS1,KLHL11	32
R-HSA-174113	SCF-beta-TrCP mediated degradation of Emi1	13/667	55/10619	0.000269782	PSMD3,PSMB7,PSMC5,PSMB4,PSMB5,PSMD4,SKP1,PSMD8,PSMA7,PSMA3,PSMB2,PSMC4,UBA52	13
R-HSA-450294	MAP kinase activation	14/667	64/10619	0.000334976	PPP2R1A,MAPK1,MAP2K4,MAPK9,MAPK10,DUSP3,MAPK3,MAP3K7,RPS6KA2,IRAK1,SKP1,MAP2K1,PPP2CB,UBA52	14
R-HSA-3858494	Beta-catenin independent WNT signaling	23/667	145/10619	0.000336748	CALM2,GNB5,CLTC,CALM1,PSMD3,PSMB7,PPP3CB,PSMC5,GNB1,CALM3,PSMB4,MAP3K7,PRKCA,PSMB5,PSMD4,PSMD8,CLTA,PSMA7,PSMA3,ARRB2,PSMB2,PSMC4,UBA52	23
R-HSA-168254	Influenza Infection	24/667	155/10619	0.000338859	CLTC,RPL14,NUP133,RPL15,RAN,RPL4,KPNA4,RPS27L,RPS11,RPS16,CPSF4,NUP85,CLTA,RPL24,POLR2A,POLR2C,NUP98,RPS19,RPS2,UBA52,RPL28,POLR2B,RAE1,RPL8	24
R-HSA-446203	Asparagine N-linked glycosylation	38/667	304/10619	0.000341625	SPTBN1,SPTAN1,VCP,DYNC1H1,MPDU1,NUS1,AMFR,GBF1,TBC1D20,ARF1,DYNC1LI2,COPB2,B4GALT5,SAR1B,ACTR1A,SEC22C,TUBA4A,PRKCSH,TRAPPC10,COPG1,COPE,SYVN1,DERL1,B4GALT2,SCFD1,MCFD2,RNF103,MIA3,RPN2,TMED10,SEC24C,NAPG,MAN2A2,DYNLL1,ARF4,UBA52,PPP6R3,GOLGB1	38
R-HSA-109581	Apoptosis	26/667	176/10619	0.000361285	SPTAN1,MAPK1,DIABLO,APC,DNM1L,PSMD3,PSMB7,YWHAG,PSMC5,MAPK3,PSMB4,STK24,PSMB5,PSMD4,MAGED1,PSMD8,APPL1,PSMA7,PSMA3,PSMB2,YWHAH,DYNLL1,PSMC4,DFFA,UBA52,YWHAB	26
R-HSA-6811434	COPI-dependent Golgi-to-ER retrograde traffic	18/667	99/10619	0.000361285	KIF1A,KIF5A,GBF1,ARF1,KIF3B,COPB2,TUBA4A,USE1,COPG1,COPE,KIF21A,KLC1,NBAS,KIF21B,TMED10,NAPG,ARF4,KIFAP3	18
R-HSA-5358346	Hedgehog ligand biogenesis	14/667	65/10619	0.00037196	VCP,PSMD3,PSMB7,PSMC5,SYVN1,PSMB4,PSMB5,PSMD4,PSMD8,PSMA7,PSMA3,PSMB2,PSMC4,UBA52	14
R-HSA-169893	Prolonged ERK activation events	6/667	12/10619	0.00037196	CRKL,MAPK1,CRK,MAPK3,KIDINS220,YWHAB	6
R-HSA-196299	Beta-catenin phosphorylation cascade	7/667	17/10619	0.000383142	PPP2R1A,APC,GSK3B,PPP2R5C,PPP2CB,PPP2R5E,CSNK1A1	7
R-HSA-211733	Regulation of activated PAK-2p34 by proteasome mediated degradation	12/667	50/10619	0.000412372	PSMD3,PSMB7,PSMC5,PSMB4,PSMB5,PSMD4,PSMD8,PSMA7,PSMA3,PSMB2,PSMC4,UBA52	12
R-HSA-1257604	PIP3 activates AKT signaling	34/667	264/10619	0.000439985	PPP2R1A,TNKS,MAPK1,GSK3B,PSMD3,PSMB7,PSMC5,PPP2R5C,PTPN11,MAPK3,STUB1,TNKS2,PIP4K2B,PTEN,PSMB4,MAPKAP1,PSMB5,PIK3R1,IRS2,PSMD4,IRAK1,PPP2CB,PSMD8,GSK3A,PSMA7,PSMA3,RICTOR,CHD4,PSMB2,PPP2R5E,RNF146,PSMC4,UBA52,ERBB4	34
R-HSA-5607764	CLEC7A (Dectin-1) signaling	18/667	101/10619	0.000442013	CALM2,CALM1,PSMD3,PSMB7,PPP3CB,PSMC5,CALM3,PSMB4,MAP3K7,PSMB5,PSMD4,SKP1,PSMD8,PSMA7,PSMA3,PSMB2,PSMC4,UBA52	18
R-HSA-5357801	Programmed Cell Death	26/667	179/10619	0.000442013	SPTAN1,MAPK1,DIABLO,APC,DNM1L,PSMD3,PSMB7,YWHAG,PSMC5,MAPK3,PSMB4,STK24,PSMB5,PSMD4,MAGED1,PSMD8,APPL1,PSMA7,PSMA3,PSMB2,YWHAH,DYNLL1,PSMC4,DFFA,UBA52,YWHAB	26
R-HSA-6802948	Signaling by high-kinase activity BRAF mutants	10/667	36/10619	0.000442013	TLN1,MAPK1,PEBP1,ARRB1,RAF1,MAPK3,ACTB,MAP2K1,ARRB2,YWHAB	10
R-HSA-5358351	Signaling by Hedgehog	23/667	149/10619	0.000447328	VCP,ADCY2,ARRB1,GSK3B,PSMD3,PSMB7,PSMC5,TUBA4A,SYVN1,PSMB4,PSMB5,PRKACB,PSMD4,SKP1,PSMD8,PSMA7,PSMA3,ARRB2,PRKACA,PSMB2,CSNK1A1,PSMC4,UBA52	23
R-HSA-1234174	Cellular response to hypoxia	15/667	75/10619	0.000450873	PSMD3,PSMB7,PSMC5,EGLN1,PSMB4,UBE2D3,PSMB5,PSMD4,PSMD8,PSMA7,PSMA3,PSMB2,HIF3A,PSMC4,UBA52	15
R-HSA-350562	Regulation of ornithine decarboxylase (ODC)	12/667	51/10619	0.000465703	OAZ1,PSMD3,PSMB7,PSMC5,PSMB4,PSMB5,PSMD4,PSMD8,PSMA7,PSMA3,PSMB2,PSMC4	12
R-HSA-1169091	Activation of NF-kappaB in B cells	14/667	67/10619	0.000465703	PSMD3,PSMB7,PSMC5,PSMB4,MAP3K7,PSMB5,PSMD4,SKP1,PSMD8,PSMA7,PSMA3,PSMB2,PSMC4,UBA52	14
R-HSA-72203	Processing of Capped Intron-Containing Pre-mRNA	32/667	244/10619	0.000465703	SNRNP200,NUP133,DHX15,CTNNBL1,HNRNPA0,HNRNPC,HSPA8,DDX5,PRPF8,HNRNPA3,HNRNPU,CPSF4,NXF1,NUP85,FYTTD1,CSTF3,SF3B3,POLR2A,PCBP1,POLR2C,NUP98,PUF60,LSM4,PRPF6,CSTF2T,GPKOW,DHX9,DDX42,PAPOLA,POLR2B,RAE1,CD2BP2	32
R-HSA-5676590	NIK-->noncanonical NF-kB signaling	13/667	59/10619	0.000465703	PSMD3,PSMB7,PSMC5,PSMB4,PSMB5,PSMD4,SKP1,PSMD8,PSMA7,PSMA3,PSMB2,PSMC4,UBA52	13
R-HSA-68827	CDT1 association with the CDC6:ORC:origin complex	13/667	59/10619	0.000465703	PSMD3,PSMB7,PSMC5,PSMB4,PSMB5,PSMD4,PSMD8,PSMA7,PSMA3,ORC4,PSMB2,PSMC4,UBA52	13
R-HSA-72706	GTP hydrolysis and joining of the 60S ribosomal subunit	19/667	112/10619	0.000495803	EIF4G1,RPL14,RPL15,EIF3K,RPL4,EIF4H,EIF3M,RPS27L,RPS11,RPS16,EIF5,RPL24,EIF4A2,EIF3A,RPS19,RPS2,UBA52,RPL28,RPL8	19
R-HSA-983705	Signaling by the B Cell Receptor (BCR)	19/667	112/10619	0.000495803	CALM2,CALM1,PSMD3,PSMB7,PPP3CB,PSMC5,CALM3,PSMB4,MAP3K7,PSMB5,PIK3R1,PSMD4,SKP1,PSMD8,PSMA7,PSMA3,PSMB2,PSMC4,UBA52	19
R-HSA-349425	Autodegradation of the E3 ubiquitin ligase COP1	12/667	52/10619	0.00051777	PSMD3,PSMB7,PSMC5,PSMB4,PSMB5,PSMD4,PSMD8,PSMA7,PSMA3,PSMB2,PSMC4,UBA52	12
R-HSA-69601	Ubiquitin Mediated Degradation of Phosphorylated Cdc25A	12/667	52/10619	0.00051777	PSMD3,PSMB7,PSMC5,PSMB4,PSMB5,PSMD4,PSMD8,PSMA7,PSMA3,PSMB2,PSMC4,UBA52	12
R-HSA-69610	p53-Independent DNA Damage Response	12/667	52/10619	0.00051777	PSMD3,PSMB7,PSMC5,PSMB4,PSMB5,PSMD4,PSMD8,PSMA7,PSMA3,PSMB2,PSMC4,UBA52	12
R-HSA-69613	p53-Independent G1/S DNA damage checkpoint	12/667	52/10619	0.00051777	PSMD3,PSMB7,PSMC5,PSMB4,PSMB5,PSMD4,PSMD8,PSMA7,PSMA3,PSMB2,PSMC4,UBA52	12
R-HSA-187577	SCF(Skp2)-mediated degradation of p27/p21	13/667	60/10619	0.00051777	PSMD3,PSMB7,PSMC5,PSMB4,PSMB5,PSMD4,SKP1,PSMD8,PSMA7,PSMA3,PSMB2,PSMC4,UBA52	13
R-HSA-5607761	Dectin-1 mediated noncanonical NF-kB signaling	13/667	60/10619	0.00051777	PSMD3,PSMB7,PSMC5,PSMB4,PSMB5,PSMD4,SKP1,PSMD8,PSMA7,PSMA3,PSMB2,PSMC4,UBA52	13
R-HSA-5610787	Hedgehog 'off' state	19/667	113/10619	0.00052433	ADCY2,GSK3B,PSMD3,PSMB7,PSMC5,TUBA4A,PSMB4,PSMB5,PRKACB,PSMD4,SKP1,PSMD8,PSMA7,PSMA3,PRKACA,PSMB2,CSNK1A1,PSMC4,UBA52	19
R-HSA-8852276	The role of GTSE1 in G2/M progression after G2 checkpoint	15/667	77/10619	0.000532691	PSMD3,PSMB7,PSMC5,TUBA4A,HSP90AB1,PSMB4,PSMB5,PSMD4,PSMD8,PSMA7,PSMA3,PSMB2,MAPRE1,PSMC4,UBA52	15
R-HSA-72163	mRNA Splicing - Major Pathway	26/667	183/10619	0.000533584	SNRNP200,DHX15,CTNNBL1,HNRNPA0,HNRNPC,HSPA8,DDX5,PRPF8,HNRNPA3,HNRNPU,CPSF4,CSTF3,SF3B3,POLR2A,PCBP1,POLR2C,PUF60,LSM4,PRPF6,CSTF2T,GPKOW,DHX9,DDX42,PAPOLA,POLR2B,CD2BP2	26
R-HSA-2029480	Fcgamma receptor (FCGR) dependent phagocytosis	16/667	86/10619	0.000543069	NCKAP1,MAPK1,ARPC1A,PLD3,WASL,CRK,MAPK3,ACTR2,ELMO2,ACTB,HSP90AB1,PIK3R1,WASF3,ABI2,MYH9,MYO10	16
R-HSA-5339562	Uptake and actions of bacterial toxins	9/667	31/10619	0.000587861	EEF2,CALM2,MAP2K4,CALM1,VAMP2,CALM3,HSP90AB1,MAP2K1,TXNRD1	9
R-HSA-169911	Regulation of Apoptosis	12/667	53/10619	0.000588588	PSMD3,PSMB7,PSMC5,PSMB4,PSMB5,PSMD4,PSMD8,PSMA7,PSMA3,PSMB2,PSMC4,UBA52	12
R-HSA-168255	Influenza Life Cycle	22/667	144/10619	0.000614477	CLTC,RPL14,NUP133,RPL15,RAN,RPL4,RPS27L,RPS11,RPS16,NUP85,CLTA,RPL24,POLR2A,POLR2C,NUP98,RPS19,RPS2,UBA52,RPL28,POLR2B,RAE1,RPL8	22
R-HSA-8876725	Protein methylation	7/667	19/10619	0.000666392	EEF2,CALM2,VCP,CALM1,CALM3,HSPA8,RPS2	7
R-HSA-180585	Vif-mediated degradation of APOBEC3G	12/667	54/10619	0.000695254	PSMD3,PSMB7,PSMC5,PSMB4,PSMB5,PSMD4,PSMD8,PSMA7,PSMA3,PSMB2,PSMC4,UBA52	12
R-HSA-194138	Signaling by VEGF	18/667	107/10619	0.000733501	CALM2,NCKAP1,CALM1,CRK,ELMO2,NRP2,ACTB,AXL,CALM3,NRP1,PRKCA,MAPKAP1,PIK3R1,PRKACB,WASF3,RICTOR,ABI2,PRKACA	18
R-HSA-68949	Orc1 removal from chromatin	14/667	71/10619	0.000733501	PSMD3,PSMB7,PSMC5,PSMB4,PSMB5,PSMD4,SKP1,PSMD8,PSMA7,PSMA3,ORC4,PSMB2,PSMC4,UBA52	14
R-HSA-70171	Glycolysis	14/667	71/10619	0.000733501	PPP2R1A,ENO1,ALDOA,PFKM,GPI,NUP133,ENO2,PRKACB,PFKP,NUP85,PPP2CB,NUP98,PRKACA,RAE1	14
[truncated: 224 more rows]
